# Supplementary material for: Proteomic elucidation of the targets and primary functions of the picornavirus 2A protease
Source: J Biol Chem. 2022 Mar 31;298(6):101882. doi: 10.1016/j.jbc.2022.101882 (PMC9168619; doi:10.1016/j.jbc.2022.101882)
Supplement: Supplemental Table S1 [file mmc1.xlsx]

## Sheet: raw
Master	Accession	Description	# PSMs	# Unique Peptides	MW [kDa]	GFP #1	GFP #2	GFP #3	2A #1	2A #2	2A #3	2AC110A #1	2AC110A #2	2AC110A #3	GFP #1	GFP #2	GFP #3	2A #1	2A #2	2A #3	2AC110A #1	2AC110A #2	2AC110A #3
IsMasterProtein	Q15149	Plectin OS=Homo sapiens OX=9606 GN=PLEC PE=1 SV=3	1541	279	531.466	High	Not Found	High	High	High	High	High	High	High	1300000		45000000	1600000	190000000	72000000	21000000	530000000	120000000
IsMasterProtein	Q13813	Spectrin alpha chain, non-erythrocytic 1 OS=Homo sapiens OX=9606 GN=SPTAN1 PE=1 SV=3	657	169	284.364	Not Found	Not Found	High	Not Found	High	High	High	High	High			1400000		73000000	20000000	5600000	300000000	83000000
IsMasterProtein	P58107	Epiplakin OS=Homo sapiens OX=9606 GN=EPPK1 PE=1 SV=3	800	138	555.316	High	Not Found	High	High	High	High	High	High	High	340000		53000000	720000	230000000	170000000	14000000	970000000	240000000
IsMasterProtein	Q01082	Spectrin beta chain, non-erythrocytic 1 OS=Homo sapiens OX=9606 GN=SPTBN1 PE=1 SV=2	574	122	274.439	Not Found	Not Found	High	High	High	High	High	High	High			980000	510000	66000000	22000000	5600000	250000000	55000000
IsMasterProtein	P21333	Filamin-A OS=Homo sapiens OX=9606 GN=FLNA PE=1 SV=4	358	90	280.564	High	Not Found	High	High	High	High	High	High	High	1800000		3100000	3900000	42000000	13000000	3900000	96000000	17000000
IsMasterProtein	P15924	Desmoplakin OS=Homo sapiens OX=9606 GN=DSP PE=1 SV=3	230	71	331.569	Not Found	Not Found	High	High	High	High	High	High	High			3800000	600000	19000000	10000000	1300000	63000000	20000000
IsMasterProtein	O75369	Filamin-B OS=Homo sapiens OX=9606 GN=FLNB PE=1 SV=2	203	65	277.99	Not Found	Not Found	High	High	High	High	High	High	High			6400000	1600000	41000000	13000000	1100000	47000000	9800000
IsMasterProtein	Q14152	Eukaryotic translation initiation factor 3 subunit A OS=Homo sapiens OX=9606 GN=EIF3A PE=1 SV=1	198	64	166.468	Not Found	Not Found	High	Not Found	High	High	High	High	High			1100000		2400000	2100000	28000000	190000000	55000000
IsMasterProtein	P35579	Myosin-9 OS=Homo sapiens OX=9606 GN=MYH9 PE=1 SV=4	211	60	226.392	Not Found	Not Found	High	High	High	High	High	High	High			2900000	850000	56000000	14000000	1000000	83000000	26000000
IsMasterProtein	P49327	Fatty acid synthase OS=Homo sapiens OX=9606 GN=FASN PE=1 SV=3	176	58	273.254	High	High	High	High	High	High	High	High	High	1500000	380000	1900000	2000000	19000000	9800000	1500000	70000000	24000000
IsMasterProtein	Q6P2Q9	Pre-mRNA-processing-splicing factor 8 OS=Homo sapiens OX=9606 GN=PRPF8 PE=1 SV=2	163	57	273.427	High	High	High	High	High	High	High	High	High	2300000	3000000	6000000	2000000	2300000	10000000	2000000	6000000	6000000
IsMasterProtein	A0A087WVQ6	Clathrin heavy chain OS=Homo sapiens OX=9606 GN=CLTC PE=1 SV=1	170	53	191.936	High	Not Found	High	High	High	High	High	High	High	460000		2600000	1700000	28000000	8500000	4600000	64000000	16000000
IsMasterProtein	P08670	Vimentin OS=Homo sapiens OX=9606 GN=VIM PE=1 SV=4	1022	52	53.619	High	High	High	High	High	High	High	High	High	18000000	8400000	170000000	21000000	2200000000	590000000	90000000	3100000000	760000000
IsMasterProtein	P46940	Ras GTPase-activating-like protein IQGAP1 OS=Homo sapiens OX=9606 GN=IQGAP1 PE=1 SV=1	158	51	189.134	Not Found	Not Found	High	Not Found	High	High	High	High	High			1400000		21000000	7000000	540000	87000000	14000000
IsMasterProtein	O75643	U5 small nuclear ribonucleoprotein 200 kDa helicase OS=Homo sapiens OX=9606 GN=SNRNP200 PE=1 SV=2	171	50	244.353	High	High	High	High	High	High	High	High	High	3700000	2500000	7700000	4800000	3700000	9200000	2800000	11000000	6300000
IsMasterProtein	O43707	Alpha-actinin-4 OS=Homo sapiens OX=9606 GN=ACTN4 PE=1 SV=2	512	49	104.788	High	High	High	High	High	High	High	High	High	2000000	340000	5000000	3000000	170000000	26000000	12000000	960000000	180000000
IsMasterProtein	P55884	Eukaryotic translation initiation factor 3 subunit B OS=Homo sapiens OX=9606 GN=EIF3B PE=1 SV=3	159	48	92.424	High	Not Found	Not Found	High	High	High	High	High	High	610000			1100000	4700000	690000	100000000	220000000	71000000
IsMasterProtein	A0A0C4DG89	Probable ATP-dependent RNA helicase DDX46 OS=Homo sapiens OX=9606 GN=DDX46 PE=1 SV=1	158	48	117.389	High	High	High	High	High	High	Not Found	High	High	1400000	7200000	27000000	1900000	7500000	26000000		5000000	12000000
IsMasterProtein	Q04637	Eukaryotic translation initiation factor 4 gamma 1 OS=Homo sapiens OX=9606 GN=EIF4G1 PE=1 SV=4	87	44	175.382	Not Found	Not Found	Not Found	Not Found	Not Found	Not Found	High	High	High							28000000	15000000	12000000
IsMasterProtein	P05787	Keratin, type II cytoskeletal 8 OS=Homo sapiens OX=9606 GN=KRT8 PE=1 SV=7	793	43	53.671	High	High	High	High	High	High	High	High	High	4000000	4900000	90000000	5100000	1300000000	320000000	44000000	1200000000	470000000
IsMasterProtein	O00159	Unconventional myosin-Ic OS=Homo sapiens OX=9606 GN=MYO1C PE=1 SV=4	127	43	121.606	Not Found	Not Found	High	Not Found	High	High	Not Found	High	High			2800000		29000000	7300000		100000000	22000000
IsMasterProtein	P13639	Elongation factor 2 OS=Homo sapiens OX=9606 GN=EEF2 PE=1 SV=4	200	41	95.277	High	High	High	High	High	High	High	High	High	1700000	840000	6300000	2100000	34000000	17000000	3200000	130000000	31000000
IsMasterProtein	J3KNN5	Probable ATP-dependent RNA helicase DDX41 (Fragment) OS=Homo sapiens OX=9606 GN=DDX41 PE=1 SV=1	245	41	71.603	High	High	High	High	High	High	High	High	High	9700000	21000000	37000000	12000000	27000000	36000000	9300000	23000000	40000000
IsMasterProtein	E9PMS6	LIM domain only protein 7 OS=Homo sapiens OX=9606 GN=LMO7 PE=1 SV=1	110	39	145.334	Not Found	Not Found	Not Found	Not Found	High	High	High	High	High					27000000	6700000	890000	56000000	10000000
IsMasterProtein	Q99613	Eukaryotic translation initiation factor 3 subunit C OS=Homo sapiens OX=9606 GN=EIF3C PE=1 SV=1	142	38	105.278	Not Found	Not Found	High	Not Found	High	High	High	High	High			830000		2400000	1200000	53000000	83000000	46000000
IsMasterProtein	P52948	Nuclear pore complex protein Nup98-Nup96 OS=Homo sapiens OX=9606 GN=NUP98 PE=1 SV=4	98	38	197.457	Not Found	Not Found	Not Found	Not Found	High	Not Found	High	High	High							97000000	210000000	46000000
IsMasterProtein	O95425	Supervillin OS=Homo sapiens OX=9606 GN=SVIL PE=1 SV=2	62	37	247.593	Not Found	Not Found	Not Found	Not Found	High	Not Found	Not Found	High	High					8300000			32000000	6400000
IsMasterProtein	B0QY89	Eukaryotic translation initiation factor 3 subunit L OS=Homo sapiens OX=9606 GN=EIF3L PE=1 SV=1	173	35	70.857	High	Not Found	High	High	Not Found	High	High	High	High			770000	1200000		1300000	94000000	360000000	99000000
IsMasterProtein	P12814	Alpha-actinin-1 OS=Homo sapiens OX=9606 GN=ACTN1 PE=1 SV=2	316	34	102.993	Not Found	Not Found	Not Found	High	High	High	High	High	High				1600000	66000000	11000000	2800000	130000000	23000000
IsMasterProtein	Q8IVT2	Mitotic interactor and substrate of PLK1 OS=Homo sapiens OX=9606 GN=MISP PE=1 SV=1	163	34	75.311	Not Found	Not Found	High	High	High	High	High	High	High			630000	1500000	200000000	39000000	7600000	300000000	51000000
IsMasterProtein	P02769	SWISS-PROT:P02769 (Bos taurus) Bovine serum albumin precursor	103	33	69.248	High	High	High	High	High	High	High	High	High	9300000	160000000	7200000	8500000	6300000	7500000	3000000	3700000	6900000
IsMasterProtein	O75533	Splicing factor 3B subunit 1 OS=Homo sapiens OX=9606 GN=SF3B1 PE=1 SV=3	118	31	145.738	High	High	High	High	High	High	High	High	High	3000000	3300000	8200000	4400000	7400000	12000000	1500000	6000000	4500000
IsMasterProtein	Q15029	116 kDa U5 small nuclear ribonucleoprotein component OS=Homo sapiens OX=9606 GN=EFTUD2 PE=1 SV=1	120	31	109.366	High	High	High	High	High	High	High	High	High	3200000	3100000	6900000	7100000	3900000	7000000	2200000	11000000	4600000
IsMasterProtein	P60228	Eukaryotic translation initiation factor 3 subunit E OS=Homo sapiens OX=9606 GN=EIF3E PE=1 SV=1	120	30	52.187	Not Found	Not Found	High	Not Found	High	Not Found	High	High	High			1100000		2100000		30000000	130000000	39000000
IsMasterProtein	P04264	Keratin, type II cytoskeletal 1 OS=Homo sapiens OX=9606 GN=KRT1 PE=1 SV=6	233	29	65.999	High	High	High	High	High	High	High	High	High	19000000	68000000	22000000	8000000	130000000	83000000	32000000	170000000	130000000
IsMasterProtein	P14618	Pyruvate kinase PKM OS=Homo sapiens OX=9606 GN=PKM PE=1 SV=4	144	29	57.9	High	High	High	High	High	High	High	High	High	760000	1700000	7500000	2000000	60000000	28000000	3300000	160000000	41000000
IsMasterProtein	Q15393	Splicing factor 3B subunit 3 OS=Homo sapiens OX=9606 GN=SF3B3 PE=1 SV=4	95	29	135.492	High	High	High	High	High	High	High	Not Found	High	3700000	3600000	4900000	8100000	860000	6100000	1800000		2600000
IsMasterProtein	P49756	RNA-binding protein 25 OS=Homo sapiens OX=9606 GN=RBM25 PE=1 SV=3	127	29	100.124	High	High	High	High	High	High	High	High	High	2300000	17000000	37000000	7800000	23000000	34000000	3600000	7900000	16000000
IsMasterProtein	P07355	Annexin A2 OS=Homo sapiens OX=9606 GN=ANXA2 PE=1 SV=2	166	28	38.58	High	Not Found	High	High	High	High	High	High	High	390000		4100000	920000	190000000	48000000	6700000	210000000	84000000
IsMasterProtein	P11142	Heat shock cognate 71 kDa protein OS=Homo sapiens OX=9606 GN=HSPA8 PE=1 SV=1	230	27	70.854	High	High	High	High	High	High	High	High	High	9700000	6400000	17000000	25000000	100000000	31000000	21000000	76000000	35000000
IsMasterProtein	P05783	Keratin, type I cytoskeletal 18 OS=Homo sapiens OX=9606 GN=KRT18 PE=1 SV=2	551	26	48.029	High	High	High	High	High	High	High	High	High	3700000	2300000	65000000	2400000	610000000	230000000	45000000	1300000000	460000000
IsMasterProtein	P13645	SWISS-PROT:P13645 Tax_Id=9606 Gene_Symbol=KRT10 Keratin, type I cytoskeletal 10	215	26	59.475	High	High	High	High	High	High	High	High	High	13000000	46000000	5900000	20000000	32000000	800000	23000000	28000000	24000000
IsMasterProtein	P35527	SWISS-PROT:P35527 Tax_Id=9606 Gene_Symbol=KRT9 Keratin, type I cytoskeletal 9	123	26	62.092	High	High	High	High	High	High	High	High	High	21000000	48000000	6800000	1900000	25000000	6300000	38000000	1500000	2000000
IsMasterProtein	A0A0G2JIW1	Heat shock 70 kDa protein 1B OS=Homo sapiens OX=9606 GN=HSPA1B PE=1 SV=1	163	26	70.066	High	High	High	High	High	High	High	High	High	5800000	4000000	9800000	9300000	38000000	15000000	8300000	53000000	24000000
IsMasterProtein	O75400	Pre-mRNA-processing factor 40 homolog A OS=Homo sapiens OX=9606 GN=PRPF40A PE=1 SV=2	126	26	108.737	High	High	High	High	High	High	High	High	High	4900000	21000000	36000000	8800000	24000000	34000000	3100000	6700000	18000000
IsMasterProtein	O15371	Eukaryotic translation initiation factor 3 subunit D OS=Homo sapiens OX=9606 GN=EIF3D PE=1 SV=1	98	25	63.932	Not Found	High	High	High	High	High	High	High	High		790000	1100000	2000000	3300000	2600000	43000000	120000000	41000000
IsMasterProtein	P26038	Moesin OS=Homo sapiens OX=9606 GN=MSN PE=1 SV=3	147	25	67.778	Not Found	Not Found	High	Not Found	High	High	High	High	High			840000		33000000	13000000	300000	110000000	30000000
IsMasterProtein	A0A0D9SF53	ATP-dependent RNA helicase DDX3X OS=Homo sapiens OX=9606 GN=DDX3X PE=1 SV=1	108	25	81.426	High	High	High	High	High	High	High	High	High	2400000	1100000	2700000	3900000	11000000	6800000	5800000	39000000	11000000
IsMasterProtein	Q04695	Keratin, type I cytoskeletal 17 OS=Homo sapiens OX=9606 GN=KRT17 PE=1 SV=2	181	24	48.076	Not Found	High	High	High	High	High	Not Found	High	High		2600000	1700000	1500000	190000000	91000000		22000000	11000000
IsMasterProtein	P11387	DNA topoisomerase 1 OS=Homo sapiens OX=9606 GN=TOP1 PE=1 SV=2	82	24	90.669	High	High	High	High	High	High	High	Not Found	High	1200000	7200000	12000000	2100000	10000000	18000000	430000		7600000
IsMasterProtein	A0A0J9YVP6	Poly(U)-binding-splicing factor PUF60 (Fragment) OS=Homo sapiens OX=9606 GN=PUF60 PE=1 SV=1	175	23	57.362	High	High	High	High	High	High	High	High	High	9800000	16000000	46000000	18000000	31000000	63000000	5400000	12000000	13000000
IsMasterProtein	Q16643	Drebrin OS=Homo sapiens OX=9606 GN=DBN1 PE=1 SV=4	125	23	71.385	Not Found	Not Found	High	High	High	High	High	High	High			31000000	820000	130000000	15000000	5900000	260000000	53000000
IsMasterProtein	P06733	Alpha-enolase OS=Homo sapiens OX=9606 GN=ENO1 PE=1 SV=2	130	23	47.139	High	High	High	High	High	High	High	High	High	780000	1300000	4400000	510000	38000000	13000000	2200000	48000000	28000000
IsMasterProtein	P02545	Prelamin-A/C OS=Homo sapiens OX=9606 GN=LMNA PE=1 SV=1	75	22	74.095	High	Not Found	High	High	High	High	High	High	High	3100000		1300000	2200000	16000000	5400000	3800000	58000000	18000000
IsMasterProtein	Q5SRE5	Nucleoporin NUP188 homolog OS=Homo sapiens OX=9606 GN=NUP188 PE=1 SV=1	28	22	195.917	Not Found	Not Found	Not Found	Not Found	Not Found	Not Found	High	High	High							7000000	4900000	1300000
IsMasterProtein	P63261	Actin, cytoplasmic 2 OS=Homo sapiens OX=9606 GN=ACTG1 PE=1 SV=1	1188	21	41.766	High	High	High	High	High	High	High	High	High	22000000	32000000	350000000	29000000	11000000000	1200000000	200000000	11000000000	3000000000
IsMasterProtein	P08238	Heat shock protein HSP 90-beta OS=Homo sapiens OX=9606 GN=HSP90AB1 PE=1 SV=4	222	21	83.212	High	High	High	High	High	High	High	High	High	2800000	1300000	4100000	3400000	40000000	13000000	4100000	49000000	31000000
IsMasterProtein	B3KS98	Eukaryotic translation initiation factor 3 subunit H OS=Homo sapiens OX=9606 GN=EIF3H PE=1 SV=1	83	21	41.555	Not Found	Not Found	High	Not Found	Not Found	Not Found	High	High	High			8800000				39000000	45000000	24000000
IsMasterProtein	D3DTX6	Neurabin-2 OS=Homo sapiens OX=9606 GN=PPP1R9B PE=1 SV=1	52	21	89.28	Not Found	Not Found	Not Found	Not Found	High	High	High	High	High					16000000	1400000	1200000	46000000	9000000
IsMasterProtein	P11021	Endoplasmic reticulum chaperone BiP OS=Homo sapiens OX=9606 GN=HSPA5 PE=1 SV=2	106	21	72.288	High	High	High	High	High	High	High	High	High	4000000	2700000	7000000	4500000	23000000	8200000	2500000	18000000	8400000
IsMasterProtein	O43143	Pre-mRNA-splicing factor ATP-dependent RNA helicase DHX15 OS=Homo sapiens OX=9606 GN=DHX15 PE=1 SV=2	73	21	90.875	High	High	High	High	High	High	High	High	High	1100000	3100000	6600000	3000000	8000000	8700000	2200000	7100000	4100000
IsMasterProtein	Q9ULJ8	Neurabin-1 OS=Homo sapiens OX=9606 GN=PPP1R9A PE=1 SV=2	42	20	123.267	Not Found	Not Found	High	Not Found	High	High	Not Found	High	High			1700000		3800000	300000		30000000	5000000
IsMasterProtein	Q14562	ATP-dependent RNA helicase DHX8 OS=Homo sapiens OX=9606 GN=DHX8 PE=1 SV=1	53	20	139.227	Not Found	High	High	High	High	High	Not Found	Not Found	High		2800000	6100000	440000	2900000	4100000			2700000
IsMasterProtein	Q8N1F7	Nuclear pore complex protein Nup93 OS=Homo sapiens OX=9606 GN=NUP93 PE=1 SV=2	29	20	93.43	Not Found	Not Found	Not Found	Not Found	Not Found	Not Found	High	High	High							23000000	12000000	2200000
IsMasterProtein	Q6WCQ1	Myosin phosphatase Rho-interacting protein OS=Homo sapiens OX=9606 GN=MPRIP PE=1 SV=3	32	19	116.461	Not Found	Not Found	Not Found	Not Found	High	High	Not Found	High	High					9200000	1400000		18000000	2800000
IsMasterProtein	P04406	Glyceraldehyde-3-phosphate dehydrogenase OS=Homo sapiens OX=9606 GN=GAPDH PE=1 SV=3	142	18	36.03	High	High	High	High	High	High	High	High	High	1500000	2000000	16000000	1600000	120000000	44000000	4500000	220000000	53000000
IsMasterProtein	Q9U6Y5	SWISS-PROT:Q9U6Y5 Green fluorescent protein (GFP-Cter-HisTag)	427	18	28.089	High	High	High	High	High	High	High	High	High	2500000000	1100000000	740000000	170000000	130000000	58000000	470000000	780000000	290000000
IsMasterProtein	P78406	mRNA export factor OS=Homo sapiens OX=9606 GN=RAE1 PE=1 SV=1	70	18	40.942	Not Found	Not Found	Not Found	Not Found	Not Found	Not Found	High	High	High							95000000	230000000	43000000
IsMasterProtein	Q13347	Eukaryotic translation initiation factor 3 subunit I OS=Homo sapiens OX=9606 GN=EIF3I PE=1 SV=1	55	18	36.479	Not Found	Not Found	High	Not Found	Not Found	Not Found	High	High	High			960000				21000000	93000000	30000000
IsMasterProtein	O75821	Eukaryotic translation initiation factor 3 subunit G OS=Homo sapiens OX=9606 GN=EIF3G PE=1 SV=2	47	18	35.589	Not Found	Not Found	High	Not Found	Not Found	High	High	High	High			5000000			2700000	17000000	30000000	25000000
IsMasterProtein	O15042	U2 snRNP-associated SURP motif-containing protein OS=Homo sapiens OX=9606 GN=U2SURP PE=1 SV=2	52	18	118.219	High	High	High	High	High	High	High	High	High	1000000	4100000	7100000	3800000	4400000	7200000	2200000	2000000	3000000
IsMasterProtein	Q8TEM1	Nuclear pore membrane glycoprotein 210 OS=Homo sapiens OX=9606 GN=NUP210 PE=1 SV=3	23	18	204.983	Not Found	Not Found	Not Found	Not Found	High	Not Found	High	High	High					910000		10000000	9900000	2500000
IsMasterProtein	P68104	Elongation factor 1-alpha 1 OS=Homo sapiens OX=9606 GN=EEF1A1 PE=1 SV=1	116	17	50.109	High	High	High	High	High	High	High	High	High	9700000	5600000	16000000	10000000	62000000	30000000	7700000	140000000	51000000
IsMasterProtein	Q08211	ATP-dependent RNA helicase A OS=Homo sapiens OX=9606 GN=DHX9 PE=1 SV=4	75	17	140.869	High	Not Found	High	High	High	High	High	High	High	1600000		1500000	2800000	6900000	9200000	1500000	9900000	4600000
IsMasterProtein	J3KPF3	4F2 cell-surface antigen heavy chain OS=Homo sapiens OX=9606 GN=SLC3A2 PE=1 SV=1	59	17	68.059	Not Found	High	High	High	High	High	High	High	High		400000	2600000	1200000	27000000	7300000	1200000	32000000	11000000
IsMasterProtein	Q13435	Splicing factor 3B subunit 2 OS=Homo sapiens OX=9606 GN=SF3B2 PE=1 SV=2	38	17	100.165	High	High	High	High	Not Found	High	High	Not Found	Not Found	3800000	1100000	2400000	5900000		3100000	1000000
IsMasterProtein	Q7L2H7	Eukaryotic translation initiation factor 3 subunit M OS=Homo sapiens OX=9606 GN=EIF3M PE=1 SV=1	63	16	42.476	Not Found	Not Found	Not Found	Not Found	Not Found	Not Found	High	High	High							18000000	96000000	15000000
IsMasterProtein	O15020	Spectrin beta chain, non-erythrocytic 2 OS=Homo sapiens OX=9606 GN=SPTBN2 PE=1 SV=3	75	16	271.157	Not Found	Not Found	Not Found	Not Found	High	Not Found	Not Found	High	High					5500000			12000000	4200000
IsMasterProtein	O00303	Eukaryotic translation initiation factor 3 subunit F OS=Homo sapiens OX=9606 GN=EIF3F PE=1 SV=1	59	16	37.54	Not Found	Not Found	High	Not Found	Not Found	Not Found	High	High	High			1100000				32000000	120000000	34000000
IsMasterProtein	E7EQR4	Ezrin OS=Homo sapiens OX=9606 GN=EZR PE=1 SV=3	82	16	69.329	Not Found	Not Found	Not Found	Not Found	High	High	Not Found	High	High					13000000	3600000		63000000	15000000
IsMasterProtein	A8MXP9	Matrin-3 OS=Homo sapiens OX=9606 GN=MATR3 PE=1 SV=1	76	16	99.905	High	High	High	High	High	High	High	High	High	2600000	1700000	3100000	1900000	11000000	6800000	8000000	74000000	16000000
IsMasterProtein	P55081	Microfibrillar-associated protein 1 OS=Homo sapiens OX=9606 GN=MFAP1 PE=1 SV=2	66	16	51.927	High	High	High	High	High	High	High	High	High	7200000	10000000	13000000	10000000	11000000	10000000	3700000	810000	5000000
IsMasterProtein	P26368	Splicing factor U2AF 65 kDa subunit OS=Homo sapiens OX=9606 GN=U2AF2 PE=1 SV=4	149	15	53.467	High	High	High	High	High	High	High	High	High	870000	31000000	66000000	3400000	74000000	70000000	1900000	21000000	22000000
IsMasterProtein	P07900	Heat shock protein HSP 90-alpha OS=Homo sapiens OX=9606 GN=HSP90AA1 PE=1 SV=5	153	15	84.607	Not Found	Not Found	High	High	High	High	High	High	High			2500000	1700000	14000000	4800000	2200000	28000000	15000000
IsMasterProtein	P00338	L-lactate dehydrogenase A chain OS=Homo sapiens OX=9606 GN=LDHA PE=1 SV=2	70	15	36.665	High	Not Found	High	Not Found	High	High	High	High	High			2100000		14000000	7700000	1700000	40000000	15000000
IsMasterProtein	Q86YQ8	Copine-8 OS=Homo sapiens OX=9606 GN=CPNE8 PE=1 SV=2	32	15	63.068	Not Found	Not Found	Not Found	Not Found	High	Not Found	Not Found	High	High					4100000			31000000	6300000
IsMasterProtein	P29401	Transketolase OS=Homo sapiens OX=9606 GN=TKT PE=1 SV=3	46	15	67.835	Not Found	Not Found	High	Not Found	High	High	Not Found	High	High			1100000		17000000	6500000		18000000	7100000
IsMasterProtein	Q9ULV4	Coronin-1C OS=Homo sapiens OX=9606 GN=CORO1C PE=1 SV=1	48	15	53.215	Not Found	Not Found	High	High	High	High	High	High	High			3500000	590000	38000000	7500000	1200000	84000000	20000000
IsMasterProtein	P07195	L-lactate dehydrogenase B chain OS=Homo sapiens OX=9606 GN=LDHB PE=1 SV=2	80	14	36.615	Not Found	High	High	High	High	High	High	High	High		240000	2200000	810000	15000000	6300000	1300000	42000000	21000000
IsMasterProtein	O43795	Unconventional myosin-Ib OS=Homo sapiens OX=9606 GN=MYO1B PE=1 SV=3	35	14	131.902	Not Found	Not Found	Not Found	Not Found	High	High	Not Found	High	High					7600000	1600000		21000000	5200000
IsMasterProtein	P00966	Argininosuccinate synthase OS=Homo sapiens OX=9606 GN=ASS1 PE=1 SV=2	47	14	46.501	Not Found	Not Found	High	Not Found	High	High	Not Found	High	High			1600000		14000000	4900000		33000000	18000000
IsMasterProtein	P06396	Gelsolin OS=Homo sapiens OX=9606 GN=GSN PE=1 SV=1	29	14	85.644	Not Found	Not Found	Not Found	Not Found	High	High	Not Found	High	High					12000000	520000		18000000	4700000
IsMasterProtein	P53621	Coatomer subunit alpha OS=Homo sapiens OX=9606 GN=COPA PE=1 SV=2	32	14	138.258	Not Found	Not Found	High	High	High	High	High	High	High			1100000	590000	4600000	3000000	770000	14000000	2600000
IsMasterProtein	P62701	40S ribosomal protein S4, X isoform OS=Homo sapiens OX=9606 GN=RPS4X PE=1 SV=2	36	14	29.579	Not Found	High	High	High	High	High	High	High	High		1200000	1800000	1200000	8200000	4800000	1800000	9000000	4300000
IsMasterProtein	Q16531	DNA damage-binding protein 1 OS=Homo sapiens OX=9606 GN=DDB1 PE=1 SV=1	26	14	126.887	High	High	High	High	High	High	High	High	High	770000	1500000	2100000	1900000	4200000	2800000	880000	21000000	3300000
IsMasterProtein	Q8WUQ7	Cactin OS=Homo sapiens OX=9606 GN=CACTIN PE=1 SV=3	39	13	88.648	Not Found	High	High	Not Found	High	High	Not Found	Not Found	High		5300000	17000000		6200000	13000000			4400000
IsMasterProtein	Q9Y5X1	Sorting nexin-9 OS=Homo sapiens OX=9606 GN=SNX9 PE=1 SV=1	29	13	66.55	High	Not Found	High	High	High	High	High	Not Found	High	1500000		1100000	6400000	3100000	3000000	1300000		3900000
IsMasterProtein	Q99567	Nuclear pore complex protein Nup88 OS=Homo sapiens OX=9606 GN=NUP88 PE=1 SV=2	17	13	83.489	Not Found	Not Found	Not Found	Not Found	Not Found	Not Found	High	High	High							4200000	8500000	1600000
IsMasterProtein	J3KTL2	Serine/arginine-rich-splicing factor 1 OS=Homo sapiens OX=9606 GN=SRSF1 PE=1 SV=1	71	13	28.312	High	High	High	High	High	High	High	High	High	1500000	5100000	13000000	2100000	12000000	22000000	650000	9700000	9800000
IsMasterProtein	P78527	DNA-dependent protein kinase catalytic subunit OS=Homo sapiens OX=9606 GN=PRKDC PE=1 SV=3	15	13	468.788	Not Found	Not Found	Not Found	Not Found	High	High	Not Found	High	High					1200000	650000		8000000	1700000
IsMasterProtein	LAG_94_10_nanobody	LAG_94_10_nanobody	880	12	15.093	High	High	High	High	High	High	High	High	High	2600000000	770000000	800000000	2800000000	1400000000	930000000	1400000000	540000000	600000000
IsMasterProtein	P61158	Actin-related protein 3 OS=Homo sapiens OX=9606 GN=ACTR3 PE=1 SV=3	43	12	47.341	Not Found	Not Found	Not Found	Not Found	High	High	Not Found	High	High					28000000	4800000		69000000	14000000
IsMasterProtein	P05023	Sodium/potassium-transporting ATPase subunit alpha-1 OS=Homo sapiens OX=9606 GN=ATP1A1 PE=1 SV=1	32	12	112.824	Not Found	Not Found	Not Found	Not Found	High	High	High	High	High					7800000	1400000	920000	13000000	6200000
IsMasterProtein	A0A087WXF8	Nucleolar protein of 40 kDa OS=Homo sapiens OX=9606 GN=ZCCHC17 PE=1 SV=1	60	12	29.556	High	High	High	High	High	High	High	High	High	6700000	11000000	23000000	7500000	14000000	12000000	3500000	3400000	12000000
IsMasterProtein	O75083	WD repeat-containing protein 1 OS=Homo sapiens OX=9606 GN=WDR1 PE=1 SV=4	26	12	66.152	Not Found	Not Found	Not Found	Not Found	High	High	Not Found	High	High					20000000	2500000		38000000	5500000
IsMasterProtein	P38646	Stress-70 protein, mitochondrial OS=Homo sapiens OX=9606 GN=HSPA9 PE=1 SV=2	55	12	73.635	High	High	High	High	High	High	High	High	High	1200000	1200000	2800000	2400000	12000000	5800000	1600000	9000000	5600000
IsMasterProtein	O43809	Cleavage and polyadenylation specificity factor subunit 5 OS=Homo sapiens OX=9606 GN=NUDT21 PE=1 SV=1	53	12	26.211	High	High	High	High	High	High	High	High	High	2500000	2900000	6300000	3400000	12000000	9600000	3200000	5400000	5100000
IsMasterProtein	Q00839	Heterogeneous nuclear ribonucleoprotein U OS=Homo sapiens OX=9606 GN=HNRNPU PE=1 SV=6	57	12	90.528	High	High	High	High	High	High	High	High	High	2700000	1300000	4800000	2200000	18000000	11000000	2700000	48000000	16000000
IsMasterProtein	P13797	Plastin-3 OS=Homo sapiens OX=9606 GN=PLS3 PE=1 SV=4	22	12	70.766	Not Found	Not Found	Not Found	Not Found	High	High	Not Found	High	High					11000000	1200000		12000000	4300000
IsMasterProtein	A0A087X0X3	Heterogeneous nuclear ribonucleoprotein M OS=Homo sapiens OX=9606 GN=HNRNPM PE=1 SV=1	36	12	77.518	Not Found	Not Found	High	High	High	High	High	High	High			2100000	950000	9200000	4000000	1300000	7600000	4100000
IsMasterProtein	P19338	Nucleolin OS=Homo sapiens OX=9606 GN=NCL PE=1 SV=3	36	12	76.568	High	Not Found	High	High	High	High	High	High	High	1300000		2400000	2300000	1800000	3300000	880000	7400000	4100000
IsMasterProtein	Q92621	Nuclear pore complex protein Nup205 OS=Homo sapiens OX=9606 GN=NUP205 PE=1 SV=3	18	12	227.776	Not Found	Not Found	Not Found	Not Found	Not Found	Not Found	High	High	High							10000000	7700000	1400000
IsMasterProtein	J3QK89	Calcium homeostasis endoplasmic reticulum protein OS=Homo sapiens OX=9606 GN=CHERP PE=1 SV=1	29	12	104.868	High	High	High	High	High	High	High	Not Found	High	2200000	3200000	4000000	3500000	1500000	3600000	1100000		2800000
IsMasterProtein	Q10570	Cleavage and polyadenylation specificity factor subunit 1 OS=Homo sapiens OX=9606 GN=CPSF1 PE=1 SV=2	25	12	160.782	Not Found	High	High	High	High	High	Not Found	Not Found	Not Found		2200000	1900000	1200000	1100000	1000000
IsMasterProtein	P52597	Heterogeneous nuclear ribonucleoprotein F OS=Homo sapiens OX=9606 GN=HNRNPF PE=1 SV=3	86	11	45.643	High	High	High	High	High	High	High	High	High	4200000	1100000	8700000	12000000	6000000	15000000	9000000	6800000	6300000
IsMasterProtein	Q15365	Poly(rC)-binding protein 1 OS=Homo sapiens OX=9606 GN=PCBP1 PE=1 SV=2	96	11	37.474	High	High	High	High	High	High	High	High	High	4400000	11000000	27000000	6300000	29000000	31000000	2000000	7100000	13000000
IsMasterProtein	P04792	Heat shock protein beta-1 OS=Homo sapiens OX=9606 GN=HSPB1 PE=1 SV=2	48	11	22.768	Not Found	High	High	High	High	High	High	High	High		2800000	8300000	1900000	42000000	14000000	4600000	72000000	25000000
IsMasterProtein	Q99623	Prohibitin-2 OS=Homo sapiens OX=9606 GN=PHB2 PE=1 SV=2	49	11	33.276	Not Found	Not Found	High	High	High	High	High	High	High			1800000		20000000	6000000	1000000	30000000	10000000
IsMasterProtein	P11940	Polyadenylate-binding protein 1 OS=Homo sapiens OX=9606 GN=PABPC1 PE=1 SV=2	53	11	70.626	High	High	High	High	High	High	High	High	High	690000	1200000	1400000	1900000	1300000	2000000	2700000	3700000	2500000
IsMasterProtein	Q9NYL9	Tropomodulin-3 OS=Homo sapiens OX=9606 GN=TMOD3 PE=1 SV=1	29	11	39.57	Not Found	Not Found	Not Found	Not Found	High	High	Not Found	High	High					16000000	1300000		74000000	7100000
IsMasterProtein	O43175	D-3-phosphoglycerate dehydrogenase OS=Homo sapiens OX=9606 GN=PHGDH PE=1 SV=4	31	11	56.614	Not Found	Not Found	High	Not Found	High	High	Not Found	High	High			2600000		6100000	3300000		17000000	6700000
IsMasterProtein	Q8NAV1	Pre-mRNA-splicing factor 38A OS=Homo sapiens OX=9606 GN=PRPF38A PE=1 SV=1	44	11	37.453	High	High	High	High	High	High	High	High	High	790000	4600000	9600000	1300000	2600000	11000000	2200000	2400000	6600000
IsMasterProtein	Q92616	eIF-2-alpha kinase activator GCN1 OS=Homo sapiens OX=9606 GN=GCN1 PE=1 SV=6	17	11	292.572	Not Found	Not Found	Not Found	Not Found	High	High	Not Found	High	High					940000	1500000		7500000	1100000
IsMasterProtein	A0A087WUT6	Eukaryotic translation initiation factor 5B OS=Homo sapiens OX=9606 GN=EIF5B PE=1 SV=1	29	11	138.597	Not Found	High	High	High	High	High	Not Found	High	High		3600000	5600000	880000	6900000	5200000		4200000	1200000
IsMasterProtein	P10809	60 kDa heat shock protein, mitochondrial OS=Homo sapiens OX=9606 GN=HSPD1 PE=1 SV=2	34	11	61.016	High	Not Found	High	High	High	High	Not Found	High	High	710000		2000000	1400000	4800000	2800000		9500000	2900000
IsMasterProtein	O75694	Nuclear pore complex protein Nup155 OS=Homo sapiens OX=9606 GN=NUP155 PE=1 SV=1	22	11	155.1	High	Not Found	High	High	High	High	High	High	High	540000		510000	520000	2400000	1700000	2900000	4900000	1800000
IsMasterProtein	P35658	Nuclear pore complex protein Nup214 OS=Homo sapiens OX=9606 GN=NUP214 PE=1 SV=2	13	11	213.488	Not Found	Not Found	Not Found	Not Found	Not Found	Not Found	High	High	Not Found							5800000
IsMasterProtein	P36578	60S ribosomal protein L4 OS=Homo sapiens OX=9606 GN=RPL4 PE=1 SV=5	28	11	47.667	Not Found	High	High	High	High	High	Not Found	High	High		2700000	5500000	740000	16000000	8400000		11000000	5500000
IsMasterProtein	Q9UBQ5	Eukaryotic translation initiation factor 3 subunit K OS=Homo sapiens OX=9606 GN=EIF3K PE=1 SV=1	41	10	25.043	Not Found	Not Found	High	Not Found	Not Found	Not Found	High	High	High			1200000				13000000	76000000	33000000
IsMasterProtein	P13647	Keratin, type II cytoskeletal 5 OS=Homo sapiens OX=9606 GN=KRT5 PE=1 SV=3	84	10	62.34	High	High	High	High	High	Not Found	High	Not Found	Not Found	2000000	2300000	880000	1200000	14000000		1000000
IsMasterProtein	P61160	Actin-related protein 2 OS=Homo sapiens OX=9606 GN=ACTR2 PE=1 SV=1	24	10	44.732	Not Found	Not Found	Not Found	Not Found	High	High	Not Found	High	High					11000000	2800000		15000000	6500000
IsMasterProtein	J3KPS3	Fructose-bisphosphate aldolase OS=Homo sapiens OX=9606 GN=ALDOA PE=1 SV=1	29	10	39.793	Not Found	Not Found	High	Not Found	High	High	Not Found	High	High			1400000		8800000	3600000		63000000	10000000
IsMasterProtein	P22314	Ubiquitin-like modifier-activating enzyme 1 OS=Homo sapiens OX=9606 GN=UBA1 PE=1 SV=3	23	10	117.774	Not Found	Not Found	High	Not Found	High	High	Not Found	High	High			890000		3900000	2500000		8400000	2700000
IsMasterProtein	P61978	Heterogeneous nuclear ribonucleoprotein K OS=Homo sapiens OX=9606 GN=HNRNPK PE=1 SV=1	43	10	50.944	High	High	High	High	High	High	High	High	High	2600000	1000000	3400000	2400000	9700000	6700000	2400000	12000000	2900000
IsMasterProtein	Q96PK6	RNA-binding protein 14 OS=Homo sapiens OX=9606 GN=RBM14 PE=1 SV=2	20	10	69.449	Not Found	Not Found	High	Not Found	High	High	Not Found	High	High			630000		5900000	970000		8300000	1600000
IsMasterProtein	P63244	Receptor of activated protein C kinase 1 OS=Homo sapiens OX=9606 GN=RACK1 PE=1 SV=3	25	10	35.055	High	Not Found	High	High	High	High	High	High	High	820000		2600000	1200000	11000000	4800000	1300000	7800000	4300000
IsMasterProtein	P15880	40S ribosomal protein S2 OS=Homo sapiens OX=9606 GN=RPS2 PE=1 SV=2	36	10	31.305	Not Found	High	High	Not Found	High	High	Not Found	High	High		2000000	3100000		16000000	6700000		17000000	8100000
IsMasterProtein	Q14697	Neutral alpha-glucosidase AB OS=Homo sapiens OX=9606 GN=GANAB PE=1 SV=3	24	10	106.807	Not Found	Not Found	High	Not Found	High	High	High	High	High			1800000		7800000	3700000	290000	16000000	5700000
IsMasterProtein	O60832	H/ACA ribonucleoprotein complex subunit 4 OS=Homo sapiens OX=9606 GN=DKC1 PE=1 SV=3	30	10	57.638	Not Found	High	High	Not Found	High	High	Not Found	High	High		5700000	7200000		13000000	12000000		7900000	1900000
IsMasterProtein	Q14204	Cytoplasmic dynein 1 heavy chain 1 OS=Homo sapiens OX=9606 GN=DYNC1H1 PE=1 SV=5	14	10	532.072	Not Found	Not Found	Not Found	Not Found	High	High	Not Found	High	High					2700000	1600000		4600000	2500000
IsMasterProtein	Q9BUJ2	Heterogeneous nuclear ribonucleoprotein U-like protein 1 OS=Homo sapiens OX=9606 GN=HNRNPUL1 PE=1 SV=2	21	10	95.679	High	High	High	High	High	High	High	Not Found	High	1100000	1800000	3600000	2400000	6200000	4300000	2300000		660000
IsMasterProtein	Q12872	Splicing factor, suppressor of white-apricot homolog OS=Homo sapiens OX=9606 GN=SFSWAP PE=1 SV=3	20	10	104.758	Not Found	High	High	High	High	High	Not Found	Not Found	Not Found		2600000	3300000	1100000	3000000	2300000
IsMasterProtein	Q9BU76	Multiple myeloma tumor-associated protein 2 OS=Homo sapiens OX=9606 GN=MMTAG2 PE=1 SV=1	31	10	29.394	High	High	High	High	High	High	High	High	High	1500000	3600000	4400000	2500000	3600000	5200000	1500000	370000	6600000
IsMasterProtein	P21127	Cyclin-dependent kinase 11B OS=Homo sapiens OX=9606 GN=CDK11B PE=1 SV=4	14	10	92.563	Not Found	High	High	Not Found	Not Found	High	Not Found	Not Found	Not Found		1200000	2300000			1400000
IsMasterProtein	O43290	U4/U6.U5 tri-snRNP-associated protein 1 OS=Homo sapiens OX=9606 GN=SART1 PE=1 SV=1	18	10	90.2	High	High	High	High	Not Found	High	Not Found	Not Found	High	890000	1100000	3500000	1200000		3700000			1500000
IsMasterProtein	F5H5D3	Tubulin alpha chain OS=Homo sapiens OX=9606 GN=TUBA1C PE=1 SV=1	199	9	57.693	High	High	High	High	High	High	High	High	High	3300000	4500000	19000000	6400000	93000000	44000000	5000000	110000000	50000000
IsMasterProtein	2A_C107A_AA_seq	Source: 2A_C107A_bp_seq	106	9	18.364	Not Found	Not Found	High	High	Not Found	High	High	High	High			5200000	600000		1700000	340000000	1600000000	370000000
IsMasterProtein	Q9Y383	Putative RNA-binding protein Luc7-like 2 OS=Homo sapiens OX=9606 GN=LUC7L2 PE=1 SV=2	121	9	46.486	High	High	High	High	High	High	High	High	High	690000	14000000	41000000	1900000	10000000	44000000	1000000	4500000	25000000
IsMasterProtein	J3KPP4	Cisplatin resistance-associated overexpressed protein, isoform CRA_b OS=Homo sapiens OX=9606 GN=LUC7L3 PE=1 SV=1	44	9	58.185	Not Found	High	High	High	High	High	Not Found	High	High		2800000	7700000	800000	4800000	13000000		3300000	9200000
IsMasterProtein	J3KTA4	Probable ATP-dependent RNA helicase DDX5 OS=Homo sapiens OX=9606 GN=DDX5 PE=1 SV=1	55	9	69.044	High	Not Found	Not Found	High	High	High	High	High	High	1600000			2100000	13000000	4900000	2300000	21000000	3900000
IsMasterProtein	P55072	Transitional endoplasmic reticulum ATPase OS=Homo sapiens OX=9606 GN=VCP PE=1 SV=4	37	9	89.266	High	Not Found	High	High	High	High	Not Found	High	High	1800000		1900000	1700000	3900000	3700000		10000000	3400000
IsMasterProtein	P25705	ATP synthase subunit alpha, mitochondrial OS=Homo sapiens OX=9606 GN=ATP5F1A PE=1 SV=1	21	9	59.714	Not Found	Not Found	High	Not Found	High	High	Not Found	High	High			1200000		4100000	2800000		18000000	5700000
IsMasterProtein	P04843	Dolichyl-diphosphooligosaccharide--protein glycosyltransferase subunit 1 OS=Homo sapiens OX=9606 GN=RPN1 PE=1 SV=1	24	9	68.527	Not Found	Not Found	High	Not Found	High	High	High	High	High			1100000		6200000	2700000	820000	11000000	3200000
IsMasterProtein	Q14974	Importin subunit beta-1 OS=Homo sapiens OX=9606 GN=KPNB1 PE=1 SV=2	24	9	97.108	Not Found	Not Found	Not Found	High	High	High	High	High	High				290000	3200000	1800000	2100000	12000000	1600000
IsMasterProtein	P31689	DnaJ homolog subfamily A member 1 OS=Homo sapiens OX=9606 GN=DNAJA1 PE=1 SV=2	43	9	44.839	High	High	High	High	High	High	High	High	High	6000000	1400000	4400000	9900000	6700000	9900000	7800000	16000000	9100000
IsMasterProtein	P31327	Carbamoyl-phosphate synthase [ammonia], mitochondrial OS=Homo sapiens OX=9606 GN=CPS1 PE=1 SV=2	23	9	164.835	Not Found	Not Found	High	Not Found	High	High	Not Found	High	High			1400000		3100000	3300000		6200000	2600000
IsMasterProtein	Q9NR30	Nucleolar RNA helicase 2 OS=Homo sapiens OX=9606 GN=DDX21 PE=1 SV=5	29	9	87.29	Not Found	High	High	High	High	High	High	High	High		650000	2500000	390000	5400000	7000000	210000	11000000	3700000
IsMasterProtein	P14625	Endoplasmin OS=Homo sapiens OX=9606 GN=HSP90B1 PE=1 SV=1	33	9	92.411	Not Found	Not Found	Not Found	Not Found	High	High	Not Found	High	High					4700000	1000000		9800000	3300000
IsMasterProtein	F8VVM2	Phosphate carrier protein, mitochondrial OS=Homo sapiens OX=9606 GN=SLC25A3 PE=1 SV=1	29	9	36.138	High	Not Found	Not Found	Not Found	High	High	High	High	High	1200000				12000000	4000000	2600000	29000000	8100000
IsMasterProtein	O00567	Nucleolar protein 56 OS=Homo sapiens OX=9606 GN=NOP56 PE=1 SV=4	18	9	66.009	Not Found	High	High	High	High	High	Not Found	Not Found	Not Found		780000	1500000	590000	3600000	3400000
IsMasterProtein	Q9H0A0	RNA cytidine acetyltransferase OS=Homo sapiens OX=9606 GN=NAT10 PE=1 SV=2	22	9	115.657	Not Found	High	High	High	High	High	Not Found	High	High		200000	2000000	870000	2400000	3300000		3900000	1800000
IsMasterProtein	P23396	40S ribosomal protein S3 OS=Homo sapiens OX=9606 GN=RPS3 PE=1 SV=2	36	9	26.671	High	High	High	High	High	High	High	High	High	1600000	1400000	2300000	1900000	9000000	5400000	8300000	26000000	7600000
IsMasterProtein	P07814	Bifunctional glutamate/proline--tRNA ligase OS=Homo sapiens OX=9606 GN=EPRS PE=1 SV=5	14	9	170.483	Not Found	Not Found	Not Found	Not Found	High	High	Not Found	High	High					1400000	1100000		15000000	2100000
IsMasterProtein	P62280	40S ribosomal protein S11 OS=Homo sapiens OX=9606 GN=RPS11 PE=1 SV=3	23	9	18.419	Not Found	Not Found	High	Not Found	High	High	High	High	High			4600000		20000000	7900000	910000	32000000	6200000
IsMasterProtein	P30153	Serine/threonine-protein phosphatase 2A 65 kDa regulatory subunit A alpha isoform OS=Homo sapiens OX=9606 GN=PPP2R1A PE=1 SV=4	15	9	65.267	Not Found	Not Found	High	High	High	High	Not Found	High	High			660000	2500000	1500000	2400000		5700000	1100000
IsMasterProtein	Q9UMS4	Pre-mRNA-processing factor 19 OS=Homo sapiens OX=9606 GN=PRPF19 PE=1 SV=1	22	9	55.146	High	Not Found	High	High	High	High	High	High	High	2700000		2200000	2800000		1800000	1300000	9900000	6400000
IsMasterProtein	O94906	Pre-mRNA-processing factor 6 OS=Homo sapiens OX=9606 GN=PRPF6 PE=1 SV=1	14	9	106.858	High	High	High	High	Not Found	High	Not Found	Not Found	High			940000	1100000		1300000			630000
IsMasterProtein	Q9UHB6	LIM domain and actin-binding protein 1 OS=Homo sapiens OX=9606 GN=LIMA1 PE=1 SV=1	164	8	85.173	Not Found	Not Found	Not Found	Not Found	High	Not Found	Not Found	High	High					2300000			15000000	4500000
IsMasterProtein	P60842	Eukaryotic initiation factor 4A-I OS=Homo sapiens OX=9606 GN=EIF4A1 PE=1 SV=1	48	8	46.125	Not Found	Not Found	High	Not Found	High	High	High	High	High			490000		10000000	1400000	6100000	13000000	3100000
IsMasterProtein	Q6UN15	Pre-mRNA 3'-end-processing factor FIP1 OS=Homo sapiens OX=9606 GN=FIP1L1 PE=1 SV=1	40	8	66.487	High	High	High	High	High	High	High	Not Found	High	3200000	7200000	11000000	1500000	12000000	11000000	1500000		3500000
IsMasterProtein	A0A1W2PQ51	Probable ATP-dependent RNA helicase DDX17 OS=Homo sapiens OX=9606 GN=DDX17 PE=1 SV=1	49	8	80.407	High	Not Found	High	High	High	High	High	High	High	2000000		380000	3600000	2300000	1400000	1400000	4900000	3100000
IsMasterProtein	P30041	Peroxiredoxin-6 OS=Homo sapiens OX=9606 GN=PRDX6 PE=1 SV=3	25	8	25.019	Not Found	Not Found	High	Not Found	High	High	Not Found	High	High			1200000		6500000	2700000		8600000	5600000
IsMasterProtein	O14639	Actin-binding LIM protein 1 OS=Homo sapiens OX=9606 GN=ABLIM1 PE=1 SV=3	15	8	87.631	Not Found	Not Found	Not Found	Not Found	High	Not Found	Not Found	High	High					5800000			38000000	4900000
IsMasterProtein	P05388	60S acidic ribosomal protein P0 OS=Homo sapiens OX=9606 GN=RPLP0 PE=1 SV=1	27	8	34.252	High	High	High	High	High	High	High	High	High	1400000	820000	3500000	2100000	9200000	5900000	2000000	4500000	2800000
IsMasterProtein	O43813	LanC-like protein 1 OS=Homo sapiens OX=9606 GN=LANCL1 PE=1 SV=1	31	8	45.254	High	High	High	High	High	High	High	High	High	2800000	4600000	10000000	1300000	7900000	9100000	1400000	14000000	5000000
IsMasterProtein	P14923	Junction plakoglobin OS=Homo sapiens OX=9606 GN=JUP PE=1 SV=3	15	8	81.693	Not Found	Not Found	Not Found	Not Found	High	Not Found	Not Found	High	High					2300000			19000000	3500000
IsMasterProtein	Q9UQ35	Serine/arginine repetitive matrix protein 2 OS=Homo sapiens OX=9606 GN=SRRM2 PE=1 SV=2	42	8	299.438	High	High	High	High	High	High	High	High	High	2200000	8900000	21000000	3200000	4500000	13000000	2000000	2000000	3700000
IsMasterProtein	B1AK88	Capping protein (Actin filament) muscle Z-line, beta, isoform CRA_d OS=Homo sapiens OX=9606 GN=CAPZB PE=1 SV=1	18	8	33.76	Not Found	Not Found	Not Found	Not Found	High	High	Not Found	High	High					15000000	1700000		18000000	4500000
IsMasterProtein	P50454	Serpin H1 OS=Homo sapiens OX=9606 GN=SERPINH1 PE=1 SV=2	19	8	46.411	Not Found	Not Found	Not Found	Not Found	High	High	High	High	High					4600000	2700000	1100000	7200000	4600000
IsMasterProtein	Q96IZ7	Serine/Arginine-related protein 53 OS=Homo sapiens OX=9606 GN=RSRC1 PE=1 SV=1	18	8	38.654	Not Found	High	High	Not Found	Not Found	High	Not Found	Not Found	High		350000	6700000			8800000			3400000
IsMasterProtein	P26639	Threonine--tRNA ligase, cytoplasmic OS=Homo sapiens OX=9606 GN=TARS PE=1 SV=3	21	8	83.382	Not Found	Not Found	High	Not Found	High	High	Not Found	High	High			680000		3700000	2600000		23000000	7000000
IsMasterProtein	P78371	T-complex protein 1 subunit beta OS=Homo sapiens OX=9606 GN=CCT2 PE=1 SV=4	14	8	57.452	Not Found	Not Found	High	Not Found	High	High	Not Found	High	High			780000		2200000	2700000		4400000	3000000
IsMasterProtein	P07237	Protein disulfide-isomerase OS=Homo sapiens OX=9606 GN=P4HB PE=1 SV=3	19	8	57.081	High	High	High	High	High	High	High	High	High	890000	320000	750000	410000	5800000	2400000	300000	6000000	3600000
IsMasterProtein	Q9UBB9	Tuftelin-interacting protein 11 OS=Homo sapiens OX=9606 GN=TFIP11 PE=1 SV=1	16	8	96.758	Not Found	High	High	High	Not Found	High	Not Found	Not Found	Not Found		840000	1700000	750000		3200000
IsMasterProtein	O43852	Calumenin OS=Homo sapiens OX=9606 GN=CALU PE=1 SV=2	15	8	37.084	High	Not Found	Not Found	High	High	High	High	High	High	2000000			1500000	1100000	1100000	1000000	4000000	5500000
IsMasterProtein	Q92614	Unconventional myosin-XVIIIa OS=Homo sapiens OX=9606 GN=MYO18A PE=1 SV=3	8	8	232.971	Not Found	Not Found	Not Found	Not Found	Not Found	Not Found	Not Found	High	High								13000000
IsMasterProtein	Q13045	Protein flightless-1 homolog OS=Homo sapiens OX=9606 GN=FLII PE=1 SV=2	13	8	144.659	Not Found	Not Found	Not Found	Not Found	High	High	Not Found	High	High					4300000			7400000	2000000
IsMasterProtein	Q9BUQ8	Probable ATP-dependent RNA helicase DDX23 OS=Homo sapiens OX=9606 GN=DDX23 PE=1 SV=3	14	8	95.524	Not Found	High	High	Not Found	Not Found	High	Not Found	Not Found	High		990000	3400000			2200000			2000000
IsMasterProtein	P27708	CAD protein OS=Homo sapiens OX=9606 GN=CAD PE=1 SV=3	15	8	242.829	Not Found	Not Found	High	High	High	High	Not Found	Not Found	High			940000	1100000	2500000	1600000			1100000
IsMasterProtein	Q08945	FACT complex subunit SSRP1 OS=Homo sapiens OX=9606 GN=SSRP1 PE=1 SV=1	11	8	81.024	Not Found	Not Found	High	High	High	High	High	Not Found	High			1300000	890000	7000000	2600000	420000		2900000
IsMasterProtein	Q9NWB6	Arginine and glutamate-rich protein 1 OS=Homo sapiens OX=9606 GN=ARGLU1 PE=1 SV=1	45	8	33.197	High	High	High	High	High	High	High	High	High	14000000	18000000	39000000	28000000	32000000	67000000	11000000	11000000	46000000
IsMasterProtein	P68366	Tubulin alpha-4A chain OS=Homo sapiens OX=9606 GN=TUBA4A PE=1 SV=1	181	7	49.892	High	High	High	Not Found	High	High	Not Found	High	High	250000	2400000	11000000		46000000	20000000		36000000	16000000
IsMasterProtein	P35241	Radixin OS=Homo sapiens OX=9606 GN=RDX PE=1 SV=1	69	7	68.521	Not Found	Not Found	Not Found	Not Found	High	High	Not Found	High	High					3200000	1900000		37000000	8200000
IsMasterProtein	P62879	Guanine nucleotide-binding protein G(I)/G(S)/G(T) subunit beta-2 OS=Homo sapiens OX=9606 GN=GNB2 PE=1 SV=3	26	7	37.307	Not Found	Not Found	Not Found	High	High	High	High	High	High				170000	3200000	4500000	1100000	11000000	5700000
IsMasterProtein	Q16630	Cleavage and polyadenylation specificity factor subunit 6 OS=Homo sapiens OX=9606 GN=CPSF6 PE=1 SV=2	39	7	59.173	High	High	High	High	High	High	Not Found	High	High	2700000	2200000	6700000	1900000	8800000	6400000		7100000	15000000
IsMasterProtein	A0A0A0MTS2	Glucose-6-phosphate isomerase (Fragment) OS=Homo sapiens OX=9606 GN=GPI PE=1 SV=1	22	7	64.784	Not Found	Not Found	High	Not Found	High	High	High	High	High			1400000		8800000	3500000	530000	19000000	5100000
IsMasterProtein	Q06830	Peroxiredoxin-1 OS=Homo sapiens OX=9606 GN=PRDX1 PE=1 SV=1	36	7	22.096	High	High	Not Found	High	High	High	Not Found	High	High	720000	250000		790000	4800000	2500000		21000000	8200000
IsMasterProtein	A0A0C4DG17	40S ribosomal protein SA OS=Homo sapiens OX=9606 GN=RPSA PE=1 SV=1	26	7	33.293	High	Not Found	High	High	High	High	High	High	High	1700000		580000	2700000	5500000	4400000	1900000	15000000	4500000
IsMasterProtein	O15144	Actin-related protein 2/3 complex subunit 2 OS=Homo sapiens OX=9606 GN=ARPC2 PE=1 SV=1	21	7	34.311	Not Found	Not Found	Not Found	Not Found	High	High	Not Found	High	High					3000000	2000000		14000000	7600000
IsMasterProtein	P06576	ATP synthase subunit beta, mitochondrial OS=Homo sapiens OX=9606 GN=ATP5F1B PE=1 SV=3	18	7	56.525	Not Found	Not Found	High	Not Found	High	High	Not Found	High	High			1100000		8800000	2500000		10000000	1000000
IsMasterProtein	Q02878	60S ribosomal protein L6 OS=Homo sapiens OX=9606 GN=RPL6 PE=1 SV=3	31	7	32.708	Not Found	High	High	Not Found	High	High	Not Found	High	High		1800000	4000000		5900000	7800000		9100000	4300000
IsMasterProtein	O95373	Importin-7 OS=Homo sapiens OX=9606 GN=IPO7 PE=1 SV=1	13	7	119.44	Not Found	Not Found	Not Found	Not Found	High	High	Not Found	High	Not Found					2500000	1200000		4200000
IsMasterProtein	P48643	T-complex protein 1 subunit epsilon OS=Homo sapiens OX=9606 GN=CCT5 PE=1 SV=1	17	7	59.633	High	Not Found	Not Found	High	High	High	Not Found	High	High				630000	3000000	2500000		9400000	3100000
IsMasterProtein	Q5VTL8	Pre-mRNA-splicing factor 38B OS=Homo sapiens OX=9606 GN=PRPF38B PE=1 SV=1	21	7	64.429	Not Found	High	High	High	High	High	Not Found	Not Found	High		1800000	5400000	540000	2900000	10000000			6000000
IsMasterProtein	O15143	Actin-related protein 2/3 complex subunit 1B OS=Homo sapiens OX=9606 GN=ARPC1B PE=1 SV=3	15	7	40.923	Not Found	Not Found	Not Found	Not Found	High	Not Found	Not Found	High	High					6000000			13000000	4600000
IsMasterProtein	P53396	ATP-citrate synthase OS=Homo sapiens OX=9606 GN=ACLY PE=1 SV=3	17	7	120.762	Not Found	Not Found	High	Not Found	High	High	Not Found	High	High			640000		3100000	1700000		24000000	2700000
IsMasterProtein	Q8TA86	Retinitis pigmentosa 9 protein OS=Homo sapiens OX=9606 GN=RP9 PE=1 SV=2	38	7	26.091	High	High	High	High	High	High	High	High	High	7100000	6300000	3000000	7200000	8100000	8400000	4700000	3300000	5500000
IsMasterProtein	P53999	Activated RNA polymerase II transcriptional coactivator p15 OS=Homo sapiens OX=9606 GN=SUB1 PE=1 SV=3	37	7	14.386	High	High	High	High	High	High	High	High	High	5200000	6900000	7200000	3500000	6700000	13000000	2900000	10000000	8900000
IsMasterProtein	P62995	Transformer-2 protein homolog beta OS=Homo sapiens OX=9606 GN=TRA2B PE=1 SV=1	24	7	33.646	Not Found	High	High	High	High	High	Not Found	High	High		2700000	5300000	1300000	4100000	3400000		3300000	1700000
IsMasterProtein	Q9H8M2	Bromodomain-containing protein 9 OS=Homo sapiens OX=9606 GN=BRD9 PE=1 SV=2	30	7	66.958	High	High	High	High	High	High	High	High	High	4100000	1800000	3000000	2300000	4500000	5000000	510000	4800000	4400000
IsMasterProtein	Q16658	Fascin OS=Homo sapiens OX=9606 GN=FSCN1 PE=1 SV=3	19	7	54.496	Not Found	Not Found	High	High	High	High	Not Found	High	High			1800000		14000000	3400000		14000000	6400000
IsMasterProtein	P12956	X-ray repair cross-complementing protein 6 OS=Homo sapiens OX=9606 GN=XRCC6 PE=1 SV=2	11	7	69.799	Not Found	Not Found	Not Found	Not Found	High	High	Not Found	High	High					3100000	1200000		6700000	1400000
IsMasterProtein	Q9Y5B6	PAX3- and PAX7-binding protein 1 OS=Homo sapiens OX=9606 GN=PAXBP1 PE=1 SV=2	17	7	104.739	Not Found	High	High	Not Found	High	High	Not Found	Not Found	Not Found		1300000	2300000		2800000	4600000
IsMasterProtein	Q13490	Baculoviral IAP repeat-containing protein 2 OS=Homo sapiens OX=9606 GN=BIRC2 PE=1 SV=2	14	7	69.854	High	Not Found	High	High	Not Found	High	High	Not Found	Not Found	3600000		2400000	4100000		2000000	1100000
IsMasterProtein	O43172	U4/U6 small nuclear ribonucleoprotein Prp4 OS=Homo sapiens OX=9606 GN=PRPF4 PE=1 SV=2	8	7	58.412	Not Found	Not Found	High	High	Not Found	High	Not Found	Not Found	Not Found			3300000	890000		1700000
IsMasterProtein	P18124	60S ribosomal protein L7 OS=Homo sapiens OX=9606 GN=RPL7 PE=1 SV=1	19	7	29.207	Not Found	High	High	Not Found	High	High	Not Found	High	High		1000000	1800000		7100000	3800000			4500000
IsMasterProtein	P38159	RNA-binding motif protein, X chromosome OS=Homo sapiens OX=9606 GN=RBMX PE=1 SV=3	13	7	42.306	Not Found	Not Found	High	Not Found	Not Found	High	Not Found	High	High			2700000			4000000		830000	2000000
IsMasterProtein	Q2TBE0	CWF19-like protein 2 OS=Homo sapiens OX=9606 GN=CWF19L2 PE=1 SV=4	15	7	103.722	High	High	High	High	High	High	High	Not Found	Not Found	260000	1600000	1800000	690000	1600000	2100000	380000
IsMasterProtein	Q12933	TNF receptor-associated factor 2 OS=Homo sapiens OX=9606 GN=TRAF2 PE=1 SV=2	14	7	55.823	High	Not Found	High	High	Not Found	High	High	Not Found	Not Found	1000000		810000	2400000		1000000	720000
IsMasterProtein	Q9NXE8	Pre-mRNA-splicing factor CWC25 homolog OS=Homo sapiens OX=9606 GN=CWC25 PE=1 SV=1	17	7	49.617	Not Found	High	High	High	High	High	Not Found	Not Found	High		2100000	2800000	1300000	6000000	4300000			3500000
IsMasterProtein	P07437	Tubulin beta chain OS=Homo sapiens OX=9606 GN=TUBB PE=1 SV=2	320	6	49.639	High	High	High	High	High	High	High	High	High	4200000	3200000	30000000	6200000	110000000	61000000	3900000	160000000	55000000
IsMasterProtein	P68371	Tubulin beta-4B chain OS=Homo sapiens OX=9606 GN=TUBB4B PE=1 SV=1	264	6	49.799	High	Not Found	High	High	High	High	High	High	High	3800000		4100000	1300000	29000000	13000000	1400000	51000000	19000000
IsMasterProtein	Q14498	RNA-binding protein 39 OS=Homo sapiens OX=9606 GN=RBM39 PE=1 SV=2	275	6	59.343	High	High	High	High	High	High	High	High	High	3000000	20000000	73000000	7400000	56000000	100000000	4900000	37000000	44000000
IsMasterProtein	Q562R1	Beta-actin-like protein 2 OS=Homo sapiens OX=9606 GN=ACTBL2 PE=1 SV=2	186	6	41.976	High	High	High	Not Found	High	High	High	High	High	42000000	49000000	1100000		49000000	2700000	350000000	11000000	51000000
IsMasterProtein	P02533	Keratin, type I cytoskeletal 14 OS=Homo sapiens OX=9606 GN=KRT14 PE=1 SV=4	106	6	51.529	High	High	Not Found	High	High	Not Found	High	Not Found	Not Found	900000	1800000		940000	3000000		3200000
IsMasterProtein	G8JLB6	Heterogeneous nuclear ribonucleoprotein H OS=Homo sapiens OX=9606 GN=HNRNPH1 PE=1 SV=1	106	6	51.197	High	High	High	High	High	High	High	High	High	6000000	3300000	8300000	6300000	7500000	10000000	4200000	6100000	4800000
IsMasterProtein	Q9NQ29	Putative RNA-binding protein Luc7-like 1 OS=Homo sapiens OX=9606 GN=LUC7L PE=1 SV=1	46	6	43.701	Not Found	High	High	Not Found	High	High	Not Found	Not Found	High		1500000	5100000		3700000	4800000			2800000
IsMasterProtein	F8VZX2	Poly(rC)-binding protein 2 OS=Homo sapiens OX=9606 GN=PCBP2 PE=1 SV=1	47	6	33.778	High	High	High	High	High	High	High	High	High	1300000	1800000	5100000	1800000	7200000	7500000	1500000	59000000	18000000
IsMasterProtein	P62829	60S ribosomal protein L23 OS=Homo sapiens OX=9606 GN=RPL23 PE=1 SV=1	34	6	14.856	Not Found	High	High	High	High	High	Not Found	High	High		1100000	4100000		24000000	7600000		28000000	8700000
IsMasterProtein	E9PK25	Cofilin-1 OS=Homo sapiens OX=9606 GN=CFL1 PE=1 SV=1	18	6	22.714	Not Found	Not Found	High	Not Found	High	High	Not Found	High	High			1400000		13000000	5000000		56000000	13000000
IsMasterProtein	P39023	60S ribosomal protein L3 OS=Homo sapiens OX=9606 GN=RPL3 PE=1 SV=2	17	6	46.08	Not Found	Not Found	High	Not Found	High	High	Not Found	High	High			1800000		5400000	9800000		1700000	3800000
IsMasterProtein	Q01081	Splicing factor U2AF 35 kDa subunit OS=Homo sapiens OX=9606 GN=U2AF1 PE=1 SV=3	29	6	27.854	Not Found	High	High	High	High	High	High	High	High		5900000	29000000	2700000	19000000	33000000	690000	12000000	9400000
IsMasterProtein	P00558	Phosphoglycerate kinase 1 OS=Homo sapiens OX=9606 GN=PGK1 PE=1 SV=3	21	6	44.586	Not Found	Not Found	High	Not Found	High	High	High	High	High			1300000		17000000	4700000	460000	17000000	6200000
IsMasterProtein	P40227	T-complex protein 1 subunit zeta OS=Homo sapiens OX=9606 GN=CCT6A PE=1 SV=3	14	6	57.988	Not Found	Not Found	High	Not Found	High	High	Not Found	High	High			670000		2500000	1400000		8600000	2000000
IsMasterProtein	P62805	Histone H4 OS=Homo sapiens OX=9606 GN=HIST1H4A PE=1 SV=2	51	6	11.36	High	High	High	High	High	High	High	High	High	5100000	3900000	11000000	4400000	9700000	25000000	1400000	39000000	23000000
IsMasterProtein	Q8WUA2	Peptidyl-prolyl cis-trans isomerase-like 4 OS=Homo sapiens OX=9606 GN=PPIL4 PE=1 SV=1	14	6	57.189	Not Found	High	High	Not Found	High	High	Not Found	Not Found	Not Found		770000	4600000		2000000	4700000
IsMasterProtein	Q16629	Serine/arginine-rich splicing factor 7 OS=Homo sapiens OX=9606 GN=SRSF7 PE=1 SV=1	30	6	27.35	High	High	High	High	High	High	Not Found	High	High	1600000	6300000	10000000	1100000	4300000	18000000		3700000	9200000
IsMasterProtein	P41252	Isoleucine--tRNA ligase, cytoplasmic OS=Homo sapiens OX=9606 GN=IARS PE=1 SV=2	13	6	144.406	High	Not Found	Not Found	High	High	Not Found	High	High	High	950000			770000	2000000		1300000	13000000
IsMasterProtein	P17987	T-complex protein 1 subunit alpha OS=Homo sapiens OX=9606 GN=TCP1 PE=1 SV=1	16	6	60.306	Not Found	Not Found	High	Not Found	High	High	Not Found	High	High			850000		2700000	2600000		7500000	3900000
IsMasterProtein	P62979	Ubiquitin-40S ribosomal protein S27a OS=Homo sapiens OX=9606 GN=RPS27A PE=1 SV=2	33	6	17.953	High	High	High	High	High	High	High	High	High	4400000	1900000	6700000	4600000	41000000	17000000	6500000	86000000	31000000
IsMasterProtein	G3V1L9	Tight junction protein 1 (Zona occludens 1), isoform CRA_a OS=Homo sapiens OX=9606 GN=TJP1 PE=1 SV=1	11	6	197.339	Not Found	Not Found	Not Found	Not Found	High	High	Not Found	High	High					4500000	2900000		7600000	1800000
IsMasterProtein	P35659	Protein DEK OS=Homo sapiens OX=9606 GN=DEK PE=1 SV=1	22	6	42.648	Not Found	High	High	Not Found	High	High	Not Found	Not Found	High		2900000	3000000		5900000	2800000			2900000
IsMasterProtein	P50991	T-complex protein 1 subunit delta OS=Homo sapiens OX=9606 GN=CCT4 PE=1 SV=4	16	6	57.888	Not Found	Not Found	High	Not Found	High	High	Not Found	High	High			1000000		4400000	1900000		11000000	2800000
IsMasterProtein	Q8N684	Cleavage and polyadenylation specificity factor subunit 7 OS=Homo sapiens OX=9606 GN=CPSF7 PE=1 SV=1	19	6	52.018	High	High	High	High	High	High	High	High	High	2000000	1400000	2100000	1200000	890000	3000000	650000	2100000	2100000
IsMasterProtein	P09651	Heterogeneous nuclear ribonucleoprotein A1 OS=Homo sapiens OX=9606 GN=HNRNPA1 PE=1 SV=5	10	6	38.723	High	Not Found	High	High	Not Found	High	High	High	Not Found	3100000			1300000		2300000	1100000	1200000
IsMasterProtein	P35232	Prohibitin OS=Homo sapiens OX=9606 GN=PHB PE=1 SV=1	13	6	29.786	Not Found	Not Found	High	Not Found	High	High	Not Found	High	High			640000		4800000	1600000		8900000	3500000
IsMasterProtein	O60884	DnaJ homolog subfamily A member 2 OS=Homo sapiens OX=9606 GN=DNAJA2 PE=1 SV=1	11	6	45.717	High	Not Found	High	High	Not Found	High	Not Found	High	High	1800000		1900000	1800000		3600000		21000000	6000000
IsMasterProtein	Q01650	Large neutral amino acids transporter small subunit 1 OS=Homo sapiens OX=9606 GN=SLC7A5 PE=1 SV=2	15	6	54.974	High	Not Found	Not Found	Not Found	High	High	High	High	High	440000				4100000	670000	910000	8200000	3100000
IsMasterProtein	Q9Y388	RNA-binding motif protein, X-linked 2 OS=Homo sapiens OX=9606 GN=RBMX2 PE=1 SV=2	12	6	37.313	Not Found	High	High	Not Found	Not Found	High	Not Found	Not Found	High		1500000	2800000			2000000			2000000
IsMasterProtein	O95218	Zinc finger Ran-binding domain-containing protein 2 OS=Homo sapiens OX=9606 GN=ZRANB2 PE=1 SV=2	18	6	37.382	High	High	High	High	High	High	Not Found	Not Found	High	760000	980000	2400000	1300000	2100000	4900000			3000000
IsMasterProtein	P14866	Heterogeneous nuclear ribonucleoprotein L OS=Homo sapiens OX=9606 GN=HNRNPL PE=1 SV=2	17	6	64.092	High	High	High	High	Not Found	High	High	Not Found	Not Found	5000000	1300000	2600000	3500000		3200000	2000000
IsMasterProtein	P35606	Coatomer subunit beta' OS=Homo sapiens OX=9606 GN=COPB2 PE=1 SV=2	9	6	102.422	Not Found	Not Found	High	Not Found	High	High	Not Found	High	Not Found			920000		1600000	1900000		2100000
IsMasterProtein	P09012	U1 small nuclear ribonucleoprotein A OS=Homo sapiens OX=9606 GN=SNRPA PE=1 SV=3	8	6	31.259	High	High	High	High	Not Found	Not Found	Not Found	Not Found	Not Found	710000	1900000	2900000	1000000
IsMasterProtein	A0A024R4M0	40S ribosomal protein S9 OS=Homo sapiens OX=9606 GN=RPS9 PE=1 SV=1	17	6	22.578	Not Found	Not Found	High	Not Found	High	High	Not Found	High	High			1700000		6200000	3500000		9400000	5900000
IsMasterProtein	Q6P1X5	Transcription initiation factor TFIID subunit 2 OS=Homo sapiens OX=9606 GN=TAF2 PE=1 SV=3	9	6	136.883	Not Found	High	High	Not Found	Not Found	High	Not Found	Not Found	Not Found		1100000	1700000			670000
IsMasterProtein	P62249	40S ribosomal protein S16 OS=Homo sapiens OX=9606 GN=RPS16 PE=1 SV=2	13	6	16.435	High	Not Found	High	Not Found	High	High	High	High	High	580000		3500000		13000000	5200000	1300000	16000000	8700000
IsMasterProtein	Q14573	Inositol 1,4,5-trisphosphate receptor type 3 OS=Homo sapiens OX=9606 GN=ITPR3 PE=1 SV=2	8	6	303.912	Not Found	Not Found	Not Found	Not Found	High	Not Found	Not Found	Not Found	High					4700000				1100000
IsMasterProtein	P68032	Actin, alpha cardiac muscle 1 OS=Homo sapiens OX=9606 GN=ACTC1 PE=1 SV=1	423	5	41.992	High	High	High	High	High	High	High	High	High	14000000	16000000	62000000	19000000	3000000000	370000000	53000000	3600000000	770000000
IsMasterProtein	Q92804	TATA-binding protein-associated factor 2N OS=Homo sapiens OX=9606 GN=TAF15 PE=1 SV=1	24	5	61.793	Not Found	Not Found	High	Not Found	Not Found	High	Not Found	Not Found	High			13000000			30000000			13000000
IsMasterProtein	Q9HAV0	Guanine nucleotide-binding protein subunit beta-4 OS=Homo sapiens OX=9606 GN=GNB4 PE=1 SV=3	19	5	37.543	Not Found	Not Found	Not Found	Not Found	High	High	Not Found	High	High					2600000	3000000		18000000	3100000
IsMasterProtein	P52907	F-actin-capping protein subunit alpha-1 OS=Homo sapiens OX=9606 GN=CAPZA1 PE=1 SV=3	17	5	32.902	Not Found	Not Found	Not Found	Not Found	High	High	Not Found	High	High					24000000	6300000		57000000	6600000
IsMasterProtein	P50395	Rab GDP dissociation inhibitor beta OS=Homo sapiens OX=9606 GN=GDI2 PE=1 SV=2	14	5	50.631	Not Found	Not Found	Not Found	Not Found	High	High	Not Found	High	High					3600000	1100000		6000000	2700000
IsMasterProtein	G3V4C1	Heterogeneous nuclear ribonucleoproteins C1/C2 OS=Homo sapiens OX=9606 GN=HNRNPC PE=1 SV=1	28	5	32.219	High	High	High	High	High	High	High	High	High	2400000	3700000	9800000	3100000	12000000	8600000	3500000	11000000	4100000
IsMasterProtein	P22626	Heterogeneous nuclear ribonucleoproteins A2/B1 OS=Homo sapiens OX=9606 GN=HNRNPA2B1 PE=1 SV=2	16	5	37.407	High	Not Found	High	High	High	High	Not Found	High	High	2600000		4100000	1400000	5100000	4500000		4300000	2500000
IsMasterProtein	P08754	Guanine nucleotide-binding protein G(k) subunit alpha OS=Homo sapiens OX=9606 GN=GNAI3 PE=1 SV=3	21	5	40.506	Not Found	Not Found	Not Found	Not Found	High	High	Not Found	High	High					2800000	780000		6800000	2200000
IsMasterProtein	Q8N5F7	NF-kappa-B-activating protein OS=Homo sapiens OX=9606 GN=NKAP PE=1 SV=1	25	5	47.11	High	High	High	High	High	High	High	Not Found	High	1200000	3000000	6900000	1000000	5900000	7700000	530000		5300000
IsMasterProtein	Q99959	Plakophilin-2 OS=Homo sapiens OX=9606 GN=PKP2 PE=1 SV=2	10	5	97.355	Not Found	Not Found	Not Found	Not Found	High	Not Found	Not Found	High	High					3600000			8400000	2000000
IsMasterProtein	P22102	Trifunctional purine biosynthetic protein adenosine-3 OS=Homo sapiens OX=9606 GN=GART PE=1 SV=1	17	5	107.699	Not Found	Not Found	High	Not Found	High	High	Not Found	High	High			1500000		4100000	2800000		16000000	6500000
IsMasterProtein	Q12965	Unconventional myosin-Ie OS=Homo sapiens OX=9606 GN=MYO1E PE=1 SV=2	13	5	126.982	Not Found	Not Found	Not Found	Not Found	High	High	Not Found	High	High					4700000	2100000		9500000	2100000
IsMasterProtein	P84103	Serine/arginine-rich splicing factor 3 OS=Homo sapiens OX=9606 GN=SRSF3 PE=1 SV=1	35	5	19.318	High	High	High	High	High	High	High	High	High	2200000	10000000	19000000	2800000	27000000	24000000	2200000	9000000	11000000
IsMasterProtein	P22087	rRNA 2'-O-methyltransferase fibrillarin OS=Homo sapiens OX=9606 GN=FBL PE=1 SV=2	11	5	33.763	Not Found	High	High	Not Found	High	High	Not Found	Not Found	Not Found		1300000	5100000		6400000	9400000
IsMasterProtein	Q5JWF2	Guanine nucleotide-binding protein G(s) subunit alpha isoforms XLas OS=Homo sapiens OX=9606 GN=GNAS PE=1 SV=2	10	5	110.956	Not Found	Not Found	Not Found	Not Found	Not Found	Not Found	Not Found	High	High								7600000	2300000
IsMasterProtein	Q66PJ3	ADP-ribosylation factor-like protein 6-interacting protein 4 OS=Homo sapiens OX=9606 GN=ARL6IP4 PE=1 SV=2	13	5	44.888	Not Found	High	High	Not Found	High	High	Not Found	Not Found	High		1400000	13000000		4800000	6200000			4200000
IsMasterProtein	Q12769	Nuclear pore complex protein Nup160 OS=Homo sapiens OX=9606 GN=NUP160 PE=1 SV=3	10	5	162.017	Not Found	Not Found	High	Not Found	High	High	High	High	Not Found			480000		1200000	450000	360000	6200000
IsMasterProtein	P41250	Glycine--tRNA ligase OS=Homo sapiens OX=9606 GN=GARS PE=1 SV=3	9	5	83.113	Not Found	Not Found	Not Found	Not Found	High	High	Not Found	High	High					2200000	1500000		5900000	2100000
IsMasterProtein	Q9UKV3	Apoptotic chromatin condensation inducer in the nucleus OS=Homo sapiens OX=9606 GN=ACIN1 PE=1 SV=2	11	5	151.771	Not Found	High	High	Not Found	Not Found	High	Not Found	Not Found	Not Found		1400000	3800000			4500000
IsMasterProtein	F5H423	Uncharacterized protein OS=Homo sapiens OX=9606 PE=3 SV=1	17	5	23.331	Not Found	Not Found	High	Not Found	High	High	Not Found	High	High			460000		5900000	1800000		10000000	4100000
IsMasterProtein	P22234	Multifunctional protein ADE2 OS=Homo sapiens OX=9606 GN=PAICS PE=1 SV=3	9	5	47.049	Not Found	Not Found	High	Not Found	High	Not Found	Not Found	High	High			560000		2400000			6100000	2500000
IsMasterProtein	Q8N3V7	Synaptopodin OS=Homo sapiens OX=9606 GN=SYNPO PE=1 SV=2	9	5	99.402	Not Found	Not Found	Not Found	Not Found	High	Not Found	Not Found	High	High					12000000			19000000	4100000
IsMasterProtein	F8WCF6	Actin-related protein 2/3 complex subunit 4 OS=Homo sapiens OX=9606 GN=ARPC4-TTLL3 PE=3 SV=1	9	5	21.045	Not Found	Not Found	Not Found	Not Found	High	High	Not Found	High	High					7400000	600000		12000000	3900000
IsMasterProtein	P27635	60S ribosomal protein L10 OS=Homo sapiens OX=9606 GN=RPL10 PE=1 SV=4	11	5	24.588	Not Found	High	High	High	High	High	Not Found	High	Not Found		1900000	1900000	620000	6100000	2600000		6200000
IsMasterProtein	P38919	Eukaryotic initiation factor 4A-III OS=Homo sapiens OX=9606 GN=EIF4A3 PE=1 SV=4	18	5	46.841	High	High	High	High	Not Found	High	High	High	High	490000	440000	2000000	1000000		1800000	530000	6400000	2700000
IsMasterProtein	Q99832	T-complex protein 1 subunit eta OS=Homo sapiens OX=9606 GN=CCT7 PE=1 SV=2	10	5	59.329	Not Found	Not Found	Not Found	Not Found	High	High	Not Found	High	High					3000000			9500000	3100000
IsMasterProtein	Q9NZM1	Myoferlin OS=Homo sapiens OX=9606 GN=MYOF PE=1 SV=1	7	5	234.561	Not Found	Not Found	Not Found	Not Found	High	High	Not Found	High	High					2700000	920000		14000000	970000
IsMasterProtein	P49588	Alanine--tRNA ligase, cytoplasmic OS=Homo sapiens OX=9606 GN=AARS PE=1 SV=2	6	5	106.743	Not Found	Not Found	Not Found	Not Found	Not Found	Not Found	Not Found	High	High								2000000	1900000
IsMasterProtein	J3KQE5	GTP-binding nuclear protein Ran (Fragment) OS=Homo sapiens OX=9606 GN=RAN PE=1 SV=1	12	5	26.799	Not Found	Not Found	High	Not Found	High	High	High	High	High			2500000		12000000	5800000	880000	29000000	7100000
IsMasterProtein	Q96DI7	U5 small nuclear ribonucleoprotein 40 kDa protein OS=Homo sapiens OX=9606 GN=SNRNP40 PE=1 SV=1	12	5	39.286	High	High	High	High	Not Found	High	High	Not Found	Not Found	1200000	2700000	4600000	1000000		2100000	860000
IsMasterProtein	P62241	40S ribosomal protein S8 OS=Homo sapiens OX=9606 GN=RPS8 PE=1 SV=2	15	5	24.19	Not Found	Not Found	High	High	High	High	High	High	High			2700000	1100000	6200000	3900000	650000	7700000	1900000
IsMasterProtein	O00299	Chloride intracellular channel protein 1 OS=Homo sapiens OX=9606 GN=CLIC1 PE=1 SV=4	10	5	26.906	Not Found	Not Found	Not Found	Not Found	High	High	Not Found	High	High					2100000	1000000		5200000	2200000
IsMasterProtein	P60174	Triosephosphate isomerase OS=Homo sapiens OX=9606 GN=TPI1 PE=1 SV=3	9	5	30.772	Not Found	Not Found	Not Found	Not Found	High	Not Found	Not Found	High	High					5300000			13000000	1600000
IsMasterProtein	Q8TDN6	Ribosome biogenesis protein BRX1 homolog OS=Homo sapiens OX=9606 GN=BRIX1 PE=1 SV=2	8	5	41.375	Not Found	Not Found	High	Not Found	High	High	Not Found	Not Found	Not Found			2300000		3500000	3700000
IsMasterProtein	J3QQ67	60S ribosomal protein L18 (Fragment) OS=Homo sapiens OX=9606 GN=RPL18 PE=1 SV=1	13	5	21.825	Not Found	High	High	Not Found	High	High	Not Found	High	High		1600000	3200000		6600000	4200000		3300000	2300000
IsMasterProtein	Q9UBS4	DnaJ homolog subfamily B member 11 OS=Homo sapiens OX=9606 GN=DNAJB11 PE=1 SV=1	12	5	40.489	High	High	High	High	High	High	High	Not Found	Not Found	2000000	1200000	2200000	2800000	9400000	3700000	2100000
IsMasterProtein	P26641	Elongation factor 1-gamma OS=Homo sapiens OX=9606 GN=EEF1G PE=1 SV=3	16	5	50.087	Not Found	Not Found	High	High	High	High	High	High	High			1000000	1300000	8000000	2700000	3100000	7400000	4500000
IsMasterProtein	P28290	Sperm-specific antigen 2 OS=Homo sapiens OX=9606 GN=SSFA2 PE=1 SV=3	8	5	138.3	Not Found	Not Found	Not Found	Not Found	High	Not Found	Not Found	High	High					1100000			4800000	1300000
IsMasterProtein	P23526	Adenosylhomocysteinase OS=Homo sapiens OX=9606 GN=AHCY PE=1 SV=4	10	5	47.685	Not Found	Not Found	Not Found	Not Found	High	High	Not Found	High	High					3500000	770000		4800000	3200000
IsMasterProtein	P08621	U1 small nuclear ribonucleoprotein 70 kDa OS=Homo sapiens OX=9606 GN=SNRNP70 PE=1 SV=2	12	5	51.526	Not Found	High	High	High	Not Found	High	Not Found	Not Found	Not Found		730000	1500000	510000		2100000
IsMasterProtein	Q8IXB1	DnaJ homolog subfamily C member 10 OS=Homo sapiens OX=9606 GN=DNAJC10 PE=1 SV=2	5	5	91.021	Not Found	Not Found	High	Not Found	Not Found	Not Found	Not Found	Not Found	High			1700000						1800000
IsMasterProtein	P62269	40S ribosomal protein S18 OS=Homo sapiens OX=9606 GN=RPS18 PE=1 SV=3	23	5	17.708	Not Found	High	High	High	High	High	High	High	High		1200000	1100000	1200000	13000000	3800000	1500000	14000000	6100000
IsMasterProtein	P62424	60S ribosomal protein L7a OS=Homo sapiens OX=9606 GN=RPL7A PE=1 SV=2	14	5	29.977	Not Found	High	High	Not Found	High	High	Not Found	High	High		960000	1200000		5600000	2300000		10000000	2600000
IsMasterProtein	Q02543	60S ribosomal protein L18a OS=Homo sapiens OX=9606 GN=RPL18A PE=1 SV=2	13	5	20.749	Not Found	Not Found	High	High	High	High	Not Found	High	High			870000	710000	4900000	2800000		3800000	2200000
IsMasterProtein	P45880	Voltage-dependent anion-selective channel protein 2 OS=Homo sapiens OX=9606 GN=VDAC2 PE=1 SV=2	8	5	31.547	Not Found	Not Found	Not Found	Not Found	High	Not Found	High	High	High							780000	7900000	2900000
IsMasterProtein	P63151	Serine/threonine-protein phosphatase 2A 55 kDa regulatory subunit B alpha isoform OS=Homo sapiens OX=9606 GN=PPP2R2A PE=1 SV=1	11	5	51.659	Not Found	Not Found	Not Found	High	High	High	High	High	High				700000	3100000	1100000	490000	8000000	1800000
IsMasterProtein	Q7L4I2	Arginine/serine-rich coiled-coil protein 2 OS=Homo sapiens OX=9606 GN=RSRC2 PE=1 SV=1	9	5	50.529	Not Found	Not Found	High	Not Found	Not Found	High	Not Found	Not Found	High			1100000			2100000			2500000
IsMasterProtein	Q16576	Histone-binding protein RBBP7 OS=Homo sapiens OX=9606 GN=RBBP7 PE=1 SV=1	8	5	47.79	Not Found	Not Found	Not Found	High	Not Found	Not Found	High	High	High				760000			1500000	15000000	3700000
IsMasterProtein	Q14764	Major vault protein OS=Homo sapiens OX=9606 GN=MVP PE=1 SV=4	6	5	99.266	Not Found	Not Found	High	High	Not Found	High	Not Found	Not Found	Not Found			730000	1800000		2000000
IsMasterProtein	Q9Y2W1	Thyroid hormone receptor-associated protein 3 OS=Homo sapiens OX=9606 GN=THRAP3 PE=1 SV=2	12	5	108.601	Not Found	High	High	High	Not Found	High	High	Not Found	High		1400000	2900000	1000000		2000000	780000		2100000
IsMasterProtein	P12268	Inosine-5'-monophosphate dehydrogenase 2 OS=Homo sapiens OX=9606 GN=IMPDH2 PE=1 SV=2	7	5	55.77	Not Found	Not Found	Not Found	High	High	Not Found	Not Found	High	High				1500000	490000			1200000
IsMasterProtein	Q5M775	Cytospin-B OS=Homo sapiens OX=9606 GN=SPECC1 PE=1 SV=1	8	5	118.512	Not Found	Not Found	Not Found	Not Found	High	Not Found	Not Found	High	High					1500000			10000000	1700000
IsMasterProtein	Q9H307	Pinin OS=Homo sapiens OX=9606 GN=PNN PE=1 SV=5	6	5	81.579	Not Found	High	High	Not Found	Not Found	Not Found	Not Found	Not Found	Not Found		970000	1500000
IsMasterProtein	P49368	T-complex protein 1 subunit gamma OS=Homo sapiens OX=9606 GN=CCT3 PE=1 SV=4	6	5	60.495	Not Found	Not Found	Not Found	Not Found	High	Not Found	Not Found	High	High					7100000			2900000	1200000
IsMasterProtein	O75592	E3 ubiquitin-protein ligase MYCBP2 OS=Homo sapiens OX=9606 GN=MYCBP2 PE=1 SV=3	5	5	509.759	Not Found	Not Found	Not Found	Not Found	Not Found	Not Found	High	High	High							710000	3600000	360000
IsMasterProtein	P14678	Small nuclear ribonucleoprotein-associated proteins B and B' OS=Homo sapiens OX=9606 GN=SNRPB PE=1 SV=2	12	5	24.594	High	High	High	High	High	High	Not Found	High	High	1200000	3700000	2600000	970000	4100000	3200000		3500000	4200000
IsMasterProtein	Q99873	Protein arginine N-methyltransferase 1 OS=Homo sapiens OX=9606 GN=PRMT1 PE=1 SV=3	7	5	42.434	High	High	High	High	Not Found	High	Not Found	Not Found	Not Found	1200000	590000	1800000	700000		2100000
IsMasterProtein	Q9NYF8	Bcl-2-associated transcription factor 1 OS=Homo sapiens OX=9606 GN=BCLAF1 PE=1 SV=2	9	5	106.059	Not Found	High	High	High	Not Found	High	Not Found	Not Found	Not Found		1200000	1300000	1200000		2100000
IsMasterProtein	P12236	ADP/ATP translocase 3 OS=Homo sapiens OX=9606 GN=SLC25A6 PE=1 SV=4	72	4	32.845	Not Found	Not Found	High	Not Found	High	High	High	High	High			4000000		20000000	8700000	1100000	47000000	9700000
IsMasterProtein	Q9BUF5	Tubulin beta-6 chain OS=Homo sapiens OX=9606 GN=TUBB6 PE=1 SV=1	81	4	49.825	Not Found	Not Found	Not Found	Not Found	High	High	Not Found	High	High					3300000	3200000		5500000	4300000
IsMasterProtein	P08779	SWISS-PROT:P08779 Tax_Id=9606 Gene_Symbol=KRT16 Keratin, type I cytoskeletal 16	74	4	51.236	Not Found	Not Found	Not Found	Not Found	High	High	Not Found	Not Found	Not Found					4400000	910000
IsMasterProtein	P05141	ADP/ATP translocase 2 OS=Homo sapiens OX=9606 GN=SLC25A5 PE=1 SV=7	71	4	32.831	High	High	High	High	High	High	High	High	High	1800000	1800000	1000000	2200000	12000000	3700000	5300000	18000000	7800000
IsMasterProtein	Q13310	Polyadenylate-binding protein 4 OS=Homo sapiens OX=9606 GN=PABPC4 PE=1 SV=1	32	4	70.738	Not Found	Not Found	Not Found	High	Not Found	High	High	High	High				1400000			2000000	4200000	2900000
IsMasterProtein	Q05519	Serine/arginine-rich splicing factor 11 OS=Homo sapiens OX=9606 GN=SRSF11 PE=1 SV=1	24	4	53.51	High	High	High	High	High	High	Not Found	Not Found	High	1100000	4900000	34000000	1700000	8200000	35000000			11000000
IsMasterProtein	P35637	RNA-binding protein FUS OS=Homo sapiens OX=9606 GN=FUS PE=1 SV=1	20	4	53.394	Not Found	Not Found	High	High	Not Found	High	High	Not Found	High			4900000	3800000		7700000	1300000		7000000
IsMasterProtein	Q15287	RNA-binding protein with serine-rich domain 1 OS=Homo sapiens OX=9606 GN=RNPS1 PE=1 SV=1	18	4	34.188	Not Found	High	High	Not Found	High	High	Not Found	Not Found	High		6100000	11000000		6100000	17000000			5400000
IsMasterProtein	Q9UK58	Cyclin-L1 OS=Homo sapiens OX=9606 GN=CCNL1 PE=1 SV=1	15	4	59.597	Not Found	High	High	Not Found	High	High	Not Found	Not Found	High		1900000	2500000		960000	3200000			800000
IsMasterProtein	B7Z6Z4	Myosin light polypeptide 6 OS=Homo sapiens OX=9606 GN=MYL6 PE=1 SV=1	14	4	26.69	Not Found	Not Found	Not Found	Not Found	High	High	Not Found	High	High					6700000	3700000		21000000	2800000
IsMasterProtein	P34932	Heat shock 70 kDa protein 4 OS=Homo sapiens OX=9606 GN=HSPA4 PE=1 SV=4	8	4	94.271	Not Found	Not Found	Not Found	Not Found	High	High	Not Found	High	High					1600000	1600000		14000000	1800000
IsMasterProtein	P62937	Peptidyl-prolyl cis-trans isomerase A OS=Homo sapiens OX=9606 GN=PPIA PE=1 SV=2	17	4	18.001	Not Found	High	High	Not Found	High	High	High	High	High		770000	4400000		31000000	9800000	1900000	31000000	13000000
IsMasterProtein	P12277	Creatine kinase B-type OS=Homo sapiens OX=9606 GN=CKB PE=1 SV=1	9	4	42.617	Not Found	Not Found	Not Found	Not Found	High	Not Found	Not Found	High	High					740000			7400000	2100000
IsMasterProtein	Q9P2J5	Leucine--tRNA ligase, cytoplasmic OS=Homo sapiens OX=9606 GN=LARS PE=1 SV=2	7	4	134.379	Not Found	Not Found	Not Found	Not Found	High	High	Not Found	High	High					2800000	1200000		4000000	1800000
IsMasterProtein	P61313	60S ribosomal protein L15 OS=Homo sapiens OX=9606 GN=RPL15 PE=1 SV=2	18	4	24.131	Not Found	High	High	Not Found	High	High	Not Found	High	High		1000000	3900000		7300000	7600000		7400000	6500000
IsMasterProtein	A0A0U1RRM4	Polypyrimidine tract-binding protein 1 OS=Homo sapiens OX=9606 GN=PTBP1 PE=1 SV=1	11	4	62.425	Not Found	Not Found	High	High	High	High	High	High	High			1700000		7500000	5100000	790000	8900000	2700000
IsMasterProtein	P40926	Malate dehydrogenase, mitochondrial OS=Homo sapiens OX=9606 GN=MDH2 PE=1 SV=3	9	4	35.481	Not Found	Not Found	High	Not Found	High	High	Not Found	High	High			1200000		5700000	1600000		5500000	2200000
IsMasterProtein	Q15084	Protein disulfide-isomerase A6 OS=Homo sapiens OX=9606 GN=PDIA6 PE=1 SV=1	11	4	48.091	Not Found	Not Found	High	High	High	High	Not Found	High	High			810000	440000	2300000	1100000		8800000	2600000
IsMasterProtein	Q7L2E3	Putative ATP-dependent RNA helicase DHX30 OS=Homo sapiens OX=9606 GN=DHX30 PE=1 SV=1	7	4	133.855	Not Found	Not Found	High	High	High	High	Not Found	Not Found	High			660000	1300000	1300000	2300000
IsMasterProtein	P81605	Dermcidin OS=Homo sapiens OX=9606 GN=DCD PE=1 SV=2	8	4	11.277	High	Not Found	High	High	Not Found	High	High	Not Found	Not Found	600000		2000000	5600000		410000	1800000
IsMasterProtein	P62318	Small nuclear ribonucleoprotein Sm D3 OS=Homo sapiens OX=9606 GN=SNRPD3 PE=1 SV=1	20	4	13.907	High	High	High	High	High	High	High	Not Found	High	1100000	2600000	2400000	1200000	4800000	3500000	660000		2400000
IsMasterProtein	Q9BZE4	Nucleolar GTP-binding protein 1 OS=Homo sapiens OX=9606 GN=GTPBP4 PE=1 SV=3	7	4	73.918	Not Found	High	High	Not Found	Not Found	High	Not Found	Not Found	Not Found		480000	1700000			2000000
IsMasterProtein	A9Z1X7	Serine/arginine repetitive matrix protein 1 OS=Homo sapiens OX=9606 GN=SRRM1 PE=1 SV=1	7	4	103.329	Not Found	High	High	High	Not Found	High	Not Found	Not Found	Not Found		2000000	2600000	940000		3600000
IsMasterProtein	P62906	60S ribosomal protein L10a OS=Homo sapiens OX=9606 GN=RPL10A PE=1 SV=2	9	4	24.816	Not Found	Not Found	High	Not Found	High	High	Not Found	High	High			850000		8200000	2900000		7000000	4200000
IsMasterProtein	Q06210	Glutamine--fructose-6-phosphate aminotransferase [isomerizing] 1 OS=Homo sapiens OX=9606 GN=GFPT1 PE=1 SV=3	7	4	78.756	Not Found	Not Found	Not Found	Not Found	High	High	Not Found	High	High					970000	750000		5900000	1600000
IsMasterProtein	P07737	Profilin-1 OS=Homo sapiens OX=9606 GN=PFN1 PE=1 SV=2	11	4	15.045	Not Found	Not Found	Not Found	Not Found	High	High	High	High	High					6200000	3300000	480000	9400000	4900000
IsMasterProtein	P63173	60S ribosomal protein L38 OS=Homo sapiens OX=9606 GN=RPL38 PE=1 SV=2	18	4	8.213	High	High	High	High	High	High	High	High	High	2300000	870000	1700000	1900000	13000000	3000000	2300000	13000000	4800000
IsMasterProtein	Q9BW27	Nuclear pore complex protein Nup85 OS=Homo sapiens OX=9606 GN=NUP85 PE=1 SV=1	5	4	74.971	Not Found	Not Found	Not Found	Not Found	Not Found	Not Found	High	High	High							850000	2900000	1300000
IsMasterProtein	Q8N556	Actin filament-associated protein 1 OS=Homo sapiens OX=9606 GN=AFAP1 PE=1 SV=2	7	4	80.675	Not Found	Not Found	Not Found	Not Found	High	Not Found	Not Found	High	High					2500000			7900000	2700000
IsMasterProtein	O15067	Phosphoribosylformylglycinamidine synthase OS=Homo sapiens OX=9606 GN=PFAS PE=1 SV=4	5	4	144.643	Not Found	Not Found	Not Found	High	High	High	High	Not Found	High				920000	2900000	2700000	670000		760000
IsMasterProtein	P18669	Phosphoglycerate mutase 1 OS=Homo sapiens OX=9606 GN=PGAM1 PE=1 SV=2	9	4	28.786	Not Found	Not Found	Not Found	Not Found	High	High	Not Found	High	High					2600000	1100000		6800000	2100000
IsMasterProtein	D6RBW1	Eukaryotic translation initiation factor 4E OS=Homo sapiens OX=9606 GN=EIF4E PE=1 SV=1	9	4	28.494	Not Found	Not Found	Not Found	Not Found	High	Not Found	High	High	High					330000		4700000	10000000	4100000
IsMasterProtein	P61247	40S ribosomal protein S3a OS=Homo sapiens OX=9606 GN=RPS3A PE=1 SV=2	9	4	29.926	Not Found	Not Found	High	Not Found	High	High	Not Found	High	High			1500000		6500000	1200000		2500000	2500000
IsMasterProtein	P50990	T-complex protein 1 subunit theta OS=Homo sapiens OX=9606 GN=CCT8 PE=1 SV=4	6	4	59.583	Not Found	Not Found	Not Found	Not Found	Not Found	High	Not Found	High	High						780000		4800000	2500000
IsMasterProtein	P83731	60S ribosomal protein L24 OS=Homo sapiens OX=9606 GN=RPL24 PE=1 SV=1	16	4	17.768	Not Found	High	High	Not Found	High	High	High	High	High		1200000	2000000		6100000	4100000	970000	12000000	6200000
IsMasterProtein	O14980	Exportin-1 OS=Homo sapiens OX=9606 GN=XPO1 PE=1 SV=1	4	4	123.306	Not Found	Not Found	Not Found	Not Found	High	High	Not Found	High	High					990000	1800000		5400000	1800000
IsMasterProtein	Q9Y2X3	Nucleolar protein 58 OS=Homo sapiens OX=9606 GN=NOP58 PE=1 SV=1	8	4	59.541	Not Found	Not Found	High	High	High	High	Not Found	Not Found	Not Found			1300000	480000	2100000	2300000
IsMasterProtein	P61353	60S ribosomal protein L27 OS=Homo sapiens OX=9606 GN=RPL27 PE=1 SV=2	14	4	15.788	High	High	High	High	High	High	High	High	High	690000	1000000	1500000	1800000	5200000	2600000	1300000	4900000	3200000
IsMasterProtein	H7BY58	Protein-L-isoaspartate O-methyltransferase OS=Homo sapiens OX=9606 GN=PCMT1 PE=1 SV=1	8	4	30.339	Not Found	Not Found	High	High	High	High	Not Found	Not Found	High			2100000	790000	1000000	4200000			2500000
IsMasterProtein	P62263	40S ribosomal protein S14 OS=Homo sapiens OX=9606 GN=RPS14 PE=1 SV=3	8	4	16.263	Not Found	Not Found	Not Found	High	High	High	Not Found	High	High				820000	2700000	1300000		3500000	1600000
IsMasterProtein	P36542	ATP synthase subunit gamma, mitochondrial OS=Homo sapiens OX=9606 GN=ATP5F1C PE=1 SV=1	8	4	32.975	Not Found	Not Found	Not Found	Not Found	High	High	Not Found	High	High					5100000	1900000		6600000	2600000
IsMasterProtein	Q15645	Pachytene checkpoint protein 2 homolog OS=Homo sapiens OX=9606 GN=TRIP13 PE=1 SV=2	6	4	48.52	Not Found	Not Found	Not Found	High	High	Not Found	Not Found	High	High				600000	2100000			4700000	1600000
IsMasterProtein	Q8WWY3	U4/U6 small nuclear ribonucleoprotein Prp31 OS=Homo sapiens OX=9606 GN=PRPF31 PE=1 SV=2	5	4	55.421	Not Found	High	High	Not Found	Not Found	Not Found	Not Found	Not Found	High		170000	1500000						1300000
IsMasterProtein	P23246	Splicing factor, proline- and glutamine-rich OS=Homo sapiens OX=9606 GN=SFPQ PE=1 SV=2	9	4	76.102	High	Not Found	Not Found	High	Not Found	Not Found	High	Not Found	Not Found	890000			910000			1200000
IsMasterProtein	P26373	60S ribosomal protein L13 OS=Homo sapiens OX=9606 GN=RPL13 PE=1 SV=4	16	4	24.247	Not Found	High	High	Not Found	High	High	Not Found	Not Found	High		520000	1200000		2400000	2700000			4500000
IsMasterProtein	P16402	Histone H1.3 OS=Homo sapiens OX=9606 GN=HIST1H1D PE=1 SV=2	8	4	22.336	Not Found	Not Found	High	Not Found	Not Found	High	Not Found	Not Found	High			2000000			5200000			4300000
IsMasterProtein	P61586	Transforming protein RhoA OS=Homo sapiens OX=9606 GN=RHOA PE=1 SV=1	6	4	21.754	Not Found	Not Found	Not Found	Not Found	High	Not Found	Not Found	High	High					5300000			6700000	1600000
IsMasterProtein	P42704	Leucine-rich PPR motif-containing protein, mitochondrial OS=Homo sapiens OX=9606 GN=LRPPRC PE=1 SV=3	4	4	157.805	Not Found	Not Found	Not Found	Not Found	High	Not Found	Not Found	High	High								2600000	700000
IsMasterProtein	P57740	Nuclear pore complex protein Nup107 OS=Homo sapiens OX=9606 GN=NUP107 PE=1 SV=1	4	4	106.307	Not Found	Not Found	Not Found	Not Found	Not Found	Not Found	High	High	Not Found							1500000	4100000
IsMasterProtein	P80723	Brain acid soluble protein 1 OS=Homo sapiens OX=9606 GN=BASP1 PE=1 SV=2	6	4	22.68	Not Found	Not Found	Not Found	Not Found	Not Found	Not Found	Not Found	High	High								1300000	1100000
IsMasterProtein	Q02978	Mitochondrial 2-oxoglutarate/malate carrier protein OS=Homo sapiens OX=9606 GN=SLC25A11 PE=1 SV=3	6	4	34.04	Not Found	Not Found	Not Found	Not Found	High	High	Not Found	Not Found	High					2300000	1200000			990000
IsMasterProtein	P11413	Glucose-6-phosphate 1-dehydrogenase OS=Homo sapiens OX=9606 GN=G6PD PE=1 SV=4	6	4	59.219	Not Found	Not Found	Not Found	Not Found	High	High	Not Found	High	High					1900000	520000		2500000	1200000
IsMasterProtein	Q9Y678	Coatomer subunit gamma-1 OS=Homo sapiens OX=9606 GN=COPG1 PE=1 SV=1	6	4	97.655	Not Found	Not Found	Not Found	Not Found	High	High	Not Found	High	High					2100000	910000		6700000	1000000
IsMasterProtein	Q9Y3F4	Serine-threonine kinase receptor-associated protein OS=Homo sapiens OX=9606 GN=STRAP PE=1 SV=1	7	4	38.414	High	Not Found	High	High	High	High	Not Found	Not Found	Not Found	450000		1100000	500000	2600000	1600000
IsMasterProtein	Q13523	Serine/threonine-protein kinase PRP4 homolog OS=Homo sapiens OX=9606 GN=PRPF4B PE=1 SV=3	11	4	116.916	Not Found	High	High	Not Found	High	High	Not Found	High	Not Found		470000	1400000		1100000	1600000		5300000
IsMasterProtein	Q2TAY7	WD40 repeat-containing protein SMU1 OS=Homo sapiens OX=9606 GN=SMU1 PE=1 SV=2	6	4	57.507	High	Not Found	High	High	Not Found	Not Found	Not Found	Not Found	Not Found			1300000	1300000
IsMasterProtein	Q8WUM4	Programmed cell death 6-interacting protein OS=Homo sapiens OX=9606 GN=PDCD6IP PE=1 SV=1	5	4	95.963	High	Not Found	Not Found	High	Not Found	Not Found	Not Found	Not Found	High	810000			800000					820000
IsMasterProtein	Q3KNV1	TREMBL:Q3KNV1;Q96GE1 Tax_Id=9606 Gene_Symbol=KRT7 keratin 7	321	3	51.354	Not Found	Not Found	High	Not Found	High	High	High	High	High			11000000		110000000	37000000	9700000	150000000	27000000
IsMasterProtein	P08730-1	SWISS-PROT:P08730-1 Tax_Id=10090 Gene_Symbol=Krt13 Isoform 1 of Keratin, type I cytoskeletal 13	62	3	47.724	Not Found	High	Not Found	Not Found	Not Found	Not Found	Not Found	Not Found	Not Found		3400000
IsMasterProtein	P62258	14-3-3 protein epsilon OS=Homo sapiens OX=9606 GN=YWHAE PE=1 SV=1	19	3	29.155	Not Found	Not Found	Not Found	Not Found	High	High	Not Found	High	High					3800000	600000		18000000	2500000
IsMasterProtein	Q01130	Serine/arginine-rich splicing factor 2 OS=Homo sapiens OX=9606 GN=SRSF2 PE=1 SV=4	27	3	25.461	High	High	High	High	High	High	High	Not Found	High	4300000	6200000	11000000	1300000	8500000	20000000	1100000		14000000
IsMasterProtein	P61981	14-3-3 protein gamma OS=Homo sapiens OX=9606 GN=YWHAG PE=1 SV=2	14	3	28.285	Not Found	Not Found	Not Found	Not Found	Not Found	Not Found	Not Found	High	High								5400000	1600000
IsMasterProtein	Q13247	Serine/arginine-rich splicing factor 6 OS=Homo sapiens OX=9606 GN=SRSF6 PE=1 SV=2	22	3	39.563	Not Found	High	High	High	High	High	Not Found	High	High		1200000	2100000	830000	4000000	3800000		2700000	4200000
IsMasterProtein	Q15427	Splicing factor 3B subunit 4 OS=Homo sapiens OX=9606 GN=SF3B4 PE=1 SV=1	10	3	44.357	High	Not Found	High	High	Not Found	High	High	Not Found	High	630000		1500000	1100000		2200000	360000		2300000
IsMasterProtein	P67809	Nuclease-sensitive element-binding protein 1 OS=Homo sapiens OX=9606 GN=YBX1 PE=1 SV=3	12	3	35.903	High	High	High	High	High	High	Not Found	High	Not Found	910000	500000	1600000	1200000	980000	2100000		2100000
IsMasterProtein	Q14257	Reticulocalbin-2 OS=Homo sapiens OX=9606 GN=RCN2 PE=1 SV=1	9	3	36.854	Not Found	Not Found	Not Found	High	High	High	High	High	High				1400000	3500000	3000000	190000	8000000	4000000
IsMasterProtein	P26640	Valine--tRNA ligase OS=Homo sapiens OX=9606 GN=VARS PE=1 SV=4	8	3	140.387	Not Found	Not Found	Not Found	Not Found	High	High	Not Found	High	High					1200000	860000		4300000	1200000
IsMasterProtein	P17812	CTP synthase 1 OS=Homo sapiens OX=9606 GN=CTPS1 PE=1 SV=2	6	3	66.648	Not Found	Not Found	High	Not Found	Not Found	High	Not Found	High	High			490000			1500000		8700000	3100000
IsMasterProtein	Q9Y6A4	Cilia- and flagella-associated protein 20 OS=Homo sapiens OX=9606 GN=CFAP20 PE=1 SV=1	11	3	22.76	Not Found	High	High	Not Found	High	High	Not Found	Not Found	High		2300000	3200000		5500000	3800000			2200000
IsMasterProtein	P14373	Zinc finger protein RFP OS=Homo sapiens OX=9606 GN=TRIM27 PE=1 SV=1	6	3	58.452	Not Found	Not Found	High	Not Found	High	High	Not Found	High	High			930000		6200000	2900000		13000000	1400000
IsMasterProtein	P31939	Bifunctional purine biosynthesis protein PURH OS=Homo sapiens OX=9606 GN=ATIC PE=1 SV=3	4	3	64.575	Not Found	Not Found	Not Found	Not Found	Not Found	High	Not Found	High	High						1500000		4300000	2200000
IsMasterProtein	O15145	Actin-related protein 2/3 complex subunit 3 OS=Homo sapiens OX=9606 GN=ARPC3 PE=1 SV=3	10	3	20.533	Not Found	Not Found	Not Found	Not Found	High	Not Found	Not Found	High	High					4400000			9700000	2400000
IsMasterProtein	O60488	Long-chain-fatty-acid--CoA ligase 4 OS=Homo sapiens OX=9606 GN=ACSL4 PE=1 SV=2	6	3	79.137	Not Found	Not Found	Not Found	Not Found	High	Not Found	Not Found	High	High					2900000			12000000	4100000
IsMasterProtein	Q15019	Septin-2 OS=Homo sapiens OX=9606 GN=SEPT2 PE=1 SV=1	6	3	41.461	Not Found	Not Found	Not Found	Not Found	High	Not Found	Not Found	High	Not Found					2200000			10000000
IsMasterProtein	P23921	Ribonucleoside-diphosphate reductase large subunit OS=Homo sapiens OX=9606 GN=RRM1 PE=1 SV=1	7	3	90.013	Not Found	Not Found	High	Not Found	High	High	Not Found	High	High			560000		4900000	2300000		10000000	5000000
IsMasterProtein	H0Y4R2	NADPH--cytochrome P450 reductase (Fragment) OS=Homo sapiens OX=9606 GN=POR PE=1 SV=1	7	3	81.642	Not Found	Not Found	Not Found	Not Found	High	High	Not Found	High	High					2200000	1900000		2300000	1100000
IsMasterProtein	P62753	40S ribosomal protein S6 OS=Homo sapiens OX=9606 GN=RPS6 PE=1 SV=1	11	3	28.663	Not Found	Not Found	High	Not Found	High	High	Not Found	High	High			1700000		2300000	3100000		3600000	2500000
IsMasterProtein	P52292	Importin subunit alpha-1 OS=Homo sapiens OX=9606 GN=KPNA2 PE=1 SV=1	4	3	57.826	Not Found	Not Found	Not Found	Not Found	Not Found	High	Not Found	High	High						970000		6700000	900000
IsMasterProtein	E5RFV3	Splicing regulatory glutamine/lysine-rich protein 1 OS=Homo sapiens OX=9606 GN=SREK1 PE=1 SV=1	6	3	14.295	Not Found	Not Found	High	Not Found	Not Found	High	Not Found	Not Found	High			3800000			4300000			2700000
IsMasterProtein	O76021	Ribosomal L1 domain-containing protein 1 OS=Homo sapiens OX=9606 GN=RSL1D1 PE=1 SV=3	10	3	54.939	Not Found	High	High	Not Found	High	High	Not Found	High	High		550000	2900000		1400000	4600000		11000000	3000000
IsMasterProtein	P31040	Succinate dehydrogenase [ubiquinone] flavoprotein subunit, mitochondrial OS=Homo sapiens OX=9606 GN=SDHA PE=1 SV=2	9	3	72.645	Not Found	Not Found	High	Not Found	High	High	High	High	High			690000		1600000	1200000	260000	9900000	2100000
IsMasterProtein	Q3ZCQ8	Mitochondrial import inner membrane translocase subunit TIM50 OS=Homo sapiens OX=9606 GN=TIMM50 PE=1 SV=2	11	3	39.622	Not Found	Not Found	High	Not Found	High	High	Not Found	High	High			1300000		8600000	3300000		20000000	2900000
IsMasterProtein	Q96TA1	Niban-like protein 1 OS=Homo sapiens OX=9606 GN=FAM129B PE=1 SV=3	7	3	84.085	Not Found	Not Found	Not Found	Not Found	High	High	Not Found	High	High					3100000	1200000		11000000	3500000
IsMasterProtein	Q9H2C0	Gigaxonin OS=Homo sapiens OX=9606 GN=GAN PE=1 SV=1	5	3	67.595	Not Found	Not Found	Not Found	Not Found	High	Not Found	Not Found	High	High					2100000			2400000	900000
IsMasterProtein	P15121	Aldose reductase OS=Homo sapiens OX=9606 GN=AKR1B1 PE=1 SV=3	4	3	35.83	Not Found	Not Found	Not Found	Not Found	Not Found	Not Found	Not Found	High	High								9200000	5500000
IsMasterProtein	P30050	60S ribosomal protein L12 OS=Homo sapiens OX=9606 GN=RPL12 PE=1 SV=1	14	3	17.808	High	Not Found	High	High	High	High	High	High	High	1100000		2700000	3300000	8900000	4500000	860000	4900000	3900000
IsMasterProtein	P62081	40S ribosomal protein S7 OS=Homo sapiens OX=9606 GN=RPS7 PE=1 SV=1	9	3	22.113	Not Found	Not Found	Not Found	Not Found	High	High	Not Found	High	High					6500000	2700000		11000000	3400000
IsMasterProtein	A0A0G2JHC2	PPP1R18 OS=Homo sapiens OX=9606 GN=PPP1R18 PE=1 SV=1	4	3	68.001	Not Found	Not Found	Not Found	Not Found	High	Not Found	Not Found	High	Not Found								5200000
IsMasterProtein	Q9Y5B9	FACT complex subunit SPT16 OS=Homo sapiens OX=9606 GN=SUPT16H PE=1 SV=1	5	3	119.838	Not Found	Not Found	High	Not Found	Not Found	High	Not Found	Not Found	Not Found			1300000			1400000
IsMasterProtein	O14974	Protein phosphatase 1 regulatory subunit 12A OS=Homo sapiens OX=9606 GN=PPP1R12A PE=1 SV=1	3	3	115.211	Not Found	Not Found	Not Found	Not Found	Not Found	Not Found	Not Found	High	Not Found								4100000
IsMasterProtein	Q13427	Peptidyl-prolyl cis-trans isomerase G OS=Homo sapiens OX=9606 GN=PPIG PE=1 SV=2	7	3	88.564	Not Found	Not Found	High	Not Found	Not Found	High	Not Found	Not Found	High			9000000			4500000			2300000
IsMasterProtein	P62266	40S ribosomal protein S23 OS=Homo sapiens OX=9606 GN=RPS23 PE=1 SV=3	13	3	15.798	High	High	High	High	High	High	High	Not Found	High	950000	3100000	2600000	2900000	15000000	7900000	1300000		5900000
IsMasterProtein	P37198	Nuclear pore glycoprotein p62 OS=Homo sapiens OX=9606 GN=NUP62 PE=1 SV=3	3	3	53.222	Not Found	Not Found	Not Found	Not Found	Not Found	Not Found	High	Not Found	Not Found							2900000
IsMasterProtein	P02786	Transferrin receptor protein 1 OS=Homo sapiens OX=9606 GN=TFRC PE=1 SV=2	4	3	84.818	Not Found	Not Found	Not Found	Not Found	High	High	Not Found	Not Found	Not Found					4400000	1300000
IsMasterProtein	P60953	Cell division control protein 42 homolog OS=Homo sapiens OX=9606 GN=CDC42 PE=1 SV=2	6	3	21.245	Not Found	Not Found	Not Found	Not Found	High	Not Found	Not Found	High	High					5600000			14000000	3800000
IsMasterProtein	P20020	Plasma membrane calcium-transporting ATPase 1 OS=Homo sapiens OX=9606 GN=ATP2B1 PE=1 SV=3	5	3	138.668	Not Found	Not Found	Not Found	Not Found	Not Found	Not Found	Not Found	High	High								1900000	1200000
IsMasterProtein	P27824	Calnexin OS=Homo sapiens OX=9606 GN=CANX PE=1 SV=2	8	3	67.526	Not Found	Not Found	High	Not Found	High	High	Not Found	High	High			1100000		3300000	2700000		7500000
IsMasterProtein	A0A0A6YYL6	Protein RPL17-C18orf32 OS=Homo sapiens OX=9606 GN=RPL17-C18orf32 PE=3 SV=1	12	3	26.356	High	High	High	High	High	High	High	High	High	640000	490000	4200000	1100000	20000000	11000000	1300000	12000000	6100000
IsMasterProtein	P29992	Guanine nucleotide-binding protein subunit alpha-11 OS=Homo sapiens OX=9606 GN=GNA11 PE=1 SV=2	4	3	42.097	Not Found	Not Found	Not Found	Not Found	Not Found	Not Found	Not Found	High	High								4600000	2000000
IsMasterProtein	P32969	60S ribosomal protein L9 OS=Homo sapiens OX=9606 GN=RPL9 PE=1 SV=1	6	3	21.85	Not Found	Not Found	High	Not Found	High	High	Not Found	Not Found	High			1700000		5400000	2300000			2300000
IsMasterProtein	O15427	Monocarboxylate transporter 4 OS=Homo sapiens OX=9606 GN=SLC16A3 PE=1 SV=1	7	3	49.437	Not Found	Not Found	Not Found	Not Found	High	Not Found	Not Found	High	High					5500000			4900000	2100000
IsMasterProtein	P21796	Voltage-dependent anion-selective channel protein 1 OS=Homo sapiens OX=9606 GN=VDAC1 PE=1 SV=2	12	3	30.754	Not Found	Not Found	Not Found	Not Found	High	High	High	High	High					5300000	1800000	670000	6800000	3800000
IsMasterProtein	P60866	40S ribosomal protein S20 OS=Homo sapiens OX=9606 GN=RPS20 PE=1 SV=1	16	3	13.364	High	Not Found	High	High	High	High	High	High	High	1200000		930000	2900000	4200000	1700000	1800000	8500000	3300000
IsMasterProtein	Q01813	ATP-dependent 6-phosphofructokinase, platelet type OS=Homo sapiens OX=9606 GN=PFKP PE=1 SV=2	4	3	85.542	Not Found	Not Found	Not Found	Not Found	Not Found	Not Found	Not Found	High	High								3900000	1400000
IsMasterProtein	Q96EY1	DnaJ homolog subfamily A member 3, mitochondrial OS=Homo sapiens OX=9606 GN=DNAJA3 PE=1 SV=2	6	3	52.456	Not Found	Not Found	Not Found	Not Found	High	High	High	High	High					1100000	1400000	1000000	10000000	4100000
IsMasterProtein	Q13555	Calcium/calmodulin-dependent protein kinase type II subunit gamma OS=Homo sapiens OX=9606 GN=CAMK2G PE=1 SV=4	8	3	62.568	Not Found	Not Found	Not Found	Not Found	High	High	Not Found	High	High					5000000	1300000		3600000	1400000
IsMasterProtein	P46783	40S ribosomal protein S10 OS=Homo sapiens OX=9606 GN=RPS10 PE=1 SV=1	11	3	18.886	Not Found	High	High	High	High	High	Not Found	High	High		590000	1800000	1100000	7100000	2900000		7800000	2400000
IsMasterProtein	P48729	Casein kinase I isoform alpha OS=Homo sapiens OX=9606 GN=CSNK1A1 PE=1 SV=2	8	3	38.89	Not Found	Not Found	High	Not Found	High	High	Not Found	High	High			630000		7600000	2200000		8300000	2100000
IsMasterProtein	P62277	40S ribosomal protein S13 OS=Homo sapiens OX=9606 GN=RPS13 PE=1 SV=2	12	3	17.212	Not Found	Not Found	High	High	High	High	High	High	High			1100000	1000000	13000000	4600000	790000	6500000	4100000
IsMasterProtein	P50402	Emerin OS=Homo sapiens OX=9606 GN=EMD PE=1 SV=1	6	3	28.976	Not Found	Not Found	Not Found	Not Found	High	High	Not Found	High	Not Found					2000000	580000		3100000
IsMasterProtein	Q02413	Desmoglein-1 OS=Homo sapiens OX=9606 GN=DSG1 PE=1 SV=2	4	3	113.676	Not Found	High	Not Found	High	Not Found	Not Found	Not Found	Not Found	Not Found		1400000		3600000
IsMasterProtein	O60306	RNA helicase aquarius OS=Homo sapiens OX=9606 GN=AQR PE=1 SV=4	4	3	171.186	Not Found	Not Found	High	High	Not Found	Not Found	Not Found	Not Found	High			890000	1200000					1100000
IsMasterProtein	Q9BR76	Coronin-1B OS=Homo sapiens OX=9606 GN=CORO1B PE=1 SV=1	3	3	54.2	Not Found	Not Found	Not Found	Not Found	Not Found	High	Not Found	Not Found	High						1700000			2100000
IsMasterProtein	Q0ZGT2	Nexilin OS=Homo sapiens OX=9606 GN=NEXN PE=1 SV=1	5	3	80.609	Not Found	Not Found	Not Found	Not Found	High	Not Found	Not Found	High	High					1300000			18000000	3300000
IsMasterProtein	P98170	E3 ubiquitin-protein ligase XIAP OS=Homo sapiens OX=9606 GN=XIAP PE=1 SV=2	4	3	56.648	High	Not Found	Not Found	High	Not Found	Not Found	Not Found	Not Found	Not Found	490000			1300000
IsMasterProtein	Q9BVP2	Guanine nucleotide-binding protein-like 3 OS=Homo sapiens OX=9606 GN=GNL3 PE=1 SV=2	4	3	61.954	Not Found	Not Found	High	Not Found	Not Found	High	Not Found	Not Found	Not Found			220000			1000000
IsMasterProtein	Q16513	Serine/threonine-protein kinase N2 OS=Homo sapiens OX=9606 GN=PKN2 PE=1 SV=1	4	3	111.964	Not Found	Not Found	Not Found	Not Found	Not Found	High	Not Found	High	High						570000		4500000	1300000
IsMasterProtein	Q9HAV7	GrpE protein homolog 1, mitochondrial OS=Homo sapiens OX=9606 GN=GRPEL1 PE=1 SV=2	9	3	24.264	Not Found	High	High	Not Found	High	High	Not Found	Not Found	High		870000	2200000		2800000	1900000			1500000
IsMasterProtein	Q08J23	tRNA (cytosine(34)-C(5))-methyltransferase OS=Homo sapiens OX=9606 GN=NSUN2 PE=1 SV=2	6	3	86.416	Not Found	Not Found	High	Not Found	High	High	Not Found	High	High			260000		6400000	1200000		2800000	2700000
IsMasterProtein	Q13595	Transformer-2 protein homolog alpha OS=Homo sapiens OX=9606 GN=TRA2A PE=1 SV=1	7	3	32.669	Not Found	High	High	High	High	High	Not Found	Not Found	Not Found		2700000	2300000	3700000	4400000	2700000
IsMasterProtein	Q71DI3	Histone H3.2 OS=Homo sapiens OX=9606 GN=HIST2H3A PE=1 SV=3	12	3	15.379	Not Found	High	High	High	High	High	High	High	High		1200000	6800000	1600000	7800000	26000000	1400000	14000000	18000000
IsMasterProtein	O43395	U4/U6 small nuclear ribonucleoprotein Prp3 OS=Homo sapiens OX=9606 GN=PRPF3 PE=1 SV=2	5	3	77.481	High	Not Found	High	High	Not Found	Not Found	High	Not Found	Not Found			1700000	1800000
IsMasterProtein	Q14643	Inositol 1,4,5-trisphosphate receptor type 1 OS=Homo sapiens OX=9606 GN=ITPR1 PE=1 SV=3	4	3	313.729	Not Found	Not Found	Not Found	Not Found	High	Not Found	Not Found	High	Not Found					1500000			2400000
IsMasterProtein	P42677	40S ribosomal protein S27 OS=Homo sapiens OX=9606 GN=RPS27 PE=1 SV=3	8	3	9.455	Not Found	Not Found	High	Not Found	High	High	Not Found	High	High			1700000		5300000	1100000		5600000	3600000
IsMasterProtein	P08758	Annexin A5 OS=Homo sapiens OX=9606 GN=ANXA5 PE=1 SV=2	3	3	35.914	Not Found	Not Found	Not Found	Not Found	Not Found	Not Found	Not Found	High	Not Found								2900000
IsMasterProtein	P02788	Lactotransferrin OS=Homo sapiens OX=9606 GN=LTF PE=1 SV=6	3	3	78.132	Not Found	Not Found	Not Found	Not Found	Not Found	Not Found	High	Not Found	Not Found							1500000
IsMasterProtein	Q9UJS0	Calcium-binding mitochondrial carrier protein Aralar2 OS=Homo sapiens OX=9606 GN=SLC25A13 PE=1 SV=2	4	3	74.129	Not Found	Not Found	Not Found	Not Found	High	Not Found	Not Found	High	High					1800000			8000000	960000
IsMasterProtein	P34897	Serine hydroxymethyltransferase, mitochondrial OS=Homo sapiens OX=9606 GN=SHMT2 PE=1 SV=3	4	3	55.958	Not Found	Not Found	Not Found	Not Found	Not Found	High	High	High	High						2200000	760000	3300000	3300000
IsMasterProtein	P18583	Protein SON OS=Homo sapiens OX=9606 GN=SON PE=1 SV=4	4	3	263.664	Not Found	High	High	Not Found	Not Found	High	Not Found	Not Found	Not Found		1100000	1800000			2800000
IsMasterProtein	P53618	Coatomer subunit beta OS=Homo sapiens OX=9606 GN=COPB1 PE=1 SV=3	3	3	107.074	Not Found	Not Found	Not Found	Not Found	High	High	Not Found	Not Found	High									1800000
IsMasterProtein	Q12906	Interleukin enhancer-binding factor 3 OS=Homo sapiens OX=9606 GN=ILF3 PE=1 SV=3	4	3	95.279	Not Found	Not Found	High	High	Not Found	Not Found	Not Found	Not Found	Not Found			980000	980000
IsMasterProtein	J3QRU1	Tyrosine-protein kinase OS=Homo sapiens OX=9606 GN=YES1 PE=1 SV=1	4	3	61.348	Not Found	Not Found	Not Found	Not Found	Not Found	Not Found	Not Found	High	High								3800000	1400000
IsMasterProtein	Q9Y265	RuvB-like 1 OS=Homo sapiens OX=9606 GN=RUVBL1 PE=1 SV=1	6	3	50.196	Not Found	Not Found	High	High	High	High	Not Found	High	High			640000	890000	1100000	1000000		1100000	540000
IsMasterProtein	P46776	60S ribosomal protein L27a OS=Homo sapiens OX=9606 GN=RPL27A PE=1 SV=2	4	3	16.551	High	Not Found	Not Found	High	Not Found	High	Not Found	Not Found	Not Found	1300000			1600000		710000
IsMasterProtein	Q9NZ01	Very-long-chain enoyl-CoA reductase OS=Homo sapiens OX=9606 GN=TECR PE=1 SV=1	3	3	36.011	Not Found	Not Found	Not Found	Not Found	High	Not Found	High	Not Found	Not Found					3500000		1000000
IsMasterProtein	Q7KZF4	Staphylococcal nuclease domain-containing protein 1 OS=Homo sapiens OX=9606 GN=SND1 PE=1 SV=1	6	3	101.934	Not Found	Not Found	Not Found	Not Found	High	High	High	High	High					1900000	390000	690000	2800000	990000
IsMasterProtein	P46087	Probable 28S rRNA (cytosine(4447)-C(5))-methyltransferase OS=Homo sapiens OX=9606 GN=NOP2 PE=1 SV=2	3	3	89.247	Not Found	Not Found	High	Not Found	Not Found	High	Not Found	Not Found	Not Found			790000			630000
IsMasterProtein	P62316	Small nuclear ribonucleoprotein Sm D2 OS=Homo sapiens OX=9606 GN=SNRPD2 PE=1 SV=1	4	3	13.518	Not Found	Not Found	High	Not Found	Not Found	High	Not Found	Not Found	Not Found			1600000			4900000
IsMasterProtein	F8W0W8	Serine/threonine-protein phosphatase OS=Homo sapiens OX=9606 GN=PPP1CC PE=1 SV=1	66	2	38.225	Not Found	Not Found	Not Found	Not Found	High	Not Found	Not Found	High	High					3300000			19000000	9300000
IsMasterProtein	P35580	Myosin-10 OS=Homo sapiens OX=9606 GN=MYH10 PE=1 SV=3	37	2	228.858	Not Found	Not Found	Not Found	Not Found	Not Found	Not Found	Not Found	High	Not Found								3600000
IsMasterProtein	P0CG38	POTE ankyrin domain family member I OS=Homo sapiens OX=9606 GN=POTEI PE=3 SV=1	163	2	121.205	Not Found	Not Found	High	Not Found	High	High	Not Found	High	High			7900000		93000000	31000000		120000000	53000000
IsMasterProtein	P55795	Heterogeneous nuclear ribonucleoprotein H2 OS=Homo sapiens OX=9606 GN=HNRNPH2 PE=1 SV=1	59	2	49.232	Not Found	Not Found	High	Not Found	Not Found	High	Not Found	Not Found	Not Found			1500000			2300000
IsMasterProtein	Q6NXH9	TREMBL:Q6NXH9 Tax_Id=10090 Gene_Symbol=Krt73 Keratin 73	74	2	58.875	Not Found	Not Found	Not Found	Not Found	High	High	Not Found	High	High					3700000	3100000		11000000	6200000
IsMasterProtein	U3KQK0	Histone H2B OS=Homo sapiens OX=9606 GN=HIST1H2BN PE=1 SV=1	33	2	18.792	High	Not Found	High	High	High	High	Not Found	High	High	620000		3700000	680000	1600000	5900000			6000000
IsMasterProtein	A0A0U1RRH7	Histone H2A OS=Homo sapiens OX=9606 PE=3 SV=1	36	2	18.541	High	High	High	High	High	High	High	High	High	1800000	5300000	43000000	3200000	24000000	67000000	1400000	43000000	12000000
IsMasterProtein	Q8WXA9	Splicing regulatory glutamine/lysine-rich protein 1 OS=Homo sapiens OX=9606 GN=SREK1 PE=1 SV=1	7	2	59.345	Not Found	High	High	Not Found	Not Found	High	Not Found	Not Found	High		550000	4000000			900000			4300000
IsMasterProtein	E7EX29	14-3-3 protein zeta/delta (Fragment) OS=Homo sapiens OX=9606 GN=YWHAZ PE=1 SV=1	15	2	28.019	Not Found	Not Found	Not Found	Not Found	High	Not Found	Not Found	High	High					2000000			11000000	6500000
IsMasterProtein	F8W1S1	Keratin, type II cytoskeletal 74 OS=Homo sapiens OX=9606 GN=KRT74 PE=1 SV=1	28	2	59.37	Not Found	High	Not Found	Not Found	High	Not Found	Not Found	Not Found	Not Found		6800000			1900000
IsMasterProtein	P06748	Nucleophosmin OS=Homo sapiens OX=9606 GN=NPM1 PE=1 SV=2	12	2	32.555	High	Not Found	High	High	Not Found	High	High	High	High	460000		5400000	3800000		4200000	4800000	11000000
IsMasterProtein	P47755	F-actin-capping protein subunit alpha-2 OS=Homo sapiens OX=9606 GN=CAPZA2 PE=1 SV=3	10	2	32.929	Not Found	Not Found	Not Found	Not Found	High	Not Found	Not Found	High	Not Found					8500000			49000000
IsMasterProtein	Q13162	Peroxiredoxin-4 OS=Homo sapiens OX=9606 GN=PRDX4 PE=1 SV=1	10	2	30.521	Not Found	Not Found	High	Not Found	High	Not Found	High	Not Found	High			1200000		6300000		940000		2400000
IsMasterProtein	P61163	Alpha-centractin OS=Homo sapiens OX=9606 GN=ACTR1A PE=1 SV=1	5	2	42.587	Not Found	Not Found	Not Found	Not Found	High	Not Found	Not Found	High	High					2900000			7200000	1100000
IsMasterProtein	P62314	Small nuclear ribonucleoprotein Sm D1 OS=Homo sapiens OX=9606 GN=SNRPD1 PE=1 SV=1	13	2	13.273	High	High	High	High	High	High	High	High	High	740000	1100000	2400000	930000	1500000	4900000	1200000	4900000	6800000
IsMasterProtein	J3QRS3	Myosin regulatory light chain 12A OS=Homo sapiens OX=9606 GN=MYL12A PE=1 SV=1	5	2	20.444	Not Found	Not Found	Not Found	Not Found	High	Not Found	Not Found	High	High					9100000			7500000	3200000
IsMasterProtein	Q6KB66	Keratin, type II cytoskeletal 80 OS=Homo sapiens OX=9606 GN=KRT80 PE=1 SV=2	31	2	50.494	Not Found	Not Found	Not Found	Not Found	High	Not Found	Not Found	High	Not Found					450000			7500000
IsMasterProtein	P46777	60S ribosomal protein L5 OS=Homo sapiens OX=9606 GN=RPL5 PE=1 SV=3	5	2	34.341	Not Found	Not Found	High	Not Found	High	High	Not Found	High	Not Found			1700000		10000000	2800000		5500000
IsMasterProtein	Q03001	Dystonin OS=Homo sapiens OX=9606 GN=DST PE=1 SV=4	7	2	860.127	Not Found	Not Found	Not Found	Not Found	High	Not Found	Not Found	High	High					2300000			12000000	3300000
IsMasterProtein	Q92747	Actin-related protein 2/3 complex subunit 1A OS=Homo sapiens OX=9606 GN=ARPC1A PE=2 SV=2	3	2	41.543	Not Found	Not Found	Not Found	Not Found	High	Not Found	Not Found	High	Not Found					3500000			26000000
IsMasterProtein	H3BQK9	Microtubule-actin cross-linking factor 1, isoforms 1/2/3/5 OS=Homo sapiens OX=9606 GN=MACF1 PE=1 SV=1	12	2	860.543	Not Found	Not Found	Not Found	Not Found	High	Not Found	Not Found	High	High					900000			4500000	1000000
IsMasterProtein	P62847	40S ribosomal protein S24 OS=Homo sapiens OX=9606 GN=RPS24 PE=1 SV=1	9	2	15.413	Not Found	High	High	High	High	High	Not Found	Not Found	High		1000000	3000000	170000	6600000	4200000			4800000
IsMasterProtein	A1L390	Pleckstrin homology domain-containing family G member 3 OS=Homo sapiens OX=9606 GN=PLEKHG3 PE=1 SV=1	3	2	134.329	Not Found	Not Found	Not Found	Not Found	Not Found	Not Found	Not Found	High	High								3200000	880000
IsMasterProtein	P31942	Heterogeneous nuclear ribonucleoprotein H3 OS=Homo sapiens OX=9606 GN=HNRNPH3 PE=1 SV=2	6	2	36.903	Not Found	Not Found	High	Not Found	Not Found	High	High	Not Found	High			2300000			3800000	130000		980000
IsMasterProtein	Q96AC1	Fermitin family homolog 2 OS=Homo sapiens OX=9606 GN=FERMT2 PE=1 SV=1	3	2	77.811	Not Found	Not Found	Not Found	Not Found	Not Found	Not Found	Not Found	High	High								9400000	2500000
IsMasterProtein	P25787	Proteasome subunit alpha type-2 OS=Homo sapiens OX=9606 GN=PSMA2 PE=1 SV=2	5	2	25.882	Not Found	Not Found	Not Found	Not Found	High	High	Not Found	High	High					3100000	860000		9900000	4700000
IsMasterProtein	D6REX3	Protein transport protein Sec31A OS=Homo sapiens OX=9606 GN=SEC31A PE=1 SV=1	3	2	136.141	Not Found	Not Found	Not Found	Not Found	High	High	Not Found	Not Found	High					1400000	650000			1000000
IsMasterProtein	X6RAL5	Histone deacetylase complex subunit SAP18 OS=Homo sapiens OX=9606 GN=SAP18 PE=1 SV=1	5	2	19.514	Not Found	High	High	Not Found	Not Found	High	Not Found	Not Found	Not Found		1600000	4000000			2900000
IsMasterProtein	P63010	AP-2 complex subunit beta OS=Homo sapiens OX=9606 GN=AP2B1 PE=1 SV=1	3	2	104.486	Not Found	Not Found	Not Found	Not Found	High	Not Found	Not Found	High	High					2900000			12000000	3100000
IsMasterProtein	Q9H5V9	UPF0428 protein CXorf56 OS=Homo sapiens OX=9606 GN=CXorf56 PE=1 SV=1	4	2	25.608	Not Found	High	High	Not Found	Not Found	Not Found	Not Found	Not Found	Not Found		840000	3000000
IsMasterProtein	C9JYA1	Nucleoporin-like protein 2 (Fragment) OS=Homo sapiens OX=9606 GN=NUPL2 PE=1 SV=1	3	2	46.372	Not Found	Not Found	Not Found	Not Found	Not Found	Not Found	High	High	Not Found							660000	20000000
IsMasterProtein	P04083	Annexin A1 OS=Homo sapiens OX=9606 GN=ANXA1 PE=1 SV=2	3	2	38.69	Not Found	Not Found	Not Found	Not Found	High	Not Found	Not Found	High	Not Found					1700000			6900000
IsMasterProtein	P61626	Lysozyme C OS=Homo sapiens OX=9606 GN=LYZ PE=1 SV=1	4	2	16.526	High	Not Found	Not Found	Not Found	Not Found	Not Found	High	Not Found	Not Found	800000						4200000
IsMasterProtein	P62888	60S ribosomal protein L30 OS=Homo sapiens OX=9606 GN=RPL30 PE=1 SV=2	6	2	12.776	Not Found	Not Found	Not Found	Not Found	High	High	Not Found	High	High					7100000	2600000		5500000	1700000
IsMasterProtein	P36871	Phosphoglucomutase-1 OS=Homo sapiens OX=9606 GN=PGM1 PE=1 SV=3	3	2	61.411	Not Found	Not Found	Not Found	Not Found	Not Found	Not Found	Not Found	High	High								4300000	630000
IsMasterProtein	P17655	Calpain-2 catalytic subunit OS=Homo sapiens OX=9606 GN=CAPN2 PE=1 SV=6	4	2	79.945	Not Found	Not Found	Not Found	Not Found	Not Found	Not Found	Not Found	High	High								2200000	1500000
IsMasterProtein	Q5VV89	Microsomal glutathione S-transferase 3 OS=Homo sapiens OX=9606 GN=MGST3 PE=1 SV=1	3	2	18.405	Not Found	Not Found	Not Found	Not Found	High	High	Not Found	High	Not Found					4400000	1400000		7200000
IsMasterProtein	Q13243	Serine/arginine-rich splicing factor 5 OS=Homo sapiens OX=9606 GN=SRSF5 PE=1 SV=1	7	2	31.245	Not Found	Not Found	Not Found	Not Found	Not Found	High	Not Found	Not Found	Not Found						1500000
IsMasterProtein	Q8NFJ5	Retinoic acid-induced protein 3 OS=Homo sapiens OX=9606 GN=GPRC5A PE=1 SV=2	2	2	40.225	Not Found	Not Found	Not Found	Not Found	High	Not Found	Not Found	Not Found	Not Found					11000000
IsMasterProtein	Q86VP6	Cullin-associated NEDD8-dissociated protein 1 OS=Homo sapiens OX=9606 GN=CAND1 PE=1 SV=2	3	2	136.289	Not Found	Not Found	Not Found	Not Found	Not Found	Not Found	Not Found	High	High								11000000	4200000
IsMasterProtein	Q16881	Thioredoxin reductase 1, cytoplasmic OS=Homo sapiens OX=9606 GN=TXNRD1 PE=1 SV=3	2	2	70.862	Not Found	Not Found	Not Found	Not Found	Not Found	High	High	Not Found	Not Found						3700000	780000
IsMasterProtein	P11908	Ribose-phosphate pyrophosphokinase 2 OS=Homo sapiens OX=9606 GN=PRPS2 PE=1 SV=2	6	2	34.747	Not Found	Not Found	High	Not Found	High	High	Not Found	Not Found	High			1200000		3700000	2200000			1300000
IsMasterProtein	O95782	AP-2 complex subunit alpha-1 OS=Homo sapiens OX=9606 GN=AP2A1 PE=1 SV=3	4	2	107.478	Not Found	Not Found	Not Found	Not Found	Not Found	High	Not Found	High	High								5800000	980000
IsMasterProtein	A0A0B4J1R4	4-hydroxyphenylpyruvate dioxygenase OS=Homo sapiens OX=9606 GN=HPD PE=1 SV=1	2	2	44.936	Not Found	Not Found	Not Found	Not Found	High	Not Found	Not Found	Not Found	Not Found					2400000
IsMasterProtein	Q9BSJ8	Extended synaptotagmin-1 OS=Homo sapiens OX=9606 GN=ESYT1 PE=1 SV=1	5	2	122.78	Not Found	Not Found	Not Found	Not Found	High	Not Found	Not Found	High	High					1800000			4200000	1200000
IsMasterProtein	P50914	60S ribosomal protein L14 OS=Homo sapiens OX=9606 GN=RPL14 PE=1 SV=4	5	2	23.417	Not Found	Not Found	Not Found	Not Found	High	High	Not Found	High	High					2500000	8200000		8300000	900000
IsMasterProtein	H7BY55	Complement decay-accelerating factor OS=Homo sapiens OX=9606 GN=CD55 PE=1 SV=2	3	2	58.873	Not Found	Not Found	Not Found	Not Found	Not Found	Not Found	Not Found	High	High								15000000	3800000
IsMasterProtein	P62854	40S ribosomal protein S26 OS=Homo sapiens OX=9606 GN=RPS26 PE=1 SV=3	11	2	13.007	Not Found	High	High	High	High	High	High	High	High		3500000	4000000	420000	7200000	5600000	490000	4500000	3700000
IsMasterProtein	H0Y8C6	Importin-5 (Fragment) OS=Homo sapiens OX=9606 GN=IPO5 PE=1 SV=1	2	2	123.778	Not Found	Not Found	Not Found	Not Found	High	Not Found	Not Found	High	Not Found					2800000			9000000
IsMasterProtein	P09874	Poly [ADP-ribose] polymerase 1 OS=Homo sapiens OX=9606 GN=PARP1 PE=1 SV=4	2	2	113.012	Not Found	Not Found	Not Found	Not Found	Not Found	Not Found	Not Found	Not Found	High									1300000
IsMasterProtein	P48681	Nestin OS=Homo sapiens OX=9606 GN=NES PE=1 SV=2	3	2	177.332	Not Found	Not Found	Not Found	Not Found	High	Not Found	Not Found	High	Not Found					2600000			5100000
IsMasterProtein	Q9Y3B4	Splicing factor 3B subunit 6 OS=Homo sapiens OX=9606 GN=SF3B6 PE=1 SV=1	5	2	14.576	Not Found	Not Found	High	Not Found	Not Found	High	Not Found	Not Found	High			2000000			3100000			1100000
IsMasterProtein	Q5T0W9	Protein FAM83B OS=Homo sapiens OX=9606 GN=FAM83B PE=1 SV=1	2	2	114.729	Not Found	Not Found	Not Found	Not Found	High	Not Found	Not Found	High	Not Found					2400000			5500000
IsMasterProtein	Q8NE71	ATP-binding cassette sub-family F member 1 OS=Homo sapiens OX=9606 GN=ABCF1 PE=1 SV=2	7	2	95.866	Not Found	High	High	High	High	High	Not Found	Not Found	High		740000	1000000	320000	2700000	1100000			990000
IsMasterProtein	P49411	Elongation factor Tu, mitochondrial OS=Homo sapiens OX=9606 GN=TUFM PE=1 SV=2	6	2	49.51	Not Found	Not Found	High	Not Found	High	High	Not Found	High	High			1200000		4900000	3000000		6600000	2100000
IsMasterProtein	Q96N46	Tetratricopeptide repeat protein 14 OS=Homo sapiens OX=9606 GN=TTC14 PE=1 SV=1	2	2	88.265	Not Found	Not Found	High	Not Found	Not Found	Not Found	Not Found	Not Found	Not Found			950000
IsMasterProtein	Q9P2I0	Cleavage and polyadenylation specificity factor subunit 2 OS=Homo sapiens OX=9606 GN=CPSF2 PE=1 SV=2	6	2	88.431	Not Found	High	High	Not Found	High	Not Found	High	Not Found	Not Found		750000	800000		1100000		830000
IsMasterProtein	P62913	60S ribosomal protein L11 OS=Homo sapiens OX=9606 GN=RPL11 PE=1 SV=2	9	2	20.24	High	Not Found	High	Not Found	High	High	Not Found	High	High	2400000		2800000		12000000	3700000		8900000	4800000
IsMasterProtein	A0A0A0MQS2	CLK4-associating serine/arginine-rich protein OS=Homo sapiens OX=9606 GN=CLASRP PE=1 SV=1	3	2	77.116	Not Found	Not Found	High	Not Found	Not Found	High	Not Found	Not Found	Not Found			630000			6500000
IsMasterProtein	H0Y368	Dolichol-phosphate mannosyltransferase subunit 1 (Fragment) OS=Homo sapiens OX=9606 GN=DPM1 PE=1 SV=1	6	2	33.307	Not Found	Not Found	Not Found	Not Found	High	Not Found	Not Found	High	High					2300000			4000000	1200000
IsMasterProtein	Q13200	26S proteasome non-ATPase regulatory subunit 2 OS=Homo sapiens OX=9606 GN=PSMD2 PE=1 SV=3	4	2	100.136	Not Found	Not Found	Not Found	Not Found	Not Found	High	Not Found	High	High						240000		1700000	1200000
IsMasterProtein	P21266	Glutathione S-transferase Mu 3 OS=Homo sapiens OX=9606 GN=GSTM3 PE=1 SV=3	3	2	26.542	Not Found	Not Found	Not Found	Not Found	Not Found	Not Found	Not Found	High	High								1400000	1000000
IsMasterProtein	Q6ZRV2	Protein FAM83H OS=Homo sapiens OX=9606 GN=FAM83H PE=1 SV=3	2	2	127.044	Not Found	Not Found	Not Found	Not Found	Not Found	Not Found	Not Found	High	High								1700000	4400000
IsMasterProtein	O95831	Apoptosis-inducing factor 1, mitochondrial OS=Homo sapiens OX=9606 GN=AIFM1 PE=1 SV=1	2	2	66.859	Not Found	Not Found	Not Found	Not Found	High	Not Found	Not Found	Not Found	High					4600000				470000
IsMasterProtein	Q14137	Ribosome biogenesis protein BOP1 OS=Homo sapiens OX=9606 GN=BOP1 PE=1 SV=2	4	2	83.577	Not Found	Not Found	Not Found	Not Found	Not Found	High	Not Found	High	High						1500000		2500000	1200000
IsMasterProtein	O75494	Serine/arginine-rich splicing factor 10 OS=Homo sapiens OX=9606 GN=SRSF10 PE=1 SV=1	8	2	31.282	Not Found	High	High	Not Found	High	High	Not Found	Not Found	High		970000	1800000		3200000	2100000			2300000
IsMasterProtein	Q4KMQ1	Taperin OS=Homo sapiens OX=9606 GN=TPRN PE=1 SV=2	2	2	75.51	Not Found	Not Found	Not Found	Not Found	Not Found	Not Found	Not Found	High	Not Found								2500000
IsMasterProtein	P08708	40S ribosomal protein S17 OS=Homo sapiens OX=9606 GN=RPS17 PE=1 SV=2	3	2	15.54	Not Found	High	Not Found	High	Not Found	Not Found	Not Found	High	Not Found		910000		910000				3800000
IsMasterProtein	P20700	Lamin-B1 OS=Homo sapiens OX=9606 GN=LMNB1 PE=1 SV=2	8	2	66.368	Not Found	Not Found	High	High	Not Found	High	Not Found	High	High				360000		180000		4900000	2400000
IsMasterProtein	Q9H5Z1	Probable ATP-dependent RNA helicase DHX35 OS=Homo sapiens OX=9606 GN=DHX35 PE=1 SV=2	2	2	78.86	Not Found	Not Found	High	High	Not Found	Not Found	Not Found	Not Found	Not Found			1300000	1400000
IsMasterProtein	O75340	Programmed cell death protein 6 OS=Homo sapiens OX=9606 GN=PDCD6 PE=1 SV=1	2	2	21.855	Not Found	Not Found	Not Found	Not Found	High	Not Found	Not Found	Not Found	Not Found					5400000
IsMasterProtein	P53007	Tricarboxylate transport protein, mitochondrial OS=Homo sapiens OX=9606 GN=SLC25A1 PE=1 SV=2	2	2	33.991	Not Found	Not Found	Not Found	Not Found	Not Found	Not Found	Not Found	High	High								3000000	280000
IsMasterProtein	B7Z4C8	60S ribosomal protein L31 OS=Homo sapiens OX=9606 GN=RPL31 PE=1 SV=1	6	2	15.109	Not Found	Not Found	High	Not Found	High	High	Not Found	High	High			2200000		1300000	1800000		3300000	2300000
IsMasterProtein	Q9Y6M7	Sodium bicarbonate cotransporter 3 OS=Homo sapiens OX=9606 GN=SLC4A7 PE=1 SV=2	3	2	135.957	Not Found	Not Found	Not Found	Not Found	High	Not Found	Not Found	High	Not Found					1900000			7600000
IsMasterProtein	P62917	60S ribosomal protein L8 OS=Homo sapiens OX=9606 GN=RPL8 PE=1 SV=2	3	2	28.007	Not Found	High	Not Found	Not Found	High	High	Not Found	Not Found	Not Found		380000			2200000	1900000
IsMasterProtein	P27105	Erythrocyte band 7 integral membrane protein OS=Homo sapiens OX=9606 GN=STOM PE=1 SV=3	4	2	31.711	Not Found	Not Found	Not Found	Not Found	High	Not Found	Not Found	High	High					1200000			5600000	720000
IsMasterProtein	P49792	E3 SUMO-protein ligase RanBP2 OS=Homo sapiens OX=9606 GN=RANBP2 PE=1 SV=2	2	2	357.974	Not Found	Not Found	Not Found	Not Found	Not Found	Not Found	Not Found	High	Not Found								2000000
IsMasterProtein	P55060	Exportin-2 OS=Homo sapiens OX=9606 GN=CSE1L PE=1 SV=3	5	2	110.346	Not Found	Not Found	Not Found	Not Found	High	High	Not Found	High	High					870000	290000		2400000	820000
IsMasterProtein	H3BN98	Uncharacterized protein (Fragment) OS=Homo sapiens OX=9606 PE=4 SV=2	5	2	27.15	Not Found	Not Found	Not Found	High	High	Not Found	High	High	High				1200000	2700000		1300000	9800000	5500000
IsMasterProtein	Q9NY12	H/ACA ribonucleoprotein complex subunit 1 OS=Homo sapiens OX=9606 GN=GAR1 PE=1 SV=1	4	2	22.334	Not Found	High	High	Not Found	High	High	Not Found	Not Found	Not Found		990000	5300000		11000000	8100000
IsMasterProtein	M0R0R2	40S ribosomal protein S5 OS=Homo sapiens OX=9606 GN=RPS5 PE=1 SV=1	5	2	25.317	Not Found	Not Found	Not Found	High	High	High	Not Found	High	High				300000	5800000	3500000		2500000	1700000
IsMasterProtein	Q8N9Q2	Protein SREK1IP1 OS=Homo sapiens OX=9606 GN=SREK1IP1 PE=1 SV=1	4	2	18.166	Not Found	High	High	Not Found	Not Found	High	Not Found	Not Found	High		2100000	5400000			9000000			11000000
IsMasterProtein	P07197	Neurofilament medium polypeptide OS=Homo sapiens OX=9606 GN=NEFM PE=1 SV=3	22	2	102.411	Not Found	Not Found	Not Found	Not Found	High	High	Not Found	High	High					10000000	4600000		6800000	2500000
IsMasterProtein	Q5JTH9	RRP12-like protein OS=Homo sapiens OX=9606 GN=RRP12 PE=1 SV=2	4	2	143.611	Not Found	Not Found	Not Found	Not Found	Not Found	High	Not Found	High	High						940000		1600000	650000
IsMasterProtein	P62714	Serine/threonine-protein phosphatase 2A catalytic subunit beta isoform OS=Homo sapiens OX=9606 GN=PPP2CB PE=1 SV=1	4	2	35.552	Not Found	Not Found	Not Found	Not Found	High	High	Not Found	Not Found	High					7300000	2300000			1600000
IsMasterProtein	Q9Y696	Chloride intracellular channel protein 4 OS=Homo sapiens OX=9606 GN=CLIC4 PE=1 SV=4	4	2	28.754	Not Found	Not Found	Not Found	Not Found	High	Not Found	Not Found	High	High					1300000			1400000	620000
IsMasterProtein	ENSEMBL:ENSBTAP00000034412	(Bos taurus) similar to C4b-binding protein alpha chain	2	2	22.321	Not Found	Not Found	Not Found	High	Not Found	Not Found	Not Found	Not Found	Not Found				1100000
IsMasterProtein	P09382	Galectin-1 OS=Homo sapiens OX=9606 GN=LGALS1 PE=1 SV=2	4	2	14.706	Not Found	Not Found	Not Found	Not Found	Not Found	Not Found	Not Found	High	High								7700000	3500000
IsMasterProtein	O15260	Surfeit locus protein 4 OS=Homo sapiens OX=9606 GN=SURF4 PE=1 SV=3	4	2	30.374	Not Found	Not Found	Not Found	Not Found	High	High	Not Found	High	Not Found					1600000	990000		4600000
IsMasterProtein	O75367	Core histone macro-H2A.1 OS=Homo sapiens OX=9606 GN=H2AFY PE=1 SV=4	4	2	39.592	Not Found	Not Found	High	Not Found	Not Found	High	Not Found	Not Found	Not Found			1300000			2500000
IsMasterProtein	P10155	60 kDa SS-A/Ro ribonucleoprotein OS=Homo sapiens OX=9606 GN=TROVE2 PE=1 SV=2	2	2	60.631	Not Found	Not Found	High	Not Found	Not Found	Not Found	Not Found	Not Found	Not Found			770000
IsMasterProtein	Q12905	Interleukin enhancer-binding factor 2 OS=Homo sapiens OX=9606 GN=ILF2 PE=1 SV=2	2	2	43.035	Not Found	Not Found	High	High	Not Found	Not Found	Not Found	Not Found	Not Found			1200000	620000
IsMasterProtein	A0A1W2PPU9	Myosin phosphatase Rho-interacting protein (Fragment) OS=Homo sapiens OX=9606 GN=MPRIP PE=1 SV=1	4	2	32.35	Not Found	Not Found	Not Found	Not Found	High	Not Found	Not Found	Not Found	High					870000				1800000
IsMasterProtein	Q5D862	Filaggrin-2 OS=Homo sapiens OX=9606 GN=FLG2 PE=1 SV=1	2	2	247.928	Not Found	High	Not Found	High	Not Found	Not Found	Not Found	Not Found	Not Found		1500000
IsMasterProtein	Q8NB46	Serine/threonine-protein phosphatase 6 regulatory ankyrin repeat subunit C OS=Homo sapiens OX=9606 GN=ANKRD52 PE=1 SV=3	2	2	115.004	Not Found	Not Found	Not Found	High	Not Found	Not Found	Not Found	Not Found	Not Found				1300000
IsMasterProtein	Q8N6T7	NAD-dependent protein deacetylase sirtuin-6 OS=Homo sapiens OX=9606 GN=SIRT6 PE=1 SV=2	3	2	39.094	Not Found	High	Not Found	Not Found	Not Found	High	Not Found	Not Found	High		560000				2700000
IsMasterProtein	Q96QK1	Vacuolar protein sorting-associated protein 35 OS=Homo sapiens OX=9606 GN=VPS35 PE=1 SV=2	3	2	91.649	Not Found	Not Found	Not Found	Not Found	High	Not Found	Not Found	High	Not Found								2600000
IsMasterProtein	Q16719	Kynureninase OS=Homo sapiens OX=9606 GN=KYNU PE=1 SV=1	2	2	52.318	Not Found	Not Found	Not Found	Not Found	High	Not Found	Not Found	High	Not Found					870000			6600000
IsMasterProtein	P47897	Glutamine--tRNA ligase OS=Homo sapiens OX=9606 GN=QARS PE=1 SV=1	6	2	87.743	Not Found	Not Found	High	Not Found	High	High	Not Found	Not Found	High					5300000	1700000			910000
IsMasterProtein	Q9BY89	Uncharacterized protein KIAA1671 OS=Homo sapiens OX=9606 GN=KIAA1671 PE=1 SV=2	2	2	196.59	Not Found	Not Found	Not Found	Not Found	Not Found	Not Found	Not Found	High	Not Found								770000
IsMasterProtein	J3KPD9	NME1-NME2 readthrough OS=Homo sapiens OX=9606 GN=NME1-NME2 PE=1 SV=1	8	2	22.408	High	Not Found	Not Found	High	High	High	High	High	High	890000			1000000	3000000	1200000	1400000	5400000	3200000
IsMasterProtein	Q9BRR8	G patch domain-containing protein 1 OS=Homo sapiens OX=9606 GN=GPATCH1 PE=1 SV=1	2	2	103.282	High	Not Found	Not Found	Not Found	Not Found	Not Found	High	Not Found	Not Found	330000
IsMasterProtein	P42285	Exosome RNA helicase MTR4 OS=Homo sapiens OX=9606 GN=MTREX PE=1 SV=3	4	2	117.729	Not Found	High	High	Not Found	Not Found	High	Not Found	Not Found	High		380000				860000			1200000
IsMasterProtein	Q3B726	DNA-directed RNA polymerase I subunit RPA43 OS=Homo sapiens OX=9606 GN=TWISTNB PE=1 SV=1	2	2	37.409	Not Found	High	High	Not Found	Not Found	Not Found	Not Found	Not Found	Not Found		720000
IsMasterProtein	O15084	Serine/threonine-protein phosphatase 6 regulatory ankyrin repeat subunit A OS=Homo sapiens OX=9606 GN=ANKRD28 PE=1 SV=5	3	2	112.894	Not Found	Not Found	Not Found	High	Not Found	Not Found	Not Found	Not Found	Not Found				590000
IsMasterProtein	Q7Z3B4	Nucleoporin p54 OS=Homo sapiens OX=9606 GN=NUP54 PE=1 SV=2	2	2	55.401	Not Found	Not Found	Not Found	Not Found	Not Found	Not Found	High	Not Found	Not Found							1300000
IsMasterProtein	B8ZZ98	U4/U6.U5 small nuclear ribonucleoprotein 27 kDa protein OS=Homo sapiens OX=9606 GN=SNRNP27 PE=1 SV=1	2	2	19.426	Not Found	High	High	Not Found	Not Found	Not Found	Not Found	Not Found	Not Found		1000000	2900000
IsMasterProtein	O95163	Elongator complex protein 1 OS=Homo sapiens OX=9606 GN=ELP1 PE=1 SV=3	2	2	150.159	Not Found	Not Found	Not Found	High	Not Found	Not Found	Not Found	High	Not Found				820000				6100000
IsMasterProtein	J3QQJ0	SAP30-binding protein (Fragment) OS=Homo sapiens OX=9606 GN=SAP30BP PE=1 SV=1	2	2	35.861	Not Found	High	Not Found	Not Found	Not Found	Not Found	Not Found	Not Found	Not Found		1100000
IsMasterProtein	Q9HCS7	Pre-mRNA-splicing factor SYF1 OS=Homo sapiens OX=9606 GN=XAB2 PE=1 SV=2	2	2	99.946	Not Found	Not Found	High	High	Not Found	Not Found	Not Found	Not Found	Not Found				1000000
IsMasterProtein	Q8N9E0	Protein FAM133A OS=Homo sapiens OX=9606 GN=FAM133A PE=1 SV=1	7	2	28.923	High	High	High	Not Found	Not Found	High	Not Found	Not Found	Not Found		1700000	3200000			3200000
IsMasterProtein	P62851	40S ribosomal protein S25 OS=Homo sapiens OX=9606 GN=RPS25 PE=1 SV=1	5	2	13.734	Not Found	Not Found	Not Found	High	High	High	Not Found	High	Not Found				1500000	2100000	1700000		4000000
IsMasterProtein	Q5H9R7	Serine/threonine-protein phosphatase 6 regulatory subunit 3 OS=Homo sapiens OX=9606 GN=PPP6R3 PE=1 SV=2	2	2	97.608	Not Found	Not Found	Not Found	High	Not Found	Not Found	Not Found	Not Found	Not Found				1100000
IsMasterProtein	Q13838	Spliceosome RNA helicase DDX39B OS=Homo sapiens OX=9606 GN=DDX39B PE=1 SV=1	3	2	48.96	Not Found	Not Found	High	Not Found	High	High	Not Found	Not Found	Not Found			870000		2900000	790000
IsMasterProtein	M0QYS1	60S ribosomal protein L13a (Fragment) OS=Homo sapiens OX=9606 GN=RPL13A PE=1 SV=2	5	2	24.2	Not Found	Not Found	Not Found	Not Found	High	High	Not Found	Not Found	High					2000000	1200000			2300000
IsMasterProtein	Q14247	Src substrate cortactin OS=Homo sapiens OX=9606 GN=CTTN PE=1 SV=2	2	2	61.549	Not Found	Not Found	Not Found	Not Found	Not Found	Not Found	Not Found	High	Not Found								3800000
IsMasterProtein	Q9HB71	Calcyclin-binding protein OS=Homo sapiens OX=9606 GN=CACYBP PE=1 SV=2	2	2	26.194	Not Found	Not Found	Not Found	Not Found	Not Found	Not Found	Not Found	Not Found	High									1900000
IsMasterProtein	P35268	60S ribosomal protein L22 OS=Homo sapiens OX=9606 GN=RPL22 PE=1 SV=2	5	2	14.778	Not Found	High	High	Not Found	Not Found	High	Not Found	Not Found	High		1600000	970000			1500000			2200000
IsMasterProtein	Q13620	Cullin-4B OS=Homo sapiens OX=9606 GN=CUL4B PE=1 SV=4	4	2	103.916	Not Found	Not Found	High	Not Found	High	High	Not Found	Not Found	Not Found			430000		1600000	910000
IsMasterProtein	Q8TAD8	Smad nuclear-interacting protein 1 OS=Homo sapiens OX=9606 GN=SNIP1 PE=1 SV=1	2	2	45.75	Not Found	High	High	Not Found	Not Found	Not Found	Not Found	Not Found	Not Found		350000	4000000
IsMasterProtein	P54136	Arginine--tRNA ligase, cytoplasmic OS=Homo sapiens OX=9606 GN=RARS PE=1 SV=2	2	2	75.331	Not Found	Not Found	Not Found	Not Found	High	Not Found	Not Found	Not Found	High					14000000				1000000
IsMasterProtein	P78347	General transcription factor II-I OS=Homo sapiens OX=9606 GN=GTF2I PE=1 SV=2	2	2	112.346	Not Found	Not Found	Not Found	Not Found	Not Found	Not Found	Not Found	High	Not Found								2700000
IsMasterProtein	Q9HAV4	Exportin-5 OS=Homo sapiens OX=9606 GN=XPO5 PE=1 SV=1	2	2	136.222	Not Found	Not Found	Not Found	Not Found	High	Not Found	Not Found	Not Found	Not Found					1000000
IsMasterProtein	P23284	Peptidyl-prolyl cis-trans isomerase B OS=Homo sapiens OX=9606 GN=PPIB PE=1 SV=2	7	2	23.728	Not Found	High	High	Not Found	High	High	High	High	High			1500000		6600000	1900000	820000	6800000	3600000
IsMasterProtein	Q7L7V1	Putative pre-mRNA-splicing factor ATP-dependent RNA helicase DHX32 OS=Homo sapiens OX=9606 GN=DHX32 PE=1 SV=1	3	2	84.364	Not Found	Not Found	Not Found	High	Not Found	High	Not Found	High	Not Found				380000		500000		1500000
IsMasterProtein	P02662	SWISS-PROT:P02662 Alpha-S1-casein - Bos taurus (Bovine).	5	2	22.96	High	High	Not Found	Not Found	High	High	Not Found	Not Found	Not Found	450000	910000			5700000	1200000
IsMasterProtein	Q9BS26	Endoplasmic reticulum resident protein 44 OS=Homo sapiens OX=9606 GN=ERP44 PE=1 SV=1	4	2	46.941	High	Not Found	High	Not Found	Not Found	Not Found	High	Not Found	High	1400000		290000				1100000		440000
IsMasterProtein	Q9NYU2	UDP-glucose:glycoprotein glucosyltransferase 1 OS=Homo sapiens OX=9606 GN=UGGT1 PE=1 SV=3	2	2	177.078	Not Found	Not Found	Not Found	Not Found	Not Found	Not Found	High	Not Found	High							430000
IsMasterProtein	Q14157	Ubiquitin-associated protein 2-like OS=Homo sapiens OX=9606 GN=UBAP2L PE=1 SV=2	3	2	114.465	Not Found	Not Found	High	High	Not Found	Not Found	High	Not Found	Not Found			420000	520000			400000
IsMasterProtein	E7ETY2	Treacle protein OS=Homo sapiens OX=9606 GN=TCOF1 PE=1 SV=1	3	2	152.213	High	High	High	Not Found	Not Found	Not Found	Not Found	Not Found	Not Found	640000	1700000	1300000
IsMasterProtein	Q96I25	Splicing factor 45 OS=Homo sapiens OX=9606 GN=RBM17 PE=1 SV=1	5	2	44.934	Not Found	High	High	High	Not Found	High	Not Found	Not Found	Not Found		370000	1300000	800000		1700000
IsMasterProtein	Q96SK2	Transmembrane protein 209 OS=Homo sapiens OX=9606 GN=TMEM209 PE=1 SV=2	2	2	62.881	Not Found	Not Found	Not Found	Not Found	Not Found	Not Found	High	Not Found	Not Found							840000
IsMasterProtein	O43719	HIV Tat-specific factor 1 OS=Homo sapiens OX=9606 GN=HTATSF1 PE=1 SV=1	2	2	85.801	Not Found	Not Found	Not Found	High	Not Found	Not Found	Not Found	Not Found	Not Found				960000
IsMasterProtein	Q8IY81	pre-rRNA processing protein FTSJ3 OS=Homo sapiens OX=9606 GN=FTSJ3 PE=1 SV=2	2	2	96.499	Not Found	Not Found	High	Not Found	Not Found	High	Not Found	Not Found	Not Found			560000			670000
IsMasterProtein	P27797	Calreticulin OS=Homo sapiens OX=9606 GN=CALR PE=1 SV=1	3	2	48.112	Not Found	Not Found	Not Found	Not Found	High	Not Found	High	High	Not Found					400000		660000	1200000
IsMasterProtein	P61254	60S ribosomal protein L26 OS=Homo sapiens OX=9606 GN=RPL26 PE=1 SV=1	6	2	17.248	High	Not Found	High	High	Not Found	High	Not Found	Not Found	High	970000		840000	2200000		2800000			3800000
IsMasterProtein	Q9UHD8	Septin-9 OS=Homo sapiens OX=9606 GN=SEPT9 PE=1 SV=2	3	2	65.361	Not Found	Not Found	Not Found	Not Found	High	High	Not Found	Not Found	High					1300000	620000			660000
IsMasterProtein	Q5T4S7	E3 ubiquitin-protein ligase UBR4 OS=Homo sapiens OX=9606 GN=UBR4 PE=1 SV=1	2	2	573.476	Not Found	Not Found	Not Found	Not Found	Not Found	High	Not Found	High	Not Found						380000		3400000
IsMasterProtein	Q12788	Transducin beta-like protein 3 OS=Homo sapiens OX=9606 GN=TBL3 PE=1 SV=2	2	2	88.978	High	Not Found	Not Found	High	Not Found	Not Found	Not Found	Not Found	Not Found				420000
IsMasterProtein	Q99459	Cell division cycle 5-like protein OS=Homo sapiens OX=9606 GN=CDC5L PE=1 SV=2	2	2	92.194	Not Found	Not Found	Not Found	High	Not Found	Not Found	Not Found	Not Found	Not Found				1200000
IsMasterProtein	E9PR17	CD59 glycoprotein OS=Homo sapiens OX=9606 GN=CD59 PE=1 SV=1	2	2	14.519	Not Found	Not Found	Not Found	Not Found	Not Found	Not Found	Not Found	High	Not Found								3000000
IsMasterProtein	F8VQE1	LIM domain and actin-binding protein 1 OS=Homo sapiens OX=9606 GN=LIMA1 PE=1 SV=1	153	1	66.95	Not Found	Not Found	Not Found	Not Found	Not Found	Not Found	Not Found	High	High								13000000	2900000
IsMasterProtein	P08729	SWISS-PROT:P08729 Tax_Id=9606 Gene_Symbol=KRT7 Keratin, type II cytoskeletal 7	294	1	51.386	Not Found	Not Found	Not Found	Not Found	High	High	Not Found	High	High					3500000	1500000		2000000	1200000
IsMasterProtein	P35908	SWISS-PROT:P35908 Tax_Id=9606 Gene_Symbol=KRT2 Keratin, type II cytoskeletal 2 epidermal	156	1	65.825	Not Found	High	Not Found	Not Found	Not Found	Not Found	Not Found	Not Found	Not Found		5400000
IsMasterProtein	P35908	Keratin, type II cytoskeletal 2 epidermal OS=Homo sapiens OX=9606 GN=KRT2 PE=1 SV=2	157	1	65.393	Not Found	High	Not Found	High	Not Found	Not Found	Not Found	Not Found	Not Found		6700000		8600000
IsMasterProtein	G3XAC6	RNA-binding protein 39 OS=Homo sapiens OX=9606 GN=RBM39 PE=1 SV=1	226	1	47.994	Not Found	High	High	Not Found	High	High	Not Found	High	High		9000000	34000000		16000000	61000000		23000000	26000000
IsMasterProtein	P05784	SWISS-PROT:P05784 Tax_Id=10090 Gene_Symbol=Krt18 Keratin, type I cytoskeletal 18	235	1	47.509	Not Found	Not Found	High	Not Found	High	High	High	High	High			12000000		210000000	130000000	3700000	650000000	220000000
IsMasterProtein	P62136	Serine/threonine-protein phosphatase PP1-alpha catalytic subunit OS=Homo sapiens OX=9606 GN=PPP1CA PE=1 SV=1	62	1	37.488	Not Found	Not Found	Not Found	Not Found	Not Found	Not Found	Not Found	High	High								14000000	6100000
IsMasterProtein	P62140	Serine/threonine-protein phosphatase PP1-beta catalytic subunit OS=Homo sapiens OX=9606 GN=PPP1CB PE=1 SV=3	51	1	37.163	Not Found	Not Found	Not Found	Not Found	High	Not Found	Not Found	High	Not Found					4500000			8800000
IsMasterProtein	Q08043	Alpha-actinin-3 OS=Homo sapiens OX=9606 GN=ACTN3 PE=1 SV=2	74	1	103.176	Not Found	Not Found	Not Found	Not Found	Not Found	Not Found	Not Found	Not Found	High									4200000
IsMasterProtein	P04259	Keratin, type II cytoskeletal 6B OS=Homo sapiens OX=9606 GN=KRT6B PE=1 SV=5	98	1	60.03	Not Found	Not Found	Not Found	Not Found	High	Not Found	Not Found	Not Found	Not Found					5500000
IsMasterProtein	A5A3E0	POTE ankyrin domain family member F OS=Homo sapiens OX=9606 GN=POTEF PE=1 SV=2	143	1	121.367	Not Found	Not Found	High	Not Found	High	High	Not Found	High	High			3800000		2500000	640000		26000000	4000000
IsMasterProtein	P0CG39	POTE ankyrin domain family member J OS=Homo sapiens OX=9606 GN=POTEJ PE=3 SV=1	120	1	117.315	Not Found	Not Found	Not Found	Not Found	High	High	Not Found	High	High					130000000	3300000		2200000	7100000
IsMasterProtein	ENSEMBL:ENSBTAP00000038253	(Bos taurus) 63 kDa protein	48	1	63.127	Not Found	Not Found	Not Found	High	Not Found	Not Found	High	Not Found	Not Found				820000			2700000
IsMasterProtein	Q14240	Eukaryotic initiation factor 4A-II OS=Homo sapiens OX=9606 GN=EIF4A2 PE=1 SV=2	27	1	46.373	Not Found	Not Found	Not Found	Not Found	Not Found	Not Found	High	Not Found	Not Found							1200000
IsMasterProtein	P19012	Keratin, type I cytoskeletal 15 OS=Homo sapiens OX=9606 GN=KRT15 PE=1 SV=3	63	1	49.181	Not Found	High	High	Not Found	High	High	Not Found	High	High		3500000	7000000		66000000	35000000		200000000	91000000
IsMasterProtein	Q01546	Keratin, type II cytoskeletal 2 oral OS=Homo sapiens OX=9606 GN=KRT76 PE=1 SV=2	53	1	65.8	Not Found	Not Found	Not Found	Not Found	Not Found	High	Not Found	High	High						1900000		8100000	3500000
IsMasterProtein	P17661	Desmin OS=Homo sapiens OX=9606 GN=DES PE=1 SV=3	54	1	53.503	Not Found	Not Found	Not Found	Not Found	High	Not Found	Not Found	Not Found	Not Found					8000000
IsMasterProtein	P06899	Histone H2B type 1-J OS=Homo sapiens OX=9606 GN=HIST1H2BJ PE=1 SV=3	27	1	13.896	Not Found	Not Found	High	Not Found	Not Found	High	Not Found	Not Found	Not Found			1300000			3600000
IsMasterProtein	P63096	Guanine nucleotide-binding protein G(i) subunit alpha-1 OS=Homo sapiens OX=9606 GN=GNAI1 PE=1 SV=2	11	1	40.335	Not Found	Not Found	Not Found	Not Found	Not Found	Not Found	Not Found	High	Not Found								4300000
IsMasterProtein	Q9R0H5	SWISS-PROT:Q9R0H5 Tax_Id=10090 Gene_Symbol=Krt71 Keratin, type II cytoskeletal 6G	36	1	57.347	Not Found	Not Found	Not Found	Not Found	High	High	Not Found	High	Not Found					10000000	2700000		8000000
IsMasterProtein	P16104	Histone H2AX OS=Homo sapiens OX=9606 GN=H2AFX PE=1 SV=2	20	1	15.135	Not Found	Not Found	High	Not Found	Not Found	High	Not Found	Not Found	Not Found			1500000			3100000
IsMasterProtein	Q08170	Serine/arginine-rich splicing factor 4 OS=Homo sapiens OX=9606 GN=SRSF4 PE=1 SV=2	15	1	56.645	Not Found	High	Not Found	Not Found	Not Found	Not Found	Not Found	Not Found	Not Found		1000000
IsMasterProtein	S4R341	Nucleolar and coiled-body phosphoprotein 1 OS=Homo sapiens OX=9606 GN=NOLC1 PE=1 SV=1	12	1	8.046	Not Found	Not Found	Not Found	Not Found	Not Found	High	Not Found	Not Found	Not Found						850000
IsMasterProtein	A0A0A0MRM9	Nucleolar and coiled-body phosphoprotein 1 (Fragment) OS=Homo sapiens OX=9606 GN=NOLC1 PE=1 SV=1	16	1	74.61	High	High	High	High	Not Found	High	Not Found	Not Found	Not Found	510000	570000	1100000	690000		2400000
IsMasterProtein	P17858	ATP-dependent 6-phosphofructokinase, liver type OS=Homo sapiens OX=9606 GN=PFKL PE=1 SV=6	4	1	84.964	Not Found	Not Found	Not Found	Not Found	Not Found	Not Found	Not Found	High	High								5500000
IsMasterProtein	P16989	Y-box-binding protein 3 OS=Homo sapiens OX=9606 GN=YBX3 PE=1 SV=4	5	1	40.066	Not Found	Not Found	High	Not Found	Not Found	Not Found	Not Found	Not Found	Not Found			420000
IsMasterProtein	K7EPI4	Glial fibrillary acidic protein (Fragment) OS=Homo sapiens OX=9606 GN=GFAP PE=1 SV=2	31	1	14.028	Not Found	Not Found	Not Found	Not Found	Not Found	High	Not Found	Not Found	High						2300000			4200000
IsMasterProtein	E7EQ64	Trypsin-1 OS=Homo sapiens OX=9606 GN=PRSS1 PE=1 SV=1	27	1	28.105	High	High	High	High	High	High	High	High	High	1300000000	480000000	100000000	860000000	270000000	150000000	620000000	150000000	130000000
IsMasterProtein	B4E0Y9	Serine/threonine-protein kinase 26 OS=Homo sapiens OX=9606 GN=STK26 PE=1 SV=1	6	1	49.153	Not Found	Not Found	Not Found	Not Found	High	High	Not Found	High	High					780000	420000		2600000	920000
IsMasterProtein	A0A0B4J1V0	Immunoglobulin heavy variable 3-15 OS=Homo sapiens OX=9606 GN=IGHV3-15 PE=3 SV=1	7	1	12.917	High	High	Not Found	High	Not Found	Not Found	High	Not Found	Not Found	32000000	790000		23000000			8900000
IsMasterProtein	A6NIZ1	Ras-related protein Rap-1b-like protein OS=Homo sapiens OX=9606 PE=2 SV=1	3	1	20.912	Not Found	Not Found	Not Found	Not Found	Not Found	High	Not Found	High	High						1500000		4300000	960000
IsMasterProtein	P30101	Protein disulfide-isomerase A3 OS=Homo sapiens OX=9606 GN=PDIA3 PE=1 SV=4	2	1	56.747	Not Found	Not Found	Not Found	Not Found	Not Found	Not Found	Not Found	High	High								14000000	8900000
IsMasterProtein	P53992	Protein transport protein Sec24C OS=Homo sapiens OX=9606 GN=SEC24C PE=1 SV=3	3	1	118.249	Not Found	Not Found	Not Found	Not Found	Not Found	Not Found	Not Found	High	High								2800000	940000
IsMasterProtein	Q9Y490	Talin-1 OS=Homo sapiens OX=9606 GN=TLN1 PE=1 SV=3	1	1	269.599	Not Found	Not Found	Not Found	Not Found	Not Found	Not Found	Not Found	High	Not Found								9300000
IsMasterProtein	Q96P70	Importin-9 OS=Homo sapiens OX=9606 GN=IPO9 PE=1 SV=3	3	1	115.889	Not Found	Not Found	Not Found	Not Found	Not Found	Not Found	Not Found	High	High								480000	470000
IsMasterProtein	B4DLN1	cDNA FLJ60124, highly similar to Mitochondrial dicarboxylate carrier OS=Homo sapiens OX=9606 PE=2 SV=1	4	1	48.069	Not Found	Not Found	Not Found	Not Found	High	High	Not Found	High	High					5100000	2700000		26000000	3200000
IsMasterProtein	Q02241	Kinesin-like protein KIF23 OS=Homo sapiens OX=9606 GN=KIF23 PE=1 SV=3	2	1	109.99	Not Found	Not Found	Not Found	Not Found	Not Found	Not Found	Not Found	High	High								4600000	1700000
IsMasterProtein	P32119	Peroxiredoxin-2 OS=Homo sapiens OX=9606 GN=PRDX2 PE=1 SV=5	12	1	21.878	Not Found	Not Found	Not Found	Not Found	Not Found	High	Not Found	High	High						2200000		4100000	2400000
IsMasterProtein	P23381	Tryptophan--tRNA ligase, cytoplasmic OS=Homo sapiens OX=9606 GN=WARS PE=1 SV=2	3	1	53.132	Not Found	Not Found	Not Found	Not Found	High	High	Not Found	High	Not Found					2400000	1200000		9700000
IsMasterProtein	O00764	Pyridoxal kinase OS=Homo sapiens OX=9606 GN=PDXK PE=1 SV=1	4	1	35.08	Not Found	Not Found	Not Found	Not Found	High	High	Not Found	High	High					1600000	620000		13000000	3100000
IsMasterProtein	P07741	Adenine phosphoribosyltransferase OS=Homo sapiens OX=9606 GN=APRT PE=1 SV=2	1	1	19.595	Not Found	Not Found	Not Found	Not Found	Not Found	Not Found	Not Found	High	Not Found								4500000
IsMasterProtein	O75955	Flotillin-1 OS=Homo sapiens OX=9606 GN=FLOT1 PE=1 SV=3	2	1	47.326	Not Found	Not Found	Not Found	Not Found	Not Found	Not Found	Not Found	High	High								7500000	540000
IsMasterProtein	Q9UPN7	Serine/threonine-protein phosphatase 6 regulatory subunit 1 OS=Homo sapiens OX=9606 GN=PPP6R1 PE=1 SV=5	1	1	96.664	Not Found	Not Found	Not Found	High	Not Found	Not Found	Not Found	Not Found	Not Found				2100000
IsMasterProtein	Q14166	Tubulin--tyrosine ligase-like protein 12 OS=Homo sapiens OX=9606 GN=TTLL12 PE=1 SV=2	1	1	74.356	Not Found	Not Found	Not Found	Not Found	Not Found	Not Found	Not Found	Not Found	High									2200000
IsMasterProtein	P53985	Monocarboxylate transporter 1 OS=Homo sapiens OX=9606 GN=SLC16A1 PE=1 SV=3	3	1	53.909	Not Found	Not Found	Not Found	Not Found	Not Found	High	Not Found	High	High						1300000		13000000	2600000
IsMasterProtein	Q08380	Galectin-3-binding protein OS=Homo sapiens OX=9606 GN=LGALS3BP PE=1 SV=1	2	1	65.289	Not Found	Not Found	Not Found	Not Found	High	Not Found	Not Found	High	Not Found					2900000			4900000
IsMasterProtein	A0A0B4J2E5	Uncharacterized protein OS=Homo sapiens OX=9606 GN=LOC102724159 PE=1 SV=1	1	1	102.386	Not Found	Not Found	Not Found	Not Found	Not Found	High	Not Found	Not Found	Not Found						1500000
IsMasterProtein	O95340	Bifunctional 3'-phosphoadenosine 5'-phosphosulfate synthase 2 OS=Homo sapiens OX=9606 GN=PAPSS2 PE=1 SV=2	2	1	69.457	Not Found	Not Found	Not Found	Not Found	Not Found	Not Found	Not Found	High	High									820000
IsMasterProtein	Q27J81	Inverted formin-2 OS=Homo sapiens OX=9606 GN=INF2 PE=1 SV=2	1	1	135.54	Not Found	Not Found	Not Found	Not Found	Not Found	Not Found	Not Found	High	Not Found								1700000
IsMasterProtein	O14975	Very long-chain acyl-CoA synthetase OS=Homo sapiens OX=9606 GN=SLC27A2 PE=1 SV=2	2	1	70.267	Not Found	Not Found	Not Found	Not Found	Not Found	Not Found	Not Found	High	High								4600000	1900000
IsMasterProtein	A0A024QZP7	Cell division cycle 2, G1 to S and G2 to M, isoform CRA_a OS=Homo sapiens OX=9606 GN=CDK1 PE=1 SV=1	1	1	34.06	Not Found	Not Found	Not Found	Not Found	Not Found	Not Found	Not Found	High	Not Found								4100000
IsMasterProtein	O15439	Multidrug resistance-associated protein 4 OS=Homo sapiens OX=9606 GN=ABCC4 PE=1 SV=3	1	1	149.432	Not Found	Not Found	Not Found	Not Found	Not Found	Not Found	Not Found	High	Not Found								2300000
IsMasterProtein	Q96KA5	Cleft lip and palate transmembrane protein 1-like protein OS=Homo sapiens OX=9606 GN=CLPTM1L PE=1 SV=1	1	1	62.189	Not Found	Not Found	Not Found	Not Found	Not Found	Not Found	Not Found	High	Not Found								4900000
IsMasterProtein	O14976	Cyclin-G-associated kinase OS=Homo sapiens OX=9606 GN=GAK PE=1 SV=2	1	1	143.1	Not Found	Not Found	Not Found	Not Found	Not Found	Not Found	Not Found	High	Not Found
IsMasterProtein	O00186	Syntaxin-binding protein 3 OS=Homo sapiens OX=9606 GN=STXBP3 PE=1 SV=2	2	1	67.721	Not Found	Not Found	Not Found	Not Found	Not Found	Not Found	Not Found	High	High								1100000	830000
IsMasterProtein	P57678	Gem-associated protein 4 OS=Homo sapiens OX=9606 GN=GEMIN4 PE=1 SV=2	1	1	119.96	Not Found	Not Found	Not Found	Not Found	Not Found	Not Found	Not Found	High	Not Found								4800000
IsMasterProtein	P28288	ATP-binding cassette sub-family D member 3 OS=Homo sapiens OX=9606 GN=ABCD3 PE=1 SV=1	3	1	75.428	Not Found	Not Found	Not Found	Not Found	High	High	Not Found	Not Found	Not Found					1100000	490000
IsMasterProtein	Q9Y6E0	Serine/threonine-protein kinase 24 OS=Homo sapiens OX=9606 GN=STK24 PE=1 SV=1	3	1	49.277	Not Found	Not Found	Not Found	Not Found	Not Found	Not Found	Not Found	High	Not Found
IsMasterProtein	P04844	Dolichyl-diphosphooligosaccharide--protein glycosyltransferase subunit 2 OS=Homo sapiens OX=9606 GN=RPN2 PE=1 SV=3	1	1	69.241	Not Found	Not Found	Not Found	Not Found	High	Not Found	Not Found	Not Found	Not Found					2300000
IsMasterProtein	Q687X5	Metalloreductase STEAP4 OS=Homo sapiens OX=9606 GN=STEAP4 PE=1 SV=1	3	1	51.948	Not Found	Not Found	Not Found	Not Found	High	Not Found	Not Found	High	High					1800000			7400000	1200000
IsMasterProtein	Q9H936	Mitochondrial glutamate carrier 1 OS=Homo sapiens OX=9606 GN=SLC25A22 PE=1 SV=1	3	1	34.448	Not Found	Not Found	Not Found	Not Found	High	Not Found	Not Found	High	High					800000			13000000	3900000
IsMasterProtein	G8JLH6	Tetraspanin (Fragment) OS=Homo sapiens OX=9606 GN=CD9 PE=1 SV=1	2	1	25.391	Not Found	Not Found	Not Found	Not Found	Not Found	Not Found	Not Found	High	High								13000000	3400000
IsMasterProtein	Q9H9B4	Sideroflexin-1 OS=Homo sapiens OX=9606 GN=SFXN1 PE=1 SV=4	1	1	35.596	Not Found	Not Found	Not Found	Not Found	Not Found	Not Found	Not Found	Not Found	High									1100000
IsMasterProtein	P49720	Proteasome subunit beta type-3 OS=Homo sapiens OX=9606 GN=PSMB3 PE=1 SV=2	3	1	22.933	Not Found	High	Not Found	Not Found	High	High	Not Found	Not Found	Not Found		190000			4200000	1500000
IsMasterProtein	Q15293	Reticulocalbin-1 OS=Homo sapiens OX=9606 GN=RCN1 PE=1 SV=1	3	1	38.866	Not Found	High	High	Not Found	High	Not Found	Not Found	Not Found	Not Found		1400000	760000		4600000
IsMasterProtein	Q9NVI7	ATPase family AAA domain-containing protein 3A OS=Homo sapiens OX=9606 GN=ATAD3A PE=1 SV=2	1	1	71.325	Not Found	Not Found	Not Found	Not Found	Not Found	Not Found	Not Found	High	Not Found								12000000
IsMasterProtein	Q07021	Complement component 1 Q subcomponent-binding protein, mitochondrial OS=Homo sapiens OX=9606 GN=C1QBP PE=1 SV=1	3	1	31.343	Not Found	Not Found	Not Found	Not Found	High	High	Not Found	High	Not Found					6200000	2400000		9400000
IsMasterProtein	P13489	Ribonuclease inhibitor OS=Homo sapiens OX=9606 GN=RNH1 PE=1 SV=2	2	1	49.941	Not Found	Not Found	Not Found	Not Found	High	Not Found	Not Found	Not Found	High					1100000				1600000
IsMasterProtein	P22695	Cytochrome b-c1 complex subunit 2, mitochondrial OS=Homo sapiens OX=9606 GN=UQCRC2 PE=1 SV=3	1	1	48.413	Not Found	Not Found	Not Found	Not Found	High	Not Found	Not Found	Not Found	Not Found
IsMasterProtein	P33947	ER lumen protein-retaining receptor 2 OS=Homo sapiens OX=9606 GN=KDELR2 PE=1 SV=1	1	1	24.406	Not Found	Not Found	Not Found	Not Found	Not Found	Not Found	Not Found	High	Not Found								2000000
IsMasterProtein	O00743	Serine/threonine-protein phosphatase 6 catalytic subunit OS=Homo sapiens OX=9606 GN=PPP6C PE=1 SV=1	1	1	35.121	Not Found	Not Found	Not Found	High	Not Found	Not Found	Not Found	Not Found	Not Found				2200000
IsMasterProtein	P60981	Destrin OS=Homo sapiens OX=9606 GN=DSTN PE=1 SV=3	2	1	18.493	Not Found	Not Found	Not Found	Not Found	Not Found	Not Found	Not Found	High	High								9400000
IsMasterProtein	Q01970	1-phosphatidylinositol 4,5-bisphosphate phosphodiesterase beta-3 OS=Homo sapiens OX=9606 GN=PLCB3 PE=1 SV=2	2	1	138.713	Not Found	Not Found	Not Found	Not Found	Not Found	Not Found	Not Found	High	High								2900000	930000
IsMasterProtein	P13010	X-ray repair cross-complementing protein 5 OS=Homo sapiens OX=9606 GN=XRCC5 PE=1 SV=3	2	1	82.652	Not Found	Not Found	Not Found	Not Found	High	Not Found	Not Found	High	Not Found					2700000			2300000
IsMasterProtein	Q16795	NADH dehydrogenase [ubiquinone] 1 alpha subcomplex subunit 9, mitochondrial OS=Homo sapiens OX=9606 GN=NDUFA9 PE=1 SV=2	1	1	42.483	Not Found	Not Found	Not Found	Not Found	Not Found	Not Found	Not Found	High	Not Found								1700000
IsMasterProtein	Q8WYP5	Protein ELYS OS=Homo sapiens OX=9606 GN=AHCTF1 PE=1 SV=3	1	1	252.342	Not Found	Not Found	Not Found	Not Found	Not Found	Not Found	Not Found	High	Not Found								4100000
IsMasterProtein	Q14019	Coactosin-like protein OS=Homo sapiens OX=9606 GN=COTL1 PE=1 SV=3	2	1	15.935	Not Found	Not Found	Not Found	Not Found	Not Found	Not Found	Not Found	High	High								6500000	920000
IsMasterProtein	Q93009	Ubiquitin carboxyl-terminal hydrolase 7 OS=Homo sapiens OX=9606 GN=USP7 PE=1 SV=2	4	1	128.22	Not Found	Not Found	Not Found	Not Found	High	High	Not Found	High	High					1100000	730000		6300000	790000
IsMasterProtein	Q9UJZ1	Stomatin-like protein 2, mitochondrial OS=Homo sapiens OX=9606 GN=STOML2 PE=1 SV=1	1	1	38.51	Not Found	Not Found	Not Found	Not Found	Not Found	Not Found	Not Found	High	Not Found								7000000
IsMasterProtein	O00429	Dynamin-1-like protein OS=Homo sapiens OX=9606 GN=DNM1L PE=1 SV=2	1	1	81.826	Not Found	Not Found	Not Found	Not Found	Not Found	Not Found	Not Found	High	Not Found								1400000
IsMasterProtein	Q9BQG0	Myb-binding protein 1A OS=Homo sapiens OX=9606 GN=MYBBP1A PE=1 SV=2	4	1	148.762	Not Found	Not Found	High	Not Found	High	High	Not Found	Not Found	High			590000		1300000	960000
IsMasterProtein	P68400	Casein kinase II subunit alpha OS=Homo sapiens OX=9606 GN=CSNK2A1 PE=1 SV=1	4	1	45.115	Not Found	Not Found	High	Not Found	High	High	Not Found	Not Found	High			1500000		2200000	1400000			910000
IsMasterProtein	Q15058	Kinesin-like protein KIF14 OS=Homo sapiens OX=9606 GN=KIF14 PE=1 SV=1	1	1	186.375	Not Found	Not Found	Not Found	Not Found	Not Found	Not Found	Not Found	High	Not Found								5100000
IsMasterProtein	P46778	60S ribosomal protein L21 OS=Homo sapiens OX=9606 GN=RPL21 PE=1 SV=2	5	1	18.553	Not Found	High	High	High	Not Found	High	High	Not Found	Not Found		2400000	2100000	4700000		4200000	1800000
IsMasterProtein	P08133	Annexin A6 OS=Homo sapiens OX=9606 GN=ANXA6 PE=1 SV=3	2	1	75.826	Not Found	Not Found	Not Found	Not Found	Not Found	Not Found	Not Found	High	High								3100000	1800000
IsMasterProtein	P13804	Electron transfer flavoprotein subunit alpha, mitochondrial OS=Homo sapiens OX=9606 GN=ETFA PE=1 SV=1	1	1	35.058	Not Found	Not Found	Not Found	Not Found	Not Found	Not Found	Not Found	Not Found	High									1500000
IsMasterProtein	P54819	Adenylate kinase 2, mitochondrial OS=Homo sapiens OX=9606 GN=AK2 PE=1 SV=2	1	1	26.461	Not Found	Not Found	Not Found	Not Found	Not Found	Not Found	Not Found	Not Found	High									1700000
IsMasterProtein	Q9NRG9	Aladin OS=Homo sapiens OX=9606 GN=AAAS PE=1 SV=1	2	1	59.536	Not Found	Not Found	Not Found	Not Found	Not Found	Not Found	Not Found	High	High								3800000	990000
IsMasterProtein	P02549	Spectrin alpha chain, erythrocytic 1 OS=Homo sapiens OX=9606 GN=SPTA1 PE=1 SV=5	2	1	279.842	Not Found	Not Found	Not Found	Not Found	Not Found	Not Found	Not Found	High	High								8700000	3800000
IsMasterProtein	A0A087WZ40	Ensconsin OS=Homo sapiens OX=9606 GN=MAP7 PE=1 SV=1	3	1	87.766	Not Found	Not Found	Not Found	Not Found	High	Not Found	Not Found	High	High					840000			5800000	1500000
IsMasterProtein	A0A087WW66	26S proteasome non-ATPase regulatory subunit 1 OS=Homo sapiens OX=9606 GN=PSMD1 PE=1 SV=1	2	1	105.784	Not Found	Not Found	Not Found	Not Found	High	Not Found	Not Found	High	Not Found					1400000			3200000
IsMasterProtein	Q9BSC4	Nucleolar protein 10 OS=Homo sapiens OX=9606 GN=NOL10 PE=1 SV=1	2	1	80.251	Not Found	Not Found	Not Found	Not Found	High	High	Not Found	Not Found	Not Found					780000	1400000
IsMasterProtein	Q9BVI4	Nucleolar complex protein 4 homolog OS=Homo sapiens OX=9606 GN=NOC4L PE=1 SV=1	3	1	58.431	Not Found	Not Found	High	Not Found	Not Found	High	Not Found	High	Not Found			500000			1100000
IsMasterProtein	P55265	Double-stranded RNA-specific adenosine deaminase OS=Homo sapiens OX=9606 GN=ADAR PE=1 SV=4	2	1	135.981	Not Found	Not Found	High	Not Found	High	Not Found	Not Found	Not Found	Not Found			1500000		4100000
IsMasterProtein	Q9NZ32	Actin-related protein 10 OS=Homo sapiens OX=9606 GN=ACTR10 PE=1 SV=1	1	1	46.277	Not Found	Not Found	Not Found	Not Found	Not Found	Not Found	Not Found	High	Not Found								1500000
IsMasterProtein	A0A1W2PNP0	GPI transamidase component PIG-T (Fragment) OS=Homo sapiens OX=9606 GN=PIGT PE=1 SV=1	2	1	65.94	Not Found	Not Found	Not Found	Not Found	Not Found	Not Found	Not Found	High	High								1400000	530000
IsMasterProtein	A8MUS3	60S ribosomal protein L23a OS=Homo sapiens OX=9606 GN=RPL23A PE=1 SV=1	4	1	21.902	Not Found	High	High	High	Not Found	High	Not Found	Not Found	Not Found		1900000	1500000	1400000		2600000
IsMasterProtein	Q9H6X2	Anthrax toxin receptor 1 OS=Homo sapiens OX=9606 GN=ANTXR1 PE=1 SV=2	2	1	62.749	Not Found	Not Found	Not Found	Not Found	High	Not Found	Not Found	High	Not Found					1500000			6200000
IsMasterProtein	P05386	60S acidic ribosomal protein P1 OS=Homo sapiens OX=9606 GN=RPLP1 PE=1 SV=1	4	1	11.507	Not Found	Not Found	High	High	High	High	Not Found	Not Found	Not Found			1500000	830000	3100000	4000000
IsMasterProtein	P41091	Eukaryotic translation initiation factor 2 subunit 3 OS=Homo sapiens OX=9606 GN=EIF2S3 PE=1 SV=3	2	1	51.077	Not Found	Not Found	Not Found	Not Found	Not Found	Not Found	Not Found	High	High								1000000	930000
IsMasterProtein	P12273	Prolactin-inducible protein OS=Homo sapiens OX=9606 GN=PIP PE=1 SV=1	1	1	16.562	Not Found	Not Found	Not Found	High	Not Found	Not Found	Not Found	Not Found	Not Found				1300000
IsMasterProtein	Q9H9T3	Elongator complex protein 3 OS=Homo sapiens OX=9606 GN=ELP3 PE=1 SV=2	1	1	62.219	Not Found	Not Found	Not Found	Not Found	Not Found	Not Found	Not Found	Not Found	High									1100000
IsMasterProtein	Q9NSI6	Bromodomain and WD repeat-containing protein 1 OS=Homo sapiens OX=9606 GN=BRWD1 PE=1 SV=4	1	1	262.772	Not Found	Not Found	Not Found	Not Found	Not Found	High	Not Found	Not Found	Not Found
IsMasterProtein	P51991	Heterogeneous nuclear ribonucleoprotein A3 OS=Homo sapiens OX=9606 GN=HNRNPA3 PE=1 SV=2	2	1	39.571	Not Found	Not Found	High	Not Found	Not Found	High	Not Found	Not Found	Not Found			1800000			2000000
IsMasterProtein	K7EKI0	Envoplakin OS=Homo sapiens OX=9606 GN=EVPL PE=1 SV=1	1	1	233.688	Not Found	Not Found	Not Found	Not Found	Not Found	Not Found	Not Found	High	Not Found								1400000
IsMasterProtein	E9PB61	THO complex subunit 4 OS=Homo sapiens OX=9606 GN=ALYREF PE=1 SV=1	3	1	27.541	High	Not Found	Not Found	High	Not Found	Not Found	High	Not Found	Not Found	1600000			740000			610000
IsMasterProtein	P27695	DNA-(apurinic or apyrimidinic site) lyase OS=Homo sapiens OX=9606 GN=APEX1 PE=1 SV=2	1	1	35.532	Not Found	Not Found	Not Found	Not Found	High	Not Found	Not Found	Not Found	Not Found					1200000
IsMasterProtein	Q14004	Cyclin-dependent kinase 13 OS=Homo sapiens OX=9606 GN=CDK13 PE=1 SV=2	2	1	164.823	Not Found	Not Found	High	Not Found	Not Found	High	Not Found	Not Found	Not Found			1600000			3500000
IsMasterProtein	Q9Y2D5	A-kinase anchor protein 2 OS=Homo sapiens OX=9606 GN=AKAP2 PE=1 SV=3	2	1	94.603	Not Found	Not Found	Not Found	Not Found	High	Not Found	Not Found	High	Not Found					2200000			7100000
IsMasterProtein	P17980	26S proteasome regulatory subunit 6A OS=Homo sapiens OX=9606 GN=PSMC3 PE=1 SV=3	1	1	49.172	Not Found	Not Found	Not Found	Not Found	Not Found	Not Found	Not Found	High	Not Found								2300000
IsMasterProtein	Q5JSZ5	Protein PRRC2B OS=Homo sapiens OX=9606 GN=PRRC2B PE=1 SV=2	1	1	242.817	Not Found	Not Found	Not Found	Not Found	Not Found	Not Found	High	Not Found	Not Found							1300000
IsMasterProtein	Q15758	Neutral amino acid transporter B(0) OS=Homo sapiens OX=9606 GN=SLC1A5 PE=1 SV=2	1	1	56.562	Not Found	Not Found	Not Found	Not Found	High	Not Found	Not Found	Not Found	Not Found					3500000
IsMasterProtein	P41743	Protein kinase C iota type OS=Homo sapiens OX=9606 GN=PRKCI PE=1 SV=2	1	1	68.218	Not Found	Not Found	Not Found	Not Found	Not Found	Not Found	Not Found	Not Found	High									1100000
IsMasterProtein	F8VVA7	Coatomer subunit zeta-1 OS=Homo sapiens OX=9606 GN=COPZ1 PE=1 SV=1	2	1	22.326	Not Found	Not Found	Not Found	Not Found	High	Not Found	Not Found	High	Not Found					270000			1600000
IsMasterProtein	H0YKD8	60S ribosomal protein L28 OS=Homo sapiens OX=9606 GN=RPL28 PE=1 SV=1	4	1	19.06	Not Found	Not Found	Not Found	Not Found	High	High	Not Found	High	High					2300000	1700000		4600000	3600000
IsMasterProtein	P56192	Methionine--tRNA ligase, cytoplasmic OS=Homo sapiens OX=9606 GN=MARS PE=1 SV=2	1	1	101.052	Not Found	Not Found	Not Found	Not Found	High	Not Found	Not Found	Not Found	Not Found					2700000
IsMasterProtein	O00629	Importin subunit alpha-3 OS=Homo sapiens OX=9606 GN=KPNA4 PE=1 SV=1	2	1	57.851	Not Found	Not Found	Not Found	Not Found	Not Found	Not Found	Not Found	High	High								2600000	1100000
IsMasterProtein	P52701	DNA mismatch repair protein Msh6 OS=Homo sapiens OX=9606 GN=MSH6 PE=1 SV=2	2	1	152.689	Not Found	Not Found	Not Found	Not Found	Not Found	Not Found	Not Found	High	High								3500000	400000
IsMasterProtein	Q96HN2	Adenosylhomocysteinase 3 OS=Homo sapiens OX=9606 GN=AHCYL2 PE=1 SV=1	1	1	66.678	Not Found	Not Found	Not Found	Not Found	Not Found	Not Found	Not Found	High	Not Found								3100000
IsMasterProtein	P31025	Lipocalin-1 OS=Homo sapiens OX=9606 GN=LCN1 PE=1 SV=1	1	1	19.238	Not Found	Not Found	Not Found	Not Found	Not Found	Not Found	High	Not Found	Not Found							1900000
IsMasterProtein	P42765	3-ketoacyl-CoA thiolase, mitochondrial OS=Homo sapiens OX=9606 GN=ACAA2 PE=1 SV=2	2	1	41.898	Not Found	Not Found	Not Found	Not Found	Not Found	High	Not Found	Not Found	High						450000			1500000
IsMasterProtein	Q96A72	Protein mago nashi homolog 2 OS=Homo sapiens OX=9606 GN=MAGOHB PE=1 SV=1	2	1	17.265	Not Found	Not Found	High	Not Found	Not Found	High	Not Found	Not Found	Not Found			1100000			1900000
IsMasterProtein	Q8N3E9	1-phosphatidylinositol 4,5-bisphosphate phosphodiesterase delta-3 OS=Homo sapiens OX=9606 GN=PLCD3 PE=1 SV=3	1	1	89.202	Not Found	Not Found	Not Found	Not Found	Not Found	Not Found	Not Found	Not Found	High									1800000
IsMasterProtein	P00387	NADH-cytochrome b5 reductase 3 OS=Homo sapiens OX=9606 GN=CYB5R3 PE=1 SV=3	3	1	34.213	Not Found	Not Found	Not Found	Not Found	Not Found	High	Not Found	High	High						1500000		2800000	2000000
IsMasterProtein	Q9BXJ9	N-alpha-acetyltransferase 15, NatA auxiliary subunit OS=Homo sapiens OX=9606 GN=NAA15 PE=1 SV=1	1	1	101.208	Not Found	Not Found	Not Found	Not Found	Not Found	Not Found	Not Found	High	Not Found								460000
IsMasterProtein	P00492	Hypoxanthine-guanine phosphoribosyltransferase OS=Homo sapiens OX=9606 GN=HPRT1 PE=1 SV=2	2	1	24.564	Not Found	Not Found	Not Found	Not Found	High	Not Found	Not Found	High	Not Found					730000			5300000
IsMasterProtein	O14744	Protein arginine N-methyltransferase 5 OS=Homo sapiens OX=9606 GN=PRMT5 PE=1 SV=4	1	1	72.638	Not Found	Not Found	Not Found	Not Found	High	Not Found	Not Found	Not Found	Not Found					2600000
IsMasterProtein	Q9GZL7	Ribosome biogenesis protein WDR12 OS=Homo sapiens OX=9606 GN=WDR12 PE=1 SV=2	2	1	47.678	Not Found	Not Found	Not Found	Not Found	Not Found	High	Not Found	Not Found	High						940000			1300000
IsMasterProtein	A6NHR9	Structural maintenance of chromosomes flexible hinge domain-containing protein 1 OS=Homo sapiens OX=9606 GN=SMCHD1 PE=1 SV=2	1	1	226.231	Not Found	Not Found	Not Found	Not Found	Not Found	Not Found	Not Found	High	Not Found								3300000
IsMasterProtein	P35270	Sepiapterin reductase OS=Homo sapiens OX=9606 GN=SPR PE=1 SV=1	2	1	28.031	Not Found	Not Found	Not Found	Not Found	Not Found	Not Found	Not Found	High	High								2600000	450000
IsMasterProtein	P0DN79	Cystathionine beta-synthase-like protein OS=Homo sapiens OX=9606 GN=CBSL PE=1 SV=1	1	1	60.548	Not Found	Not Found	Not Found	Not Found	Not Found	Not Found	Not Found	High	Not Found								5100000
IsMasterProtein	Q13751	Laminin subunit beta-3 OS=Homo sapiens OX=9606 GN=LAMB3 PE=1 SV=1	1	1	129.489	Not Found	Not Found	Not Found	Not Found	Not Found	Not Found	Not Found	High	Not Found								1200000
IsMasterProtein	O00411	DNA-directed RNA polymerase, mitochondrial OS=Homo sapiens OX=9606 GN=POLRMT PE=1 SV=2	2	1	138.532	Not Found	Not Found	Not Found	Not Found	Not Found	Not Found	Not Found	High	High								2200000	500000
IsMasterProtein	K7ER00	Phenylalanine--tRNA ligase alpha subunit OS=Homo sapiens OX=9606 GN=FARSA PE=1 SV=1	1	1	62.356	Not Found	Not Found	Not Found	Not Found	Not Found	Not Found	Not Found	High	Not Found								1200000
IsMasterProtein	O60568	Procollagen-lysine,2-oxoglutarate 5-dioxygenase 3 OS=Homo sapiens OX=9606 GN=PLOD3 PE=1 SV=1	1	1	84.731	Not Found	Not Found	Not Found	Not Found	Not Found	Not Found	Not Found	Not Found	High									810000
IsMasterProtein	P55209	Nucleosome assembly protein 1-like 1 OS=Homo sapiens OX=9606 GN=NAP1L1 PE=1 SV=1	3	1	45.346	Not Found	Not Found	Not Found	Not Found	High	Not Found	Not Found	High	High					3800000			19000000	4400000
IsMasterProtein	Q10567	AP-1 complex subunit beta-1 OS=Homo sapiens OX=9606 GN=AP1B1 PE=1 SV=2	2	1	104.57	Not Found	Not Found	Not Found	Not Found	Not Found	Not Found	Not Found	High	High								4000000	1800000
IsMasterProtein	G3V3A4	SNW domain-containing protein 1 OS=Homo sapiens OX=9606 GN=SNW1 PE=1 SV=1	1	1	65.351	Not Found	Not Found	Not Found	High	Not Found	Not Found	Not Found	Not Found	Not Found				1300000
IsMasterProtein	Q9NQW6	Anillin OS=Homo sapiens OX=9606 GN=ANLN PE=1 SV=2	2	1	124.122	Not Found	Not Found	Not Found	Not Found	Not Found	Not Found	Not Found	High	High								2000000
IsMasterProtein	Q14687	Genetic suppressor element 1 OS=Homo sapiens OX=9606 GN=GSE1 PE=1 SV=3	1	1	136.081	Not Found	Not Found	Not Found	Not Found	Not Found	Not Found	Not Found	High	Not Found								1100000
IsMasterProtein	E9PLN8	Uncharacterized protein (Fragment) OS=Homo sapiens OX=9606 PE=4 SV=1	1	1	17.934	Not Found	Not Found	Not Found	Not Found	Not Found	Not Found	Not Found	High	Not Found
IsMasterProtein	Q9UBU9	Nuclear RNA export factor 1 OS=Homo sapiens OX=9606 GN=NXF1 PE=1 SV=1	1	1	70.139	Not Found	Not Found	Not Found	Not Found	Not Found	Not Found	High	Not Found	Not Found
IsMasterProtein	O60684	Importin subunit alpha-7 OS=Homo sapiens OX=9606 GN=KPNA6 PE=1 SV=1	1	1	59.991	Not Found	Not Found	Not Found	Not Found	Not Found	Not Found	Not Found	Not Found	High									270000
IsMasterProtein	Q92769	Histone deacetylase 2 OS=Homo sapiens OX=9606 GN=HDAC2 PE=1 SV=2	2	1	55.329	Not Found	Not Found	Not Found	Not Found	Not Found	Not Found	Not Found	High	High								1400000	730000
IsMasterProtein	O43660	Pleiotropic regulator 1 OS=Homo sapiens OX=9606 GN=PLRG1 PE=1 SV=1	1	1	57.158	Not Found	Not Found	Not Found	High	Not Found	Not Found	Not Found	Not Found	Not Found				600000
IsMasterProtein	O75475	PC4 and SFRS1-interacting protein OS=Homo sapiens OX=9606 GN=PSIP1 PE=1 SV=1	1	1	60.067	Not Found	Not Found	High	Not Found	Not Found	Not Found	Not Found	Not Found	Not Found
IsMasterProtein	Q16222	UDP-N-acetylhexosamine pyrophosphorylase OS=Homo sapiens OX=9606 GN=UAP1 PE=1 SV=3	1	1	58.732	Not Found	Not Found	Not Found	Not Found	Not Found	Not Found	Not Found	High	Not Found								3600000
IsMasterProtein	Q15459	Splicing factor 3A subunit 1 OS=Homo sapiens OX=9606 GN=SF3A1 PE=1 SV=1	2	1	88.831	Not Found	Not Found	Not Found	Not Found	Not Found	High	Not Found	Not Found	High						1200000			1000000
IsMasterProtein	Q9UNQ0	ATP-binding cassette sub-family G member 2 OS=Homo sapiens OX=9606 GN=ABCG2 PE=1 SV=3	3	1	72.267	Not Found	Not Found	Not Found	Not Found	High	Not Found	Not Found	High	High					1300000			3300000	1100000
IsMasterProtein	Q15233	Non-POU domain-containing octamer-binding protein OS=Homo sapiens OX=9606 GN=NONO PE=1 SV=4	2	1	54.197	Not Found	Not Found	Not Found	High	Not Found	Not Found	High	Not Found	Not Found				820000			1800000
IsMasterProtein	A0A1W2PNX8	Protein unc-45 homolog A OS=Homo sapiens OX=9606 GN=UNC45A PE=1 SV=1	2	1	118.319	Not Found	Not Found	Not Found	Not Found	Not Found	Not Found	Not Found	High	High									370000
IsMasterProtein	O43390	Heterogeneous nuclear ribonucleoprotein R OS=Homo sapiens OX=9606 GN=HNRNPR PE=1 SV=1	2	1	70.899	Not Found	Not Found	High	Not Found	Not Found	Not Found	Not Found	High	Not Found			1100000					3300000
IsMasterProtein	Q96N67	Dedicator of cytokinesis protein 7 OS=Homo sapiens OX=9606 GN=DOCK7 PE=1 SV=4	1	1	242.407	Not Found	Not Found	Not Found	Not Found	Not Found	Not Found	Not Found	High	Not Found								1100000
IsMasterProtein	P55809	Succinyl-CoA:3-ketoacid coenzyme A transferase 1, mitochondrial OS=Homo sapiens OX=9606 GN=OXCT1 PE=1 SV=1	1	1	56.122	Not Found	Not Found	Not Found	Not Found	Not Found	High	Not Found	Not Found	Not Found						1100000
IsMasterProtein	O75794	Cell division cycle protein 123 homolog OS=Homo sapiens OX=9606 GN=CDC123 PE=1 SV=1	1	1	39.11	Not Found	Not Found	Not Found	Not Found	Not Found	Not Found	Not Found	High	Not Found								3600000
IsMasterProtein	Q8WUM0	Nuclear pore complex protein Nup133 OS=Homo sapiens OX=9606 GN=NUP133 PE=1 SV=2	1	1	128.898	Not Found	Not Found	Not Found	Not Found	Not Found	Not Found	Not Found	High	Not Found								6200000
IsMasterProtein	P08574	Cytochrome c1, heme protein, mitochondrial OS=Homo sapiens OX=9606 GN=CYC1 PE=1 SV=3	3	1	35.399	Not Found	Not Found	Not Found	Not Found	High	Not Found	Not Found	High	High					2400000			3000000	1500000
IsMasterProtein	P42766	60S ribosomal protein L35 OS=Homo sapiens OX=9606 GN=RPL35 PE=1 SV=2	3	1	14.543	Not Found	Not Found	High	Not Found	Not Found	High	Not Found	Not Found	High			570000			1600000			1600000
IsMasterProtein	A0A087X211	Protein CIP2A OS=Homo sapiens OX=9606 GN=CIP2A PE=1 SV=1	1	1	102.218	Not Found	Not Found	Not Found	Not Found	Not Found	Not Found	Not Found	High	Not Found								1700000
IsMasterProtein	P55084	Trifunctional enzyme subunit beta, mitochondrial OS=Homo sapiens OX=9606 GN=HADHB PE=1 SV=3	2	1	51.262	Not Found	Not Found	Not Found	Not Found	High	Not Found	Not Found	High	Not Found					750000			2400000
IsMasterProtein	Q15021	Condensin complex subunit 1 OS=Homo sapiens OX=9606 GN=NCAPD2 PE=1 SV=3	1	1	157.082	Not Found	Not Found	Not Found	Not Found	Not Found	Not Found	Not Found	High	Not Found								3100000
IsMasterProtein	O60292	Signal-induced proliferation-associated 1-like protein 3 OS=Homo sapiens OX=9606 GN=SIPA1L3 PE=1 SV=3	1	1	194.49	Not Found	Not Found	Not Found	Not Found	Not Found	Not Found	Not Found	High	Not Found								1000000
IsMasterProtein	P50570	Dynamin-2 OS=Homo sapiens OX=9606 GN=DNM2 PE=1 SV=2	1	1	98.003	Not Found	Not Found	Not Found	Not Found	Not Found	Not Found	Not Found	High	Not Found								2100000
IsMasterProtein	G3V5Z7	Proteasome subunit alpha type OS=Homo sapiens OX=9606 GN=PSMA6 PE=1 SV=1	1	1	28.129	Not Found	Not Found	Not Found	Not Found	High	Not Found	Not Found	Not Found	Not Found					2800000
IsMasterProtein	P11166	Solute carrier family 2, facilitated glucose transporter member 1 OS=Homo sapiens OX=9606 GN=SLC2A1 PE=1 SV=2	3	1	54.049	Not Found	Not Found	Not Found	Not Found	High	High	Not Found	Not Found	High					4900000	860000			1600000
IsMasterProtein	J3KR33	Mediator of RNA polymerase II transcription subunit 19 OS=Homo sapiens OX=9606 GN=MED19 PE=1 SV=2	1	1	27.953	Not Found	Not Found	High	Not Found	Not Found	Not Found	Not Found	Not Found	Not Found			1700000
IsMasterProtein	Q8WWM7	Ataxin-2-like protein OS=Homo sapiens OX=9606 GN=ATXN2L PE=1 SV=2	1	1	113.304	Not Found	Not Found	Not Found	Not Found	Not Found	Not Found	High	Not Found	Not Found							300000
IsMasterProtein	P33993	DNA replication licensing factor MCM7 OS=Homo sapiens OX=9606 GN=MCM7 PE=1 SV=4	2	1	81.257	Not Found	Not Found	High	Not Found	Not Found	High	Not Found	Not Found	Not Found			370000			1600000
IsMasterProtein	Q96HR8	H/ACA ribonucleoprotein complex non-core subunit NAF1 OS=Homo sapiens OX=9606 GN=NAF1 PE=1 SV=2	2	1	53.683	Not Found	Not Found	Not Found	Not Found	Not Found	High	Not Found	Not Found	High						1300000			950000
IsMasterProtein	P08243	Asparagine synthetase [glutamine-hydrolyzing] OS=Homo sapiens OX=9606 GN=ASNS PE=1 SV=4	5	1	64.329	Not Found	Not Found	High	Not Found	High	High	Not Found	High	High			990000		3300000	1300000		8700000	2000000
IsMasterProtein	P52209	6-phosphogluconate dehydrogenase, decarboxylating OS=Homo sapiens OX=9606 GN=PGD PE=1 SV=3	1	1	53.106	Not Found	Not Found	Not Found	Not Found	Not Found	Not Found	Not Found	High	Not Found								6700000
IsMasterProtein	Q9BPX5	Actin-related protein 2/3 complex subunit 5-like protein OS=Homo sapiens OX=9606 GN=ARPC5L PE=1 SV=1	1	1	16.931	Not Found	Not Found	Not Found	Not Found	High	Not Found	Not Found	Not Found	Not Found
IsMasterProtein	Q92598	Heat shock protein 105 kDa OS=Homo sapiens OX=9606 GN=HSPH1 PE=1 SV=1	1	1	96.804	Not Found	Not Found	Not Found	Not Found	High	Not Found	Not Found	Not Found	Not Found					3900000
IsMasterProtein	P21399	Cytoplasmic aconitate hydratase OS=Homo sapiens OX=9606 GN=ACO1 PE=1 SV=3	1	1	98.337	Not Found	Not Found	Not Found	Not Found	Not Found	Not Found	Not Found	High	Not Found								3300000
IsMasterProtein	Q13283	Ras GTPase-activating protein-binding protein 1 OS=Homo sapiens OX=9606 GN=G3BP1 PE=1 SV=1	4	1	52.132	High	Not Found	Not Found	High	Not Found	Not Found	High	High	Not Found	350000			720000			430000	3000000
IsMasterProtein	P02794	Ferritin heavy chain OS=Homo sapiens OX=9606 GN=FTH1 PE=1 SV=2	2	1	21.212	High	Not Found	Not Found	High	Not Found	Not Found	Not Found	Not Found	Not Found	2100000			2400000
IsMasterProtein	P21359	Neurofibromin OS=Homo sapiens OX=9606 GN=NF1 PE=1 SV=2	2	1	319.168	Not Found	Not Found	Not Found	Not Found	Not Found	Not Found	Not Found	High	High								2600000	850000
IsMasterProtein	O15511	Actin-related protein 2/3 complex subunit 5 OS=Homo sapiens OX=9606 GN=ARPC5 PE=1 SV=3	2	1	16.31	Not Found	Not Found	Not Found	Not Found	Not Found	Not Found	Not Found	High	High								4200000	1500000
IsMasterProtein	Q9UGI8	Testin OS=Homo sapiens OX=9606 GN=TES PE=1 SV=1	2	1	47.964	Not Found	Not Found	Not Found	Not Found	Not Found	Not Found	Not Found	High	High								1600000	460000
IsMasterProtein	Q8NFH5	Nucleoporin NUP35 OS=Homo sapiens OX=9606 GN=NUP35 PE=1 SV=1	1	1	34.751	Not Found	Not Found	Not Found	Not Found	Not Found	Not Found	High	Not Found	Not Found							410000
IsMasterProtein	Q14690	Protein RRP5 homolog OS=Homo sapiens OX=9606 GN=PDCD11 PE=1 SV=3	1	1	208.57	Not Found	Not Found	Not Found	Not Found	High	Not Found	Not Found	Not Found	Not Found
IsMasterProtein	P36406	E3 ubiquitin-protein ligase TRIM23 OS=Homo sapiens OX=9606 GN=TRIM23 PE=1 SV=1	1	1	64.025	Not Found	Not Found	Not Found	Not Found	High	Not Found	Not Found	Not Found	Not Found					640000
IsMasterProtein	J3KQ32	Obg-like ATPase 1 OS=Homo sapiens OX=9606 GN=OLA1 PE=1 SV=1	1	1	46.908	Not Found	Not Found	Not Found	Not Found	Not Found	Not Found	Not Found	High	Not Found								2400000
IsMasterProtein	B4DR61	Protein transport protein Sec61 subunit alpha isoform 1 OS=Homo sapiens OX=9606 GN=SEC61A1 PE=1 SV=1	1	1	52.915	Not Found	Not Found	Not Found	Not Found	Not Found	Not Found	Not Found	Not Found	High									1300000
IsMasterProtein	E9PFW3	AP-2 complex subunit mu OS=Homo sapiens OX=9606 GN=AP2M1 PE=1 SV=1	1	1	52.27	Not Found	Not Found	Not Found	Not Found	Not Found	Not Found	Not Found	High	Not Found								8400000
IsMasterProtein	Q8N1B4	Vacuolar protein sorting-associated protein 52 homolog OS=Homo sapiens OX=9606 GN=VPS52 PE=1 SV=1	1	1	82.17	Not Found	Not Found	Not Found	Not Found	Not Found	Not Found	Not Found	High	Not Found								440000
IsMasterProtein	Q9ULV0	Unconventional myosin-Vb OS=Homo sapiens OX=9606 GN=MYO5B PE=1 SV=3	1	1	213.538	Not Found	Not Found	Not Found	Not Found	High	Not Found	Not Found	Not Found	Not Found					1800000
IsMasterProtein	P05387	60S acidic ribosomal protein P2 OS=Homo sapiens OX=9606 GN=RPLP2 PE=1 SV=1	1	1	11.658	Not Found	Not Found	Not Found	High	Not Found	Not Found	Not Found	Not Found	Not Found				1600000
IsMasterProtein	Q8IZ83	Aldehyde dehydrogenase family 16 member A1 OS=Homo sapiens OX=9606 GN=ALDH16A1 PE=1 SV=2	1	1	85.074	Not Found	Not Found	Not Found	Not Found	Not Found	Not Found	Not Found	High	Not Found								1100000
IsMasterProtein	O43823	A-kinase anchor protein 8 OS=Homo sapiens OX=9606 GN=AKAP8 PE=1 SV=1	1	1	76.061	Not Found	Not Found	High	Not Found	Not Found	Not Found	Not Found	Not Found	Not Found			1500000
IsMasterProtein	P14174	Macrophage migration inhibitory factor OS=Homo sapiens OX=9606 GN=MIF PE=1 SV=4	2	1	12.468	Not Found	Not Found	Not Found	Not Found	Not Found	Not Found	Not Found	High	High									4200000
IsMasterProtein	E9PR30	40S ribosomal protein S30 OS=Homo sapiens OX=9606 GN=FAU PE=1 SV=1	2	1	10.898	Not Found	High	Not Found	High	Not Found	Not Found	Not Found	Not Found	Not Found		1300000		1200000
IsMasterProtein	Q96HS1	Serine/threonine-protein phosphatase PGAM5, mitochondrial OS=Homo sapiens OX=9606 GN=PGAM5 PE=1 SV=2	3	1	31.985	Not Found	Not Found	Not Found	Not Found	High	Not Found	Not Found	High	High					1500000			6000000	3400000
IsMasterProtein	Q86U42	Polyadenylate-binding protein 2 OS=Homo sapiens OX=9606 GN=PABPN1 PE=1 SV=3	1	1	32.729	Not Found	Not Found	Not Found	Not Found	Not Found	Not Found	High	Not Found	Not Found							610000
IsMasterProtein	Q8WUK0	Phosphatidylglycerophosphatase and protein-tyrosine phosphatase 1 OS=Homo sapiens OX=9606 GN=PTPMT1 PE=1 SV=1	1	1	22.829	Not Found	Not Found	Not Found	Not Found	High	Not Found	Not Found	Not Found	Not Found					770000
IsMasterProtein	Q13151	Heterogeneous nuclear ribonucleoprotein A0 OS=Homo sapiens OX=9606 GN=HNRNPA0 PE=1 SV=1	1	1	30.822	Not Found	Not Found	High	Not Found	Not Found	Not Found	Not Found	Not Found	Not Found
IsMasterProtein	O00566	U3 small nucleolar ribonucleoprotein protein MPP10 OS=Homo sapiens OX=9606 GN=MPHOSPH10 PE=1 SV=2	2	1	78.816	High	Not Found	Not Found	High	Not Found	Not Found	Not Found	Not Found	Not Found	470000			550000
IsMasterProtein	P62891	60S ribosomal protein L39 OS=Homo sapiens OX=9606 GN=RPL39 PE=1 SV=2	3	1	6.403	High	Not Found	Not Found	High	Not Found	Not Found	High	Not Found	Not Found	3700000			5100000			1200000
IsMasterProtein	Q13425	Beta-2-syntrophin OS=Homo sapiens OX=9606 GN=SNTB2 PE=1 SV=1	1	1	57.913	Not Found	Not Found	Not Found	Not Found	High	Not Found	Not Found	Not Found	Not Found					1100000
IsMasterProtein	P62304	Small nuclear ribonucleoprotein E OS=Homo sapiens OX=9606 GN=SNRPE PE=1 SV=1	5	1	10.797	Not Found	High	High	Not Found	High	High	Not Found	Not Found	High		2700000	5700000		5500000	4500000			1400000
IsMasterProtein	Q9H9A6	Leucine-rich repeat-containing protein 40 OS=Homo sapiens OX=9606 GN=LRRC40 PE=1 SV=1	1	1	68.207	Not Found	Not Found	Not Found	Not Found	Not Found	Not Found	Not Found	Not Found	High
IsMasterProtein	H7C0C1	Uncharacterized protein (Fragment) OS=Homo sapiens OX=9606 PE=4 SV=2	2	1	26.782	Not Found	Not Found	Not Found	Not Found	High	Not Found	Not Found	High	Not Found					660000			3600000
IsMasterProtein	Q9H6T0	Epithelial splicing regulatory protein 2 OS=Homo sapiens OX=9606 GN=ESRP2 PE=1 SV=1	2	1	78.351	Not Found	Not Found	Not Found	Not Found	Not Found	Not Found	Not Found	High	High								2200000	660000
IsMasterProtein	P35613	Basigin OS=Homo sapiens OX=9606 GN=BSG PE=1 SV=2	1	1	42.174	Not Found	Not Found	Not Found	Not Found	High	Not Found	Not Found	Not Found	Not Found					2900000
IsMasterProtein	A0A0C4DGG9	Chromodomain-helicase-DNA-binding protein 4 OS=Homo sapiens OX=9606 GN=CHD4 PE=1 SV=1	1	1	220.336	Not Found	Not Found	Not Found	Not Found	Not Found	Not Found	Not Found	High	Not Found								2800000
IsMasterProtein	Q8TEX9	Importin-4 OS=Homo sapiens OX=9606 GN=IPO4 PE=1 SV=2	1	1	118.64	Not Found	Not Found	Not Found	Not Found	Not Found	Not Found	Not Found	High	Not Found								2100000
IsMasterProtein	Q8NBI5	Solute carrier family 43 member 3 OS=Homo sapiens OX=9606 GN=SLC43A3 PE=1 SV=2	1	1	54.493	Not Found	Not Found	Not Found	Not Found	High	Not Found	Not Found	Not Found	Not Found					2900000
IsMasterProtein	P25815	Protein S100-P OS=Homo sapiens OX=9606 GN=S100P PE=1 SV=2	1	1	10.393	Not Found	Not Found	Not Found	Not Found	Not Found	Not Found	Not Found	High	Not Found								560000
IsMasterProtein	P00403	Cytochrome c oxidase subunit 2 OS=Homo sapiens OX=9606 GN=MT-CO2 PE=1 SV=1	3	1	25.548	Not Found	Not Found	Not Found	Not Found	High	Not Found	Not Found	High	High					2300000			3800000	2300000
IsMasterProtein	Q13155	Aminoacyl tRNA synthase complex-interacting multifunctional protein 2 OS=Homo sapiens OX=9606 GN=AIMP2 PE=1 SV=2	2	1	35.326	Not Found	Not Found	Not Found	Not Found	High	Not Found	Not Found	Not Found	High					2400000				1300000
IsMasterProtein	P49721	Proteasome subunit beta type-2 OS=Homo sapiens OX=9606 GN=PSMB2 PE=1 SV=1	1	1	22.822	Not Found	Not Found	Not Found	Not Found	High	Not Found	Not Found	Not Found	Not Found					3300000
IsMasterProtein	Q32P28	Prolyl 3-hydroxylase 1 OS=Homo sapiens OX=9606 GN=P3H1 PE=1 SV=2	2	1	83.341	Not Found	Not Found	Not Found	Not Found	High	Not Found	Not Found	High	Not Found					830000			1600000
IsMasterProtein	Q09161	Nuclear cap-binding protein subunit 1 OS=Homo sapiens OX=9606 GN=NCBP1 PE=1 SV=1	1	1	91.781	Not Found	Not Found	Not Found	Not Found	Not Found	High	Not Found	Not Found	Not Found						1000000
IsMasterProtein	Q9NVP1	ATP-dependent RNA helicase DDX18 OS=Homo sapiens OX=9606 GN=DDX18 PE=1 SV=2	4	1	75.359	Not Found	Not Found	High	Not Found	Not Found	High	Not Found	High	High			740000			1500000		2100000	910000
IsMasterProtein	A0A087X1N8	Serpin B6 OS=Homo sapiens OX=9606 GN=SERPINB6 PE=1 SV=1	1	1	44.793	Not Found	Not Found	Not Found	Not Found	Not Found	Not Found	Not Found	High	Not Found
IsMasterProtein	Q8N8A2	Serine/threonine-protein phosphatase 6 regulatory ankyrin repeat subunit B OS=Homo sapiens OX=9606 GN=ANKRD44 PE=1 SV=3	2	1	107.535	Not Found	Not Found	Not Found	High	Not Found	Not Found	Not Found	Not Found	Not Found				700000
IsMasterProtein	Q8NB90	Spermatogenesis-associated protein 5 OS=Homo sapiens OX=9606 GN=SPATA5 PE=1 SV=3	2	1	97.843	Not Found	Not Found	Not Found	Not Found	Not Found	Not Found	Not Found	High	High								1100000	210000
IsMasterProtein	Q15907	Ras-related protein Rab-11B OS=Homo sapiens OX=9606 GN=RAB11B PE=1 SV=4	1	1	24.473	Not Found	Not Found	Not Found	Not Found	High	Not Found	Not Found	Not Found	Not Found					2400000
IsMasterProtein	Q92900	Regulator of nonsense transcripts 1 OS=Homo sapiens OX=9606 GN=UPF1 PE=1 SV=2	1	1	124.267	Not Found	Not Found	Not Found	Not Found	High	Not Found	Not Found	Not Found	Not Found					2000000
IsMasterProtein	Q9Y5J1	U3 small nucleolar RNA-associated protein 18 homolog OS=Homo sapiens OX=9606 GN=UTP18 PE=1 SV=3	1	1	61.964	Not Found	Not Found	Not Found	Not Found	Not Found	High	Not Found	Not Found	Not Found						270000
IsMasterProtein	P35222	Catenin beta-1 OS=Homo sapiens OX=9606 GN=CTNNB1 PE=1 SV=1	1	1	85.442	Not Found	Not Found	Not Found	Not Found	Not Found	Not Found	Not Found	Not Found	High
IsMasterProtein	O43242	26S proteasome non-ATPase regulatory subunit 3 OS=Homo sapiens OX=9606 GN=PSMD3 PE=1 SV=2	1	1	60.939	Not Found	Not Found	Not Found	Not Found	High	Not Found	Not Found	Not Found	Not Found					1800000
IsMasterProtein	P16615	Sarcoplasmic/endoplasmic reticulum calcium ATPase 2 OS=Homo sapiens OX=9606 GN=ATP2A2 PE=1 SV=1	1	1	114.683	Not Found	Not Found	Not Found	Not Found	Not Found	Not Found	Not Found	High	Not Found								820000
IsMasterProtein	O00425	Insulin-like growth factor 2 mRNA-binding protein 3 OS=Homo sapiens OX=9606 GN=IGF2BP3 PE=1 SV=2	2	1	63.666	Not Found	Not Found	Not Found	High	Not Found	Not Found	High	Not Found	Not Found
IsMasterProtein	Q96DG6	Carboxymethylenebutenolidase homolog OS=Homo sapiens OX=9606 GN=CMBL PE=1 SV=1	1	1	28.03	Not Found	Not Found	Not Found	Not Found	Not Found	Not Found	Not Found	High	Not Found								4200000
IsMasterProtein	D3DQV9	Eukaryotic translation initiation factor 4 gamma 2 (Fragment) OS=Homo sapiens OX=9606 GN=EIF4G2 PE=1 SV=1	1	1	102.265	Not Found	Not Found	Not Found	Not Found	Not Found	Not Found	Not Found	High	Not Found								2700000
IsMasterProtein	Q13596	Sorting nexin-1 OS=Homo sapiens OX=9606 GN=SNX1 PE=1 SV=3	1	1	59.033	Not Found	Not Found	High	Not Found	Not Found	Not Found	Not Found	Not Found	Not Found			580000
IsMasterProtein	P60903	Protein S100-A10 OS=Homo sapiens OX=9606 GN=S100A10 PE=1 SV=2	1	1	11.196	Not Found	Not Found	Not Found	Not Found	High	Not Found	Not Found	Not Found	Not Found					50000000
IsMasterProtein	O14617	AP-3 complex subunit delta-1 OS=Homo sapiens OX=9606 GN=AP3D1 PE=1 SV=1	3	1	130.076	Not Found	Not Found	High	Not Found	High	High	Not Found	Not Found	Not Found			1100000		1200000	2100000
IsMasterProtein	F8W727	60S ribosomal protein L32 OS=Homo sapiens OX=9606 GN=RPL32 PE=1 SV=1	1	1	17.951	Not Found	Not Found	Not Found	Not Found	Not Found	High	Not Found	Not Found	Not Found						620000
IsMasterProtein	Q16650	T-box brain protein 1 OS=Homo sapiens OX=9606 GN=TBR1 PE=1 SV=1	3	1	74.007	Not Found	Not Found	High	High	Not Found	Not Found	High	Not Found	Not Found			1400000	930000			320000
IsMasterProtein	Q5QJE6	Deoxynucleotidyltransferase terminal-interacting protein 2 OS=Homo sapiens OX=9606 GN=DNTTIP2 PE=1 SV=2	1	1	84.418	Not Found	Not Found	High	Not Found	Not Found	Not Found	Not Found	Not Found	Not Found
IsMasterProtein	J3KQN4	60S ribosomal protein L36a OS=Homo sapiens OX=9606 GN=RPL36A PE=1 SV=1	5	1	16.368	Not Found	High	High	Not Found	High	High	Not Found	Not Found	High		240000	500000		790000	990000			950000
IsMasterProtein	Q9BRX9	WD repeat domain-containing protein 83 OS=Homo sapiens OX=9606 GN=WDR83 PE=1 SV=1	2	1	34.321	High	Not Found	Not Found	High	Not Found	Not Found	Not Found	Not Found	Not Found	660000			930000
IsMasterProtein	P55786	Puromycin-sensitive aminopeptidase OS=Homo sapiens OX=9606 GN=NPEPPS PE=1 SV=2	1	1	103.211	Not Found	Not Found	Not Found	Not Found	Not Found	Not Found	Not Found	Not Found	High									1200000
IsMasterProtein	Q96EE3	Nucleoporin SEH1 OS=Homo sapiens OX=9606 GN=SEH1L PE=1 SV=3	1	1	39.623	Not Found	Not Found	Not Found	Not Found	Not Found	Not Found	High	Not Found	Not Found							520000
IsMasterProtein	B5ME97	Septin 10, isoform CRA_c OS=Homo sapiens OX=9606 GN=SEPT10 PE=1 SV=2	1	1	62.905	Not Found	Not Found	Not Found	Not Found	Not Found	Not Found	Not Found	High	Not Found								1300000
IsMasterProtein	P14868	Aspartate--tRNA ligase, cytoplasmic OS=Homo sapiens OX=9606 GN=DARS PE=1 SV=2	1	1	57.1	Not Found	Not Found	Not Found	Not Found	Not Found	Not Found	Not Found	Not Found	High									880000
IsMasterProtein	Q86X95	Corepressor interacting with RBPJ 1 OS=Homo sapiens OX=9606 GN=CIR1 PE=1 SV=1	2	1	52.281	Not Found	Not Found	High	Not Found	Not Found	High	Not Found	Not Found	Not Found			2000000			6000000
IsMasterProtein	O00232	26S proteasome non-ATPase regulatory subunit 12 OS=Homo sapiens OX=9606 GN=PSMD12 PE=1 SV=3	1	1	52.871	Not Found	Not Found	Not Found	Not Found	Not Found	Not Found	High	Not Found	Not Found							240000
IsMasterProtein	Q04941	Proteolipid protein 2 OS=Homo sapiens OX=9606 GN=PLP2 PE=1 SV=1	1	1	16.68	Not Found	Not Found	Not Found	Not Found	Not Found	Not Found	Not Found	Not Found	High									2100000
IsMasterProtein	P04818	Thymidylate synthase OS=Homo sapiens OX=9606 GN=TYMS PE=1 SV=3	1	1	35.693	Not Found	Not Found	Not Found	Not Found	Not Found	Not Found	Not Found	Not Found	High									370000
IsMasterProtein	A0A0A0MTS7	Titin OS=Homo sapiens OX=9606 GN=TTN PE=1 SV=1	2	1	3992.16	Not Found	Not Found	High	Not Found	Not Found	High	Not Found	Not Found	Not Found			3400000			3700000
IsMasterProtein	Q8WTT2	Nucleolar complex protein 3 homolog OS=Homo sapiens OX=9606 GN=NOC3L PE=1 SV=1	1	1	92.49	Not Found	Not Found	High	Not Found	Not Found	Not Found	Not Found	Not Found	Not Found			540000
IsMasterProtein	O75390	Citrate synthase, mitochondrial OS=Homo sapiens OX=9606 GN=CS PE=1 SV=2	1	1	51.68	Not Found	Not Found	Not Found	Not Found	Not Found	Not Found	High	Not Found	Not Found							230000
IsMasterProtein	Q8IXT5	RNA-binding protein 12B OS=Homo sapiens OX=9606 GN=RBM12B PE=1 SV=2	1	1	118.03	Not Found	Not Found	Not Found	Not Found	Not Found	High	Not Found	Not Found	Not Found						1100000
IsMasterProtein	O43491	Band 4.1-like protein 2 OS=Homo sapiens OX=9606 GN=EPB41L2 PE=1 SV=1	1	1	112.519	Not Found	Not Found	Not Found	Not Found	Not Found	Not Found	Not Found	Not Found	High									1500000
IsMasterProtein	P17174	Aspartate aminotransferase, cytoplasmic OS=Homo sapiens OX=9606 GN=GOT1 PE=1 SV=3	1	1	46.219	Not Found	Not Found	Not Found	Not Found	Not Found	Not Found	Not Found	Not Found	High									830000
IsMasterProtein	P08240	Signal recognition particle receptor subunit alpha OS=Homo sapiens OX=9606 GN=SRPRA PE=1 SV=2	1	1	69.767	Not Found	Not Found	Not Found	Not Found	Not Found	Not Found	Not Found	Not Found	High									500000
IsMasterProtein	P18077	60S ribosomal protein L35a OS=Homo sapiens OX=9606 GN=RPL35A PE=1 SV=2	1	1	12.53	Not Found	Not Found	Not Found	Not Found	Not Found	Not Found	Not Found	High	Not Found								3000000
IsMasterProtein	A0A0C4DGQ5	Calpain small subunit 1 OS=Homo sapiens OX=9606 GN=CAPNS1 PE=1 SV=1	1	1	33.765	Not Found	Not Found	Not Found	Not Found	Not Found	Not Found	Not Found	High	Not Found								970000
IsMasterProtein	P15153	Ras-related C3 botulinum toxin substrate 2 OS=Homo sapiens OX=9606 GN=RAC2 PE=1 SV=1	2	1	21.415	Not Found	Not Found	Not Found	Not Found	Not Found	Not Found	Not Found	High	High								5400000	3100000
IsMasterProtein	A0A1B0GVY1	E3 ubiquitin-protein ligase NEDD4-like OS=Homo sapiens OX=9606 GN=NEDD4L PE=1 SV=1	1	1	140.731	Not Found	Not Found	Not Found	Not Found	Not Found	Not Found	Not Found	High	Not Found								730000
IsMasterProtein	Q13123	Protein Red OS=Homo sapiens OX=9606 GN=IK PE=1 SV=3	1	1	65.562	Not Found	Not Found	Not Found	High	Not Found	Not Found	Not Found	Not Found	Not Found				600000
IsMasterProtein	Q7L590	Protein MCM10 homolog OS=Homo sapiens OX=9606 GN=MCM10 PE=1 SV=2	2	1	98.121	Not Found	Not Found	Not Found	Not Found	Not Found	Not Found	Not Found	High	Not Found								2100000
IsMasterProtein	Q9Y5Y2	Cytosolic Fe-S cluster assembly factor NUBP2 OS=Homo sapiens OX=9606 GN=NUBP2 PE=1 SV=1	1	1	28.807	Not Found	Not Found	High	Not Found	Not Found	Not Found	Not Found	Not Found	Not Found			580000
IsMasterProtein	P23458	Tyrosine-protein kinase JAK1 OS=Homo sapiens OX=9606 GN=JAK1 PE=1 SV=2	1	1	133.191	Not Found	Not Found	Not Found	Not Found	Not Found	Not Found	Not Found	Not Found	High									1200000
IsMasterProtein	Q99590	Protein SCAF11 OS=Homo sapiens OX=9606 GN=SCAF11 PE=1 SV=2	1	1	164.551	Not Found	Not Found	Not Found	Not Found	Not Found	High	Not Found	Not Found	Not Found						690000
IsMasterProtein	Q9H7B2	Ribosome production factor 2 homolog OS=Homo sapiens OX=9606 GN=RPF2 PE=1 SV=2	2	1	35.56	Not Found	Not Found	High	Not Found	Not Found	High	Not Found	Not Found	Not Found			750000			1200000
IsMasterProtein	P23258	Tubulin gamma-1 chain OS=Homo sapiens OX=9606 GN=TUBG1 PE=1 SV=2	1	1	51.138	Not Found	Not Found	Not Found	Not Found	Not Found	Not Found	Not Found	Not Found	High									610000
IsMasterProtein	P62195	26S proteasome regulatory subunit 8 OS=Homo sapiens OX=9606 GN=PSMC5 PE=1 SV=1	1	1	45.597	Not Found	Not Found	Not Found	Not Found	Not Found	Not Found	Not Found	High	Not Found								2900000
IsMasterProtein	O75319	RNA/RNP complex-1-interacting phosphatase OS=Homo sapiens OX=9606 GN=DUSP11 PE=1 SV=2	1	1	43.683	Not Found	Not Found	Not Found	Not Found	Not Found	Not Found	Not Found	High	Not Found								2200000
IsMasterProtein	Q8IVM0	Coiled-coil domain-containing protein 50 OS=Homo sapiens OX=9606 GN=CCDC50 PE=1 SV=1	1	1	35.8	Not Found	Not Found	Not Found	Not Found	Not Found	Not Found	Not Found	High	Not Found								1300000
IsMasterProtein	Q9H583	HEAT repeat-containing protein 1 OS=Homo sapiens OX=9606 GN=HEATR1 PE=1 SV=3	1	1	242.215	Not Found	Not Found	Not Found	Not Found	Not Found	High	Not Found	Not Found	Not Found						560000
IsMasterProtein	P40925	Malate dehydrogenase, cytoplasmic OS=Homo sapiens OX=9606 GN=MDH1 PE=1 SV=4	1	1	36.403	Not Found	Not Found	Not Found	Not Found	High	Not Found	Not Found	Not Found	Not Found
IsMasterProtein	Q8WVC0	RNA polymerase-associated protein LEO1 OS=Homo sapiens OX=9606 GN=LEO1 PE=1 SV=1	1	1	75.359	Not Found	Not Found	Not Found	High	Not Found	Not Found	Not Found	Not Found	Not Found				590000
IsMasterProtein	P28074	Proteasome subunit beta type-5 OS=Homo sapiens OX=9606 GN=PSMB5 PE=1 SV=3	1	1	28.462	Not Found	Not Found	Not Found	Not Found	Not Found	Not Found	Not Found	Not Found	High									920000
IsMasterProtein	O95816	BAG family molecular chaperone regulator 2 OS=Homo sapiens OX=9606 GN=BAG2 PE=1 SV=1	1	1	23.757	Not Found	Not Found	Not Found	Not Found	Not Found	Not Found	Not Found	Not Found	High									1500000
IsMasterProtein	Q13501	Sequestosome-1 OS=Homo sapiens OX=9606 GN=SQSTM1 PE=1 SV=1	1	1	47.657	Not Found	Not Found	Not Found	High	Not Found	Not Found	Not Found	Not Found	Not Found				220000
IsMasterProtein	P49915	GMP synthase [glutamine-hydrolyzing] OS=Homo sapiens OX=9606 GN=GMPS PE=1 SV=1	1	1	76.667	Not Found	Not Found	Not Found	Not Found	Not Found	High	Not Found	Not Found	Not Found						450000
IsMasterProtein	Q96M86	Dynein heavy chain domain-containing protein 1 OS=Homo sapiens OX=9606 GN=DNHD1 PE=2 SV=2	1	1	533.305	Not Found	Not Found	Not Found	Not Found	Not Found	Not Found	High	Not Found	Not Found							1400000
IsMasterProtein	Q2VIQ3	Chromosome-associated kinesin KIF4B OS=Homo sapiens OX=9606 GN=KIF4B PE=2 SV=2	1	1	139.947	Not Found	Not Found	Not Found	Not Found	Not Found	High	Not Found	Not Found	Not Found						1700000
IsMasterProtein	Q14676	Mediator of DNA damage checkpoint protein 1 OS=Homo sapiens OX=9606 GN=MDC1 PE=1 SV=3	1	1	226.529	Not Found	Not Found	Not Found	Not Found	Not Found	Not Found	Not Found	High	Not Found								1100000
IsMasterProtein	P42356	Phosphatidylinositol 4-kinase alpha OS=Homo sapiens OX=9606 GN=PI4KA PE=1 SV=4	1	1	236.678	Not Found	Not Found	Not Found	Not Found	Not Found	Not Found	Not Found	High	Not Found								650000
IsMasterProtein	Q7L0X2	Glutamate-rich protein 6 OS=Homo sapiens OX=9606 GN=ERICH6 PE=2 SV=1	2	1	75.208	Not Found	High	High	Not Found	Not Found	Not Found	Not Found	Not Found	Not Found		980000	2000000
IsMasterProtein	Q53GS9	U4/U6.U5 tri-snRNP-associated protein 2 OS=Homo sapiens OX=9606 GN=USP39 PE=1 SV=2	1	1	65.34	Not Found	Not Found	Not Found	Not Found	Not Found	High	Not Found	Not Found	Not Found						770000
IsMasterProtein	Q9NVH1	DnaJ homolog subfamily C member 11 OS=Homo sapiens OX=9606 GN=DNAJC11 PE=1 SV=2	5	1	63.239	Not Found	Not Found	High	Not Found	High	High	Not Found	Not Found	High			1100000		14000000	5700000			13000000
IsMasterProtein	P25398	40S ribosomal protein S12 OS=Homo sapiens OX=9606 GN=RPS12 PE=1 SV=3	2	1	14.505	Not Found	Not Found	Not Found	Not Found	Not Found	Not Found	Not Found	High	High									1300000
IsMasterProtein	Q7Z7H8	39S ribosomal protein L10, mitochondrial OS=Homo sapiens OX=9606 GN=MRPL10 PE=1 SV=3	1	1	29.264	Not Found	Not Found	Not Found	Not Found	Not Found	Not Found	Not Found	High	Not Found
IsMasterProtein	J3KQ69	DNA replication licensing factor MCM3 OS=Homo sapiens OX=9606 GN=MCM3 PE=1 SV=2	2	1	91.872	Not Found	Not Found	Not Found	High	Not Found	Not Found	High	Not Found	Not Found				540000			450000
IsMasterProtein	Q8NI36	WD repeat-containing protein 36 OS=Homo sapiens OX=9606 GN=WDR36 PE=1 SV=1	1	1	105.255	Not Found	Not Found	Not Found	Not Found	Not Found	High	Not Found	Not Found	Not Found						1200000
IsMasterProtein	Q8N4P2	Tetratricopeptide repeat protein 30B OS=Homo sapiens OX=9606 GN=TTC30B PE=1 SV=2	1	1	76.05	Not Found	High	Not Found	Not Found	Not Found	Not Found	Not Found	Not Found	Not Found		590000
IsMasterProtein	P54886	Delta-1-pyrroline-5-carboxylate synthase OS=Homo sapiens OX=9606 GN=ALDH18A1 PE=1 SV=2	1	1	87.248	Not Found	Not Found	Not Found	High	Not Found	Not Found	Not Found	Not Found	Not Found				340000
IsMasterProtein	H0YI54	Keratin, type II cytoskeletal 78 (Fragment) OS=Homo sapiens OX=9606 GN=KRT78 PE=4 SV=2	5	1	5.048	Not Found	Not Found	High	Not Found	High	High	Not Found	High	High			1600000		17000000	9000000		56000000	23000000
IsMasterProtein	O75665	Oral-facial-digital syndrome 1 protein OS=Homo sapiens OX=9606 GN=OFD1 PE=1 SV=1	3	1	116.599	Not Found	Not Found	Not Found	Not Found	Not Found	High	Not Found	High	High						1000000		5900000	2200000
IsMasterProtein	Q6YBV0	Proton-coupled amino acid transporter 4 OS=Homo sapiens OX=9606 GN=SLC36A4 PE=1 SV=1	3	1	56.121	Not Found	High	Not Found	High	High	Not Found	Not Found	Not Found	Not Found		20000000		67000000	20000000
IsMasterProtein	O95273	Cyclin-D1-binding protein 1 OS=Homo sapiens OX=9606 GN=CCNDBP1 PE=1 SV=2	3	1	40.236	High	Not Found	Not Found	High	Not Found	Not Found	High	Not Found	Not Found	5100000			5100000			1900000
IsMasterProtein	O43776	Asparagine--tRNA ligase, cytoplasmic OS=Homo sapiens OX=9606 GN=NARS PE=1 SV=1	1	1	62.903	Not Found	Not Found	Not Found	Not Found	Not Found	Not Found	Not Found	Not Found	High
IsMasterProtein	O00151	PDZ and LIM domain protein 1 OS=Homo sapiens OX=9606 GN=PDLIM1 PE=1 SV=4	1	1	36.049	Not Found	Not Found	Not Found	Not Found	Not Found	Not Found	Not Found	High	Not Found								1500000
IsMasterProtein	Q9UQ80	Proliferation-associated protein 2G4 OS=Homo sapiens OX=9606 GN=PA2G4 PE=1 SV=3	1	1	43.759	Not Found	Not Found	Not Found	Not Found	Not Found	Not Found	Not Found	Not Found	High									1800000
IsMasterProtein	O95486	Protein transport protein Sec24A OS=Homo sapiens OX=9606 GN=SEC24A PE=1 SV=2	1	1	119.674	Not Found	Not Found	Not Found	Not Found	Not Found	Not Found	Not Found	High	Not Found								540000
IsMasterProtein	Q13643	Four and a half LIM domains protein 3 OS=Homo sapiens OX=9606 GN=FHL3 PE=1 SV=4	1	1	31.171	Not Found	Not Found	Not Found	Not Found	Not Found	High	Not Found	Not Found	Not Found						340000
IsMasterProtein	Q8IYB8	ATP-dependent RNA helicase SUPV3L1, mitochondrial OS=Homo sapiens OX=9606 GN=SUPV3L1 PE=1 SV=1	1	1	87.935	Not Found	High	Not Found	Not Found	Not Found	Not Found	Not Found	Not Found	Not Found
IsMasterProtein	Q99729	Heterogeneous nuclear ribonucleoprotein A/B OS=Homo sapiens OX=9606 GN=HNRNPAB PE=1 SV=2	1	1	36.202	Not Found	Not Found	High	Not Found	Not Found	Not Found	Not Found	Not Found	Not Found			1000000
IsMasterProtein	O14979	Heterogeneous nuclear ribonucleoprotein D-like OS=Homo sapiens OX=9606 GN=HNRNPDL PE=1 SV=3	2	1	46.409	Not Found	Not Found	High	High	Not Found	Not Found	Not Found	Not Found	Not Found			1300000	550000
IsMasterProtein	O95639	Cleavage and polyadenylation specificity factor subunit 4 OS=Homo sapiens OX=9606 GN=CPSF4 PE=1 SV=1	1	1	30.235	Not Found	High	Not Found	Not Found	Not Found	Not Found	Not Found	Not Found	Not Found		960000
IsMasterProtein	O75052	Carboxyl-terminal PDZ ligand of neuronal nitric oxide synthase protein OS=Homo sapiens OX=9606 GN=NOS1AP PE=1 SV=3	1	1	56.115	Not Found	Not Found	Not Found	Not Found	Not Found	Not Found	High	Not Found	Not Found							1200000
IsMasterProtein	P59190	Ras-related protein Rab-15 OS=Homo sapiens OX=9606 GN=RAB15 PE=1 SV=1	3	1	24.375	Not Found	Not Found	Not Found	Not Found	Not Found	Not Found	High	High	High							340000	13000000	11000000
IsMasterProtein	Q96T76	MMS19 nucleotide excision repair protein homolog OS=Homo sapiens OX=9606 GN=MMS19 PE=1 SV=2	1	1	113.217	Not Found	Not Found	Not Found	Not Found	Not Found	Not Found	Not Found	High	Not Found
IsMasterProtein	Q9Y5F3	Protocadherin beta-1 OS=Homo sapiens OX=9606 GN=PCDHB1 PE=2 SV=2	1	1	90.434	Not Found	Not Found	High	Not Found	Not Found	Not Found	Not Found	Not Found	Not Found			2100000
IsMasterProtein	Q96C19	EF-hand domain-containing protein D2 OS=Homo sapiens OX=9606 GN=EFHD2 PE=1 SV=1	1	1	26.68	Not Found	Not Found	Not Found	Not Found	High	Not Found	Not Found	Not Found	Not Found					490000
IsMasterProtein	P63167	Dynein light chain 1, cytoplasmic OS=Homo sapiens OX=9606 GN=DYNLL1 PE=1 SV=1	1	1	10.359	Not Found	Not Found	Not Found	Not Found	Not Found	Not Found	High	Not Found	Not Found							750000
IsMasterProtein	Q6NV75	Probable G-protein coupled receptor 153 OS=Homo sapiens OX=9606 GN=GPR153 PE=2 SV=2	1	1	65.319	Not Found	Not Found	Not Found	Not Found	Not Found	Not Found	High	Not Found	Not Found							12000000
IsMasterProtein	P05455	Lupus La protein OS=Homo sapiens OX=9606 GN=SSB PE=1 SV=2	1	1	46.808	Not Found	Not Found	High	Not Found	Not Found	Not Found	Not Found	Not Found	Not Found			560000
IsMasterProtein	Q8WXI9	Transcriptional repressor p66-beta OS=Homo sapiens OX=9606 GN=GATAD2B PE=1 SV=1	1	1	65.22	Not Found	Not Found	Not Found	Not Found	Not Found	Not Found	High	Not Found	Not Found							700000
IsMasterProtein	E5RIG2	CUB and sushi domain-containing protein 1 OS=Homo sapiens OX=9606 GN=CSMD1 PE=1 SV=1	2	1	388.575	Not Found	High	Not Found	Not Found	Not Found	Not Found	Not Found	Not Found	High		4000000							5000000
IsMasterProtein	O94985	Calsyntenin-1 OS=Homo sapiens OX=9606 GN=CLSTN1 PE=1 SV=1	1	1	109.724	Not Found	Not Found	High	Not Found	Not Found	Not Found	Not Found	Not Found	Not Found
IsMasterProtein	H3BSH7	U3 small nucleolar RNA-associated protein 4 homolog (Fragment) OS=Homo sapiens OX=9606 GN=UTP4 PE=1 SV=1	1	1	77.894	Not Found	Not Found	Not Found	Not Found	Not Found	Not Found	Not Found	Not Found	High									510000
IsMasterProtein	O94810	Regulator of G-protein signaling 11 OS=Homo sapiens OX=9606 GN=RGS11 PE=1 SV=2	1	1	52.912	High	Not Found	Not Found	Not Found	Not Found	Not Found	Not Found	Not Found	Not Found
IsMasterProtein	Q9C0J8	pre-mRNA 3' end processing protein WDR33 OS=Homo sapiens OX=9606 GN=WDR33 PE=1 SV=2	1	1	145.799	Not Found	Not Found	Not Found	High	Not Found	Not Found	Not Found	Not Found	Not Found				680000
IsMasterProtein	B4DUC8	S-methyl-5'-thioadenosine phosphorylase OS=Homo sapiens OX=9606 GN=MTAP PE=1 SV=1	1	1	33.165	Not Found	Not Found	Not Found	Not Found	High	Not Found	Not Found	Not Found	Not Found					970000
IsMasterProtein	P00761 SWISS-PROT:P00761	Trypsin - Sus scrofa (Pig).	2	1	24.394	Not Found	High	High	Not Found	Not Found	Not Found	Not Found	Not Found	Not Found		960000	1500000
IsMasterProtein	O95391	Pre-mRNA-splicing factor SLU7 OS=Homo sapiens OX=9606 GN=SLU7 PE=1 SV=2	2	1	68.344	Not Found	Not Found	High	Not Found	Not Found	High	Not Found	Not Found	Not Found			1000000			720000
IsMasterProtein	O75531	Barrier-to-autointegration factor OS=Homo sapiens OX=9606 GN=BANF1 PE=1 SV=1	1	1	10.052	Not Found	Not Found	High	Not Found	Not Found	Not Found	Not Found	Not Found	Not Found			270000
IsMasterProtein	Q15131	Cyclin-dependent kinase 10 OS=Homo sapiens OX=9606 GN=CDK10 PE=1 SV=1	1	1	41.012	Not Found	Not Found	High	Not Found	Not Found	Not Found	Not Found	Not Found	Not Found			280000
IsMasterProtein	A0A075B7B8	Immunoglobulin heavy variable 3/OR16-12 (non-functional) (Fragment) OS=Homo sapiens OX=9606 GN=IGHV3OR16-12 PE=1 SV=1	1	1	12.866	Not Found	Not Found	Not Found	High	Not Found	Not Found	Not Found	Not Found	Not Found				3200000
IsMasterProtein	O60469	Down syndrome cell adhesion molecule OS=Homo sapiens OX=9606 GN=DSCAM PE=1 SV=2	1	1	222.121	Not Found	Not Found	Not Found	Not Found	High	Not Found	Not Found	Not Found	Not Found					280000
IsMasterProtein	Q8NC51	Plasminogen activator inhibitor 1 RNA-binding protein OS=Homo sapiens OX=9606 GN=SERBP1 PE=1 SV=2	1	1	44.938	Not Found	Not Found	Not Found	High	Not Found	Not Found	Not Found	Not Found	Not Found
IsMasterProtein	Q8NFI3	Cytosolic endo-beta-N-acetylglucosaminidase OS=Homo sapiens OX=9606 GN=ENGASE PE=1 SV=1	3	1	83.933	High	Not Found	Not Found	High	Not Found	Not Found	Not Found	Not Found	Not Found	7000000			13000000
IsMasterProtein	J3KN16	Ecm29 proteasome adaptor and scaffold OS=Homo sapiens OX=9606 GN=ECPAS PE=1 SV=1	1	1	223.552	Not Found	Not Found	Not Found	Not Found	High	Not Found	Not Found	Not Found	Not Found					650000
IsMasterProtein	Q8IY47	Kelch repeat and BTB domain-containing protein 2 OS=Homo sapiens OX=9606 GN=KBTBD2 PE=1 SV=2	1	1	71.284	Not Found	High	Not Found	Not Found	Not Found	Not Found	Not Found	Not Found	Not Found		1800000
IsMasterProtein	O43684	Mitotic checkpoint protein BUB3 OS=Homo sapiens OX=9606 GN=BUB3 PE=1 SV=1	1	1	37.131	Not Found	Not Found	Not Found	High	Not Found	Not Found	Not Found	Not Found	Not Found				400000
IsMasterProtein	Q9BQ67	Glutamate-rich WD repeat-containing protein 1 OS=Homo sapiens OX=9606 GN=GRWD1 PE=1 SV=1	1	1	49.388	Not Found	Not Found	Not Found	Not Found	Not Found	High	Not Found	Not Found	Not Found						330000
IsMasterProtein	P84090	Enhancer of rudimentary homolog OS=Homo sapiens OX=9606 GN=ERH PE=1 SV=1	2	1	12.251	Not Found	Not Found	Not Found	Not Found	Not Found	High	Not Found	Not Found	High						1700000			2400000
IsMasterProtein	G3V3G9	Uncharacterized protein OS=Homo sapiens OX=9606 PE=4 SV=1	1	1	84.7	Not Found	Not Found	Not Found	High	Not Found	Not Found	Not Found	Not Found	Not Found				310000
IsMasterProtein	O75477	Erlin-1 OS=Homo sapiens OX=9606 GN=ERLIN1 PE=1 SV=1	1	1	38.901	Not Found	Not Found	Not Found	Not Found	Not Found	Not Found	Not Found	High	Not Found								1500000
IsMasterProtein	Q13185	Chromobox protein homolog 3 OS=Homo sapiens OX=9606 GN=CBX3 PE=1 SV=4	1	1	20.798	Not Found	Not Found	Not Found	High	Not Found	Not Found	Not Found	Not Found	Not Found				480000
IsMasterProtein	Q6UW68	Transmembrane protein 205 OS=Homo sapiens OX=9606 GN=TMEM205 PE=1 SV=1	1	1	21.184	Not Found	Not Found	Not Found	Not Found	Not Found	Not Found	High	Not Found	Not Found
IsMasterProtein	Q6UXS0	C-type lectin domain family 19 member A OS=Homo sapiens OX=9606 GN=CLEC19A PE=2 SV=1	1	1	15.438	Not Found	Not Found	Not Found	High	Not Found	Not Found	Not Found	Not Found	Not Found				320000
IsMasterProtein	H0YAJ5	Amyloid-beta A4 precursor protein-binding family B member 2 (Fragment) OS=Homo sapiens OX=9606 GN=APBB2 PE=1 SV=1	1	1	80.033	Not Found	Not Found	Not Found	Not Found	Not Found	Not Found	High	Not Found	Not Found
IsMasterProtein	Q9UIG0	Tyrosine-protein kinase BAZ1B OS=Homo sapiens OX=9606 GN=BAZ1B PE=1 SV=2	1	1	170.796	Not Found	Not Found	Not Found	Not Found	Not Found	High	Not Found	Not Found	Not Found						770000
IsMasterProtein	Q9UN70	Protocadherin gamma-C3 OS=Homo sapiens OX=9606 GN=PCDHGC3 PE=1 SV=1	1	1	101.016	Not Found	High	Not Found	Not Found	Not Found	Not Found	Not Found	Not Found	Not Found		5200000
IsMasterProtein	Q9P2D7	Dynein heavy chain 1, axonemal OS=Homo sapiens OX=9606 GN=DNAH1 PE=1 SV=4	1	1	493.637	Not Found	Not Found	Not Found	Not Found	Not Found	Not Found	Not Found	High	Not Found
IsMasterProtein	Q9UNX4	WD repeat-containing protein 3 OS=Homo sapiens OX=9606 GN=WDR3 PE=1 SV=1	1	1	106.032	Not Found	Not Found	Not Found	Not Found	Not Found	High	Not Found	Not Found	Not Found						1100000
IsMasterProtein	Q9Y617	Phosphoserine aminotransferase OS=Homo sapiens OX=9606 GN=PSAT1 PE=1 SV=2	1	1	40.397	Not Found	Not Found	Not Found	Not Found	Not Found	Not Found	Not Found	High	Not Found								440000
IsMasterProtein	B0YIW6	Archain 1, isoform CRA_a OS=Homo sapiens OX=9606 GN=ARCN1 PE=1 SV=1	1	1	61.587	Not Found	Not Found	Not Found	Not Found	Not Found	Not Found	Not Found	Not Found	High									350000
IsMasterProtein	P18206	Vinculin OS=Homo sapiens OX=9606 GN=VCL PE=1 SV=4	1	1	123.722	Not Found	High	Not Found	Not Found	Not Found	Not Found	Not Found	Not Found	Not Found
IsMasterProtein	A0A0A0MT49	Transcription activator BRG1 OS=Homo sapiens OX=9606 GN=SMARCA4 PE=1 SV=1	1	1	188.742	Not Found	Not Found	Not Found	Not Found	Not Found	Not Found	Not Found	Not Found	High									520000
IsMasterProtein	Q8NEM1	Zinc finger protein 680 OS=Homo sapiens OX=9606 GN=ZNF680 PE=1 SV=2	1	1	61.758	Not Found	Not Found	Not Found	Not Found	Not Found	High	Not Found	Not Found	Not Found						2400000
IsMasterProtein	Q9Y2W2	WW domain-binding protein 11 OS=Homo sapiens OX=9606 GN=WBP11 PE=1 SV=1	1	1	69.954	Not Found	Not Found	Not Found	High	Not Found	Not Found	Not Found	Not Found	Not Found				250000
IsMasterProtein	A0A0A0MT16	ATP-binding cassette sub-family A member 13 OS=Homo sapiens OX=9606 GN=ABCA13 PE=1 SV=1	1	1	575.792	High	Not Found	Not Found	Not Found	Not Found	Not Found	Not Found	Not Found	Not Found	740000
IsMasterProtein	O14936	Peripheral plasma membrane protein CASK OS=Homo sapiens OX=9606 GN=CASK PE=1 SV=3	1	1	105.056	Not Found	Not Found	Not Found	Not Found	Not Found	Not Found	Not Found	Not Found	High									940000
IsMasterProtein	Q8TDI8	Transmembrane channel-like protein 1 OS=Homo sapiens OX=9606 GN=TMC1 PE=1 SV=2	1	1	87.71	Not Found	Not Found	High	Not Found	Not Found	Not Found	Not Found	Not Found	Not Found			470000
IsMasterProtein	Q96LT9	RNA-binding protein 40 OS=Homo sapiens OX=9606 GN=RNPC3 PE=1 SV=1	1	1	58.538	Not Found	Not Found	Not Found	Not Found	Not Found	Not Found	Not Found	High	Not Found								36000000
IsMasterProtein	Q70JA7	Chondroitin sulfate synthase 3 OS=Homo sapiens OX=9606 GN=CHSY3 PE=2 SV=3	1	1	100.221	Not Found	Not Found	Not Found	Not Found	Not Found	Not Found	High	Not Found	Not Found							1200000
IsMasterProtein	O95678	SWISS-PROT:O95678 Tax_Id=9606 Gene_Symbol=KRT75 Keratin, type II cytoskeletal 75	63	0	59.468	Not Found	Not Found	Not Found	Not Found	Not Found	Not Found	Not Found	Not Found	Not Found
IsMasterProtein	P12035	SWISS-PROT:P12035 Tax_Id=9606 Gene_Symbol=KRT3 Keratin, type II cytoskeletal 3	46	0	64.465	Not Found	Not Found	Not Found	Not Found	Not Found	Not Found	Not Found	Not Found	Not Found
															6941750000	3422410000	4301580000	4657240000	26240950000	7443130000	5012420000	37659070000	11717040000

## Sheet: >3 unique
Master	Accession	Description	# PSMs	# Unique Peptides	MW [kDa]		2A av	2AC110A av		norm 2A	2AC110A av		GFP #1	GFP #2	GFP #3	2A #1	2A #2	2A #3	2AC110A #1	2AC110A #2	2AC110A #3
IsMasterProtein	Q15149	Plectin OS=Homo sapiens OX=9606 GN=PLEC PE=1 SV=3	1541	279	531.466		8.78667e+07	1.83667e+08		8.78667e+07	2.066e+08		1300000		45000000	1600000	190000000	72000000	21000000	530000000	120000000
IsMasterProtein	Q13813	Spectrin alpha chain, non-erythrocytic 1 OS=Homo sapiens OX=9606 GN=SPTAN1 PE=1 SV=3	657	169	284.364		31000000	1.01867e+08		31000000	1.14586e+08				1400000		73000000	20000000	5600000	300000000	83000000
IsMasterProtein	P58107	Epiplakin OS=Homo sapiens OX=9606 GN=EPPK1 PE=1 SV=3	800	138	555.316		1.33573e+08	328000000		1.33573e+08	3.68955e+08		340000		53000000	720000	230000000	170000000	14000000	970000000	240000000
IsMasterProtein	Q01082	Spectrin beta chain, non-erythrocytic 1 OS=Homo sapiens OX=9606 GN=SPTBN1 PE=1 SV=2	574	122	274.439		2.95033e+07	85200000		2.95033e+07	9.58382e+07				980000	510000	66000000	22000000	5600000	250000000	55000000
IsMasterProtein	P21333	Filamin-A OS=Homo sapiens OX=9606 GN=FLNA PE=1 SV=4	358	90	280.564		1.96333e+07	33300000		1.96333e+07	3.74579e+07		1800000		3100000	3900000	42000000	13000000	3900000	96000000	17000000
IsMasterProtein	P15924	Desmoplakin OS=Homo sapiens OX=9606 GN=DSP PE=1 SV=3	230	71	331.569		9.86667e+06	2.14333e+07		9.86667e+06	2.41095e+07				3800000	600000	19000000	10000000	1300000	63000000	20000000
IsMasterProtein	O75369	Filamin-B OS=Homo sapiens OX=9606 GN=FLNB PE=1 SV=2	203	65	277.99		1.85333e+07	1.60333e+07		1.85333e+07	1.80353e+07				6400000	1600000	41000000	13000000	1100000	47000000	9800000
IsMasterProtein	Q14152	Eukaryotic translation initiation factor 3 subunit A OS=Homo sapiens OX=9606 GN=EIF3A PE=1 SV=1	198	64	166.468		1500000	7.26667e+07		1500000	8.17399e+07				1100000		2400000	2100000	28000000	190000000	55000000
IsMasterProtein	P35579	Myosin-9 OS=Homo sapiens OX=9606 GN=MYH9 PE=1 SV=4	211	60	226.392		2.36167e+07	28000000		2.36167e+07	3.14961e+07				2900000	850000	56000000	14000000	1000000	83000000	26000000
IsMasterProtein	P49327	Fatty acid synthase OS=Homo sapiens OX=9606 GN=FASN PE=1 SV=3	176	58	273.254		1.02667e+07	2.38333e+07		1.02667e+07	2.68092e+07		1500000	380000	1900000	2000000	19000000	9800000	1500000	70000000	24000000
IsMasterProtein	Q6P2Q9	Pre-mRNA-processing-splicing factor 8 OS=Homo sapiens OX=9606 GN=PRPF8 PE=1 SV=2	163	57	273.427		4.76667e+06	2.66667e+06		4.76667e+06	2.99963e+06		2300000	3000000	6000000	2000000	2300000	10000000	2000000	6000000	6000000
IsMasterProtein	A0A087WVQ6	Clathrin heavy chain OS=Homo sapiens OX=9606 GN=CLTC PE=1 SV=1	170	53	191.936		1.27333e+07	2.28667e+07		1.27333e+07	2.57218e+07		460000		2600000	1700000	28000000	8500000	4600000	64000000	16000000
IsMasterProtein	P08670	Vimentin OS=Homo sapiens OX=9606 GN=VIM PE=1 SV=4	1022	52	53.619		937000000	1.06333e+09		937000000	1.1961e+09		18000000	8400000	170000000	21000000	2200000000	590000000	90000000	3100000000	760000000
IsMasterProtein	P46940	Ras GTPase-activating-like protein IQGAP1 OS=Homo sapiens OX=9606 GN=IQGAP1 PE=1 SV=1	158	51	189.134		9.33333e+06	29180000		9.33333e+06	3.28235e+07				1400000		21000000	7000000	540000	87000000	14000000
IsMasterProtein	O75643	U5 small nuclear ribonucleoprotein 200 kDa helicase OS=Homo sapiens OX=9606 GN=SNRNP200 PE=1 SV=2	171	50	244.353		5900000	4600000		5900000	5.17436e+06		3700000	2500000	7700000	4800000	3700000	9200000	2800000	11000000	6300000
IsMasterProtein	O43707	Alpha-actinin-4 OS=Homo sapiens OX=9606 GN=ACTN4 PE=1 SV=2	512	49	104.788		6.63333e+07	324000000		6.63333e+07	3.64455e+08		2000000	340000	5000000	3000000	170000000	26000000	12000000	960000000	180000000
IsMasterProtein	P55884	Eukaryotic translation initiation factor 3 subunit B OS=Homo sapiens OX=9606 GN=EIF3B PE=1 SV=3	159	48	92.424		2.16333e+06	1.06667e+08		2.16333e+06	1.19985e+08		610000			1100000	4700000	690000	100000000	220000000	71000000
IsMasterProtein	A0A0C4DG89	Probable ATP-dependent RNA helicase DDX46 OS=Homo sapiens OX=9606 GN=DDX46 PE=1 SV=1	158	48	117.389		11800000	1.66667e+06		11800000	1.87477e+06		1400000	7200000	27000000	1900000	7500000	26000000		5000000	12000000
IsMasterProtein	Q04637	Eukaryotic translation initiation factor 4 gamma 1 OS=Homo sapiens OX=9606 GN=EIF4G1 PE=1 SV=4	87	44	175.382		0	1.43333e+07		0	1.6123e+07								28000000	15000000	12000000
IsMasterProtein	P05787	Keratin, type II cytoskeletal 8 OS=Homo sapiens OX=9606 GN=KRT8 PE=1 SV=7	793	43	53.671		541700000	4.14667e+08		541700000	4.66443e+08		4000000	4900000	90000000	5100000	1300000000	320000000	44000000	1200000000	470000000
IsMasterProtein	O00159	Unconventional myosin-Ic OS=Homo sapiens OX=9606 GN=MYO1C PE=1 SV=4	127	43	121.606		12100000	3.33333e+07		12100000	3.74954e+07				2800000		29000000	7300000		100000000	22000000
IsMasterProtein	P13639	Elongation factor 2 OS=Homo sapiens OX=9606 GN=EEF2 PE=1 SV=4	200	41	95.277		17700000	44400000		17700000	4.99439e+07		1700000	840000	6300000	2100000	34000000	17000000	3200000	130000000	31000000
IsMasterProtein	J3KNN5	Probable ATP-dependent RNA helicase DDX41 (Fragment) OS=Homo sapiens OX=9606 GN=DDX41 PE=1 SV=1	245	41	71.603		25000000	1.07667e+07		25000000	1.2111e+07		9700000	21000000	37000000	12000000	27000000	36000000	9300000	23000000	40000000
IsMasterProtein	E9PMS6	LIM domain only protein 7 OS=Homo sapiens OX=9606 GN=LMO7 PE=1 SV=1	110	39	145.334		1.12333e+07	1.89633e+07		1.12333e+07	2.13311e+07						27000000	6700000	890000	56000000	10000000
IsMasterProtein	Q99613	Eukaryotic translation initiation factor 3 subunit C OS=Homo sapiens OX=9606 GN=EIF3C PE=1 SV=1	142	38	105.278		1200000	4.53333e+07		1200000	5.09937e+07				830000		2400000	1200000	53000000	83000000	46000000
IsMasterProtein	P52948	Nuclear pore complex protein Nup98-Nup96 OS=Homo sapiens OX=9606 GN=NUP98 PE=1 SV=4	98	38	197.457		0	1.02333e+08		0	1.15111e+08								97000000	210000000	46000000
IsMasterProtein	O95425	Supervillin OS=Homo sapiens OX=9606 GN=SVIL PE=1 SV=2	62	37	247.593		2.76667e+06	1.06667e+07		2.76667e+06	1.19985e+07						8300000			32000000	6400000
IsMasterProtein	B0QY89	Eukaryotic translation initiation factor 3 subunit L OS=Homo sapiens OX=9606 GN=EIF3L PE=1 SV=1	173	35	70.857		833333	1.51333e+08		833333	1.70229e+08				770000	1200000		1300000	94000000	360000000	99000000
IsMasterProtein	P12814	Alpha-actinin-1 OS=Homo sapiens OX=9606 GN=ACTN1 PE=1 SV=2	316	34	102.993		26200000	4.42667e+07		26200000	4.97939e+07					1600000	66000000	11000000	2800000	130000000	23000000
IsMasterProtein	Q8IVT2	Mitotic interactor and substrate of PLK1 OS=Homo sapiens OX=9606 GN=MISP PE=1 SV=1	163	34	75.311		8.01667e+07	1.02533e+08		8.01667e+07	1.15336e+08				630000	1500000	200000000	39000000	7600000	300000000	51000000
IsMasterProtein	P02769	SWISS-PROT:P02769 (Bos taurus) Bovine serum albumin precursor	103	33	69.248		7.43333e+06	2.23333e+06		7.43333e+06	2.51219e+06		9300000	160000000	7200000	8500000	6300000	7500000	3000000	3700000	6900000
IsMasterProtein	O75533	Splicing factor 3B subunit 1 OS=Homo sapiens OX=9606 GN=SF3B1 PE=1 SV=3	118	31	145.738		7.93333e+06	2500000		7.93333e+06	2.81215e+06		3000000	3300000	8200000	4400000	7400000	12000000	1500000	6000000	4500000
IsMasterProtein	Q15029	116 kDa U5 small nuclear ribonucleoprotein component OS=Homo sapiens OX=9606 GN=EFTUD2 PE=1 SV=1	120	31	109.366		6000000	4400000		6000000	4.94939e+06		3200000	3100000	6900000	7100000	3900000	7000000	2200000	11000000	4600000
IsMasterProtein	P60228	Eukaryotic translation initiation factor 3 subunit E OS=Homo sapiens OX=9606 GN=EIF3E PE=1 SV=1	120	30	52.187		700000	5.33333e+07		700000	5.99926e+07				1100000		2100000		30000000	130000000	39000000
IsMasterProtein	P04264	Keratin, type II cytoskeletal 1 OS=Homo sapiens OX=9606 GN=KRT1 PE=1 SV=6	233	29	65.999		7.36667e+07	6.73333e+07		7.36667e+07	7.57407e+07		19000000	68000000	22000000	8000000	130000000	83000000	32000000	170000000	130000000
IsMasterProtein	P14618	Pyruvate kinase PKM OS=Homo sapiens OX=9606 GN=PKM PE=1 SV=4	144	29	57.9		30000000	5.44333e+07		30000000	6.123e+07		760000	1700000	7500000	2000000	60000000	28000000	3300000	160000000	41000000
IsMasterProtein	Q15393	Splicing factor 3B subunit 3 OS=Homo sapiens OX=9606 GN=SF3B3 PE=1 SV=4	95	29	135.492		5020000	600000		5020000	674917		3700000	3600000	4900000	8100000	860000	6100000	1800000		2600000
IsMasterProtein	P49756	RNA-binding protein 25 OS=Homo sapiens OX=9606 GN=RBM25 PE=1 SV=3	127	29	100.124		21600000	3.83333e+06		21600000	4.31197e+06		2300000	17000000	37000000	7800000	23000000	34000000	3600000	7900000	16000000
IsMasterProtein	P07355	Annexin A2 OS=Homo sapiens OX=9606 GN=ANXA2 PE=1 SV=2	166	28	38.58		79640000	7.22333e+07		79640000	8.12525e+07		390000		4100000	920000	190000000	48000000	6700000	210000000	84000000
IsMasterProtein	P11142	Heat shock cognate 71 kDa protein OS=Homo sapiens OX=9606 GN=HSPA8 PE=1 SV=1	230	27	70.854		52000000	3.23333e+07		52000000	3.63705e+07		9700000	6400000	17000000	25000000	100000000	31000000	21000000	76000000	35000000
IsMasterProtein	P05783	Keratin, type I cytoskeletal 18 OS=Homo sapiens OX=9606 GN=KRT18 PE=1 SV=2	551	26	48.029		280800000	4.48333e+08		280800000	5.04313e+08		3700000	2300000	65000000	2400000	610000000	230000000	45000000	1300000000	460000000
IsMasterProtein	P13645	SWISS-PROT:P13645 Tax_Id=9606 Gene_Symbol=KRT10 Keratin, type I cytoskeletal 10	215	26	59.475		17600000	17000000		17600000	1.91226e+07		13000000	46000000	5900000	20000000	32000000	800000	23000000	28000000	24000000
IsMasterProtein	P35527	SWISS-PROT:P35527 Tax_Id=9606 Gene_Symbol=KRT9 Keratin, type I cytoskeletal 9	123	26	62.092		1.10667e+07	1.31667e+07		1.10667e+07	1.48107e+07		21000000	48000000	6800000	1900000	25000000	6300000	38000000	1500000	2000000
IsMasterProtein	A0A0G2JIW1	Heat shock 70 kDa protein 1B OS=Homo sapiens OX=9606 GN=HSPA1B PE=1 SV=1	163	26	70.066		2.07667e+07	2.04333e+07		2.07667e+07	2.29847e+07		5800000	4000000	9800000	9300000	38000000	15000000	8300000	53000000	24000000
IsMasterProtein	O75400	Pre-mRNA-processing factor 40 homolog A OS=Homo sapiens OX=9606 GN=PRPF40A PE=1 SV=2	126	26	108.737		2.22667e+07	3.26667e+06		2.22667e+07	3.67455e+06		4900000	21000000	36000000	8800000	24000000	34000000	3100000	6700000	18000000
IsMasterProtein	O15371	Eukaryotic translation initiation factor 3 subunit D OS=Homo sapiens OX=9606 GN=EIF3D PE=1 SV=1	98	25	63.932		2.63333e+06	5.43333e+07		2.63333e+06	6.11175e+07			790000	1100000	2000000	3300000	2600000	43000000	120000000	41000000
IsMasterProtein	P26038	Moesin OS=Homo sapiens OX=9606 GN=MSN PE=1 SV=3	147	25	67.778		1.53333e+07	3.67667e+07		1.53333e+07	4.13574e+07				840000		33000000	13000000	300000	110000000	30000000
IsMasterProtein	A0A0D9SF53	ATP-dependent RNA helicase DDX3X OS=Homo sapiens OX=9606 GN=DDX3X PE=1 SV=1	108	25	81.426		7.23333e+06	1.49333e+07		7.23333e+06	1.67979e+07		2400000	1100000	2700000	3900000	11000000	6800000	5800000	39000000	11000000
IsMasterProtein	Q04695	Keratin, type I cytoskeletal 17 OS=Homo sapiens OX=9606 GN=KRT17 PE=1 SV=2	181	24	48.076		9.41667e+07	7.33333e+06		9.41667e+07	8.24898e+06			2600000	1700000	1500000	190000000	91000000		22000000	11000000
IsMasterProtein	P11387	DNA topoisomerase 1 OS=Homo sapiens OX=9606 GN=TOP1 PE=1 SV=2	82	24	90.669		1.00333e+07	143333		1.00333e+07	161230		1200000	7200000	12000000	2100000	10000000	18000000	430000		7600000
IsMasterProtein	A0A0J9YVP6	Poly(U)-binding-splicing factor PUF60 (Fragment) OS=Homo sapiens OX=9606 GN=PUF60 PE=1 SV=1	175	23	57.362		3.73333e+07	5800000		3.73333e+07	6.5242e+06		9800000	16000000	46000000	18000000	31000000	63000000	5400000	12000000	13000000
IsMasterProtein	Q16643	Drebrin OS=Homo sapiens OX=9606 GN=DBN1 PE=1 SV=4	125	23	71.385		4.86067e+07	8.86333e+07		4.86067e+07	9.97002e+07				31000000	820000	130000000	15000000	5900000	260000000	53000000
IsMasterProtein	P06733	Alpha-enolase OS=Homo sapiens OX=9606 GN=ENO1 PE=1 SV=2	130	23	47.139		17170000	1.67333e+07		17170000	1.88227e+07		780000	1300000	4400000	510000	38000000	13000000	2200000	48000000	28000000
IsMasterProtein	P02545	Prelamin-A/C OS=Homo sapiens OX=9606 GN=LMNA PE=1 SV=1	75	22	74.095		7.86667e+06	20600000		7.86667e+06	2.31721e+07		3100000		1300000	2200000	16000000	5400000	3800000	58000000	18000000
IsMasterProtein	Q5SRE5	Nucleoporin NUP188 homolog OS=Homo sapiens OX=9606 GN=NUP188 PE=1 SV=1	28	22	195.917		0	3.96667e+06		0	4.46195e+06								7000000	4900000	1300000
IsMasterProtein	P63261	Actin, cytoplasmic 2 OS=Homo sapiens OX=9606 GN=ACTG1 PE=1 SV=1	1188	21	41.766		4.07633e+09	3.73333e+09		4.07633e+09	4.19948e+09		22000000	32000000	350000000	29000000	11000000000	1200000000	200000000	11000000000	3000000000
IsMasterProtein	P08238	Heat shock protein HSP 90-beta OS=Homo sapiens OX=9606 GN=HSP90AB1 PE=1 SV=4	222	21	83.212		18800000	17700000		18800000	1.991e+07		2800000	1300000	4100000	3400000	40000000	13000000	4100000	49000000	31000000
IsMasterProtein	B3KS98	Eukaryotic translation initiation factor 3 subunit H OS=Homo sapiens OX=9606 GN=EIF3H PE=1 SV=1	83	21	41.555		0	28000000		0	3.14961e+07				8800000				39000000	45000000	24000000
IsMasterProtein	D3DTX6	Neurabin-2 OS=Homo sapiens OX=9606 GN=PPP1R9B PE=1 SV=1	52	21	89.28		5800000	1.57333e+07		5800000	1.76978e+07						16000000	1400000	1200000	46000000	9000000
IsMasterProtein	P11021	Endoplasmic reticulum chaperone BiP OS=Homo sapiens OX=9606 GN=HSPA5 PE=1 SV=2	106	21	72.288		11900000	6.83333e+06		11900000	7.68655e+06		4000000	2700000	7000000	4500000	23000000	8200000	2500000	18000000	8400000
IsMasterProtein	O43143	Pre-mRNA-splicing factor ATP-dependent RNA helicase DHX15 OS=Homo sapiens OX=9606 GN=DHX15 PE=1 SV=2	73	21	90.875		6.56667e+06	3100000		6.56667e+06	3.48707e+06		1100000	3100000	6600000	3000000	8000000	8700000	2200000	7100000	4100000
IsMasterProtein	Q9ULJ8	Neurabin-1 OS=Homo sapiens OX=9606 GN=PPP1R9A PE=1 SV=2	42	20	123.267		1.36667e+06	10000000		1.36667e+06	1.12486e+07				1700000		3800000	300000		30000000	5000000
IsMasterProtein	Q14562	ATP-dependent RNA helicase DHX8 OS=Homo sapiens OX=9606 GN=DHX8 PE=1 SV=1	53	20	139.227		2480000	0		2480000	0			2800000	6100000	440000	2900000	4100000			2700000
IsMasterProtein	Q8N1F7	Nuclear pore complex protein Nup93 OS=Homo sapiens OX=9606 GN=NUP93 PE=1 SV=2	29	20	93.43		0	1.16667e+07		0	1.31234e+07								23000000	12000000	2200000
IsMasterProtein	Q6WCQ1	Myosin phosphatase Rho-interacting protein OS=Homo sapiens OX=9606 GN=MPRIP PE=1 SV=3	32	19	116.461		3.53333e+06	6000000		3.53333e+06	6.74917e+06						9200000	1400000		18000000	2800000
IsMasterProtein	P04406	Glyceraldehyde-3-phosphate dehydrogenase OS=Homo sapiens OX=9606 GN=GAPDH PE=1 SV=3	142	18	36.03		55200000	7.48333e+07		55200000	8.41771e+07		1500000	2000000	16000000	1600000	120000000	44000000	4500000	220000000	53000000
IsMasterProtein	Q9U6Y5	SWISS-PROT:Q9U6Y5 Green fluorescent protein (GFP-Cter-HisTag)	427	18	28.089		1.19333e+08	4.16667e+08		1.19333e+08	4.68692e+08		2500000000	1100000000	740000000	170000000	130000000	58000000	470000000	780000000	290000000
IsMasterProtein	P78406	mRNA export factor OS=Homo sapiens OX=9606 GN=RAE1 PE=1 SV=1	70	18	40.942		0	1.08333e+08		0	1.2186e+08								95000000	230000000	43000000
IsMasterProtein	Q13347	Eukaryotic translation initiation factor 3 subunit I OS=Homo sapiens OX=9606 GN=EIF3I PE=1 SV=1	55	18	36.479		0	38000000		0	4.27447e+07				960000				21000000	93000000	30000000
IsMasterProtein	O75821	Eukaryotic translation initiation factor 3 subunit G OS=Homo sapiens OX=9606 GN=EIF3G PE=1 SV=2	47	18	35.589		900000	1.56667e+07		900000	1.76228e+07				5000000			2700000	17000000	30000000	25000000
IsMasterProtein	O15042	U2 snRNP-associated SURP motif-containing protein OS=Homo sapiens OX=9606 GN=U2SURP PE=1 SV=2	52	18	118.219		5.13333e+06	1400000		5.13333e+06	1.57481e+06		1000000	4100000	7100000	3800000	4400000	7200000	2200000	2000000	3000000
IsMasterProtein	Q8TEM1	Nuclear pore membrane glycoprotein 210 OS=Homo sapiens OX=9606 GN=NUP210 PE=1 SV=3	23	18	204.983		303333	6.63333e+06		303333	7.46158e+06						910000		10000000	9900000	2500000
IsMasterProtein	P68104	Elongation factor 1-alpha 1 OS=Homo sapiens OX=9606 GN=EEF1A1 PE=1 SV=1	116	17	50.109		34000000	4.92333e+07		34000000	5.53807e+07		9700000	5600000	16000000	10000000	62000000	30000000	7700000	140000000	51000000
IsMasterProtein	Q08211	ATP-dependent RNA helicase A OS=Homo sapiens OX=9606 GN=DHX9 PE=1 SV=4	75	17	140.869		6300000	3800000		6300000	4.27447e+06		1600000		1500000	2800000	6900000	9200000	1500000	9900000	4600000
IsMasterProtein	J3KPF3	4F2 cell-surface antigen heavy chain OS=Homo sapiens OX=9606 GN=SLC3A2 PE=1 SV=1	59	17	68.059		1.18333e+07	1.10667e+07		1.18333e+07	1.24485e+07			400000	2600000	1200000	27000000	7300000	1200000	32000000	11000000
IsMasterProtein	Q13435	Splicing factor 3B subunit 2 OS=Homo sapiens OX=9606 GN=SF3B2 PE=1 SV=2	38	17	100.165		3000000	333333		3000000	374954		3800000	1100000	2400000	5900000		3100000	1000000
IsMasterProtein	Q7L2H7	Eukaryotic translation initiation factor 3 subunit M OS=Homo sapiens OX=9606 GN=EIF3M PE=1 SV=1	63	16	42.476		0	38000000		0	4.27447e+07								18000000	96000000	15000000
IsMasterProtein	O15020	Spectrin beta chain, non-erythrocytic 2 OS=Homo sapiens OX=9606 GN=SPTBN2 PE=1 SV=3	75	16	271.157		1.83333e+06	4000000		1.83333e+06	4.49945e+06						5500000			12000000	4200000
IsMasterProtein	O00303	Eukaryotic translation initiation factor 3 subunit F OS=Homo sapiens OX=9606 GN=EIF3F PE=1 SV=1	59	16	37.54		0	5.06667e+07		0	5.6993e+07				1100000				32000000	120000000	34000000
IsMasterProtein	E7EQR4	Ezrin OS=Homo sapiens OX=9606 GN=EZR PE=1 SV=3	82	16	69.329		5.53333e+06	21000000		5.53333e+06	2.36221e+07						13000000	3600000		63000000	15000000
IsMasterProtein	A8MXP9	Matrin-3 OS=Homo sapiens OX=9606 GN=MATR3 PE=1 SV=1	76	16	99.905		6.56667e+06	2.73333e+07		6.56667e+06	3.07462e+07		2600000	1700000	3100000	1900000	11000000	6800000	8000000	74000000	16000000
IsMasterProtein	P55081	Microfibrillar-associated protein 1 OS=Homo sapiens OX=9606 GN=MFAP1 PE=1 SV=2	66	16	51.927		1.03333e+07	1.50333e+06		1.03333e+07	1.69104e+06		7200000	10000000	13000000	10000000	11000000	10000000	3700000	810000	5000000
IsMasterProtein	P26368	Splicing factor U2AF 65 kDa subunit OS=Homo sapiens OX=9606 GN=U2AF2 PE=1 SV=4	149	15	53.467		4.91333e+07	7.63333e+06		4.91333e+07	8.58644e+06		870000	31000000	66000000	3400000	74000000	70000000	1900000	21000000	22000000
IsMasterProtein	P07900	Heat shock protein HSP 90-alpha OS=Homo sapiens OX=9606 GN=HSP90AA1 PE=1 SV=5	153	15	84.607		6.83333e+06	1.00667e+07		6.83333e+06	1.13236e+07				2500000	1700000	14000000	4800000	2200000	28000000	15000000
IsMasterProtein	P00338	L-lactate dehydrogenase A chain OS=Homo sapiens OX=9606 GN=LDHA PE=1 SV=2	70	15	36.665		7.23333e+06	13900000		7.23333e+06	1.56356e+07				2100000		14000000	7700000	1700000	40000000	15000000
IsMasterProtein	Q86YQ8	Copine-8 OS=Homo sapiens OX=9606 GN=CPNE8 PE=1 SV=2	32	15	63.068		1.36667e+06	1.03333e+07		1.36667e+06	1.16236e+07						4100000			31000000	6300000
IsMasterProtein	P29401	Transketolase OS=Homo sapiens OX=9606 GN=TKT PE=1 SV=3	46	15	67.835		7.83333e+06	6000000		7.83333e+06	6.74917e+06				1100000		17000000	6500000		18000000	7100000
IsMasterProtein	Q9ULV4	Coronin-1C OS=Homo sapiens OX=9606 GN=CORO1C PE=1 SV=1	48	15	53.215		1.53633e+07	28400000		1.53633e+07	3.19461e+07				3500000	590000	38000000	7500000	1200000	84000000	20000000
IsMasterProtein	P07195	L-lactate dehydrogenase B chain OS=Homo sapiens OX=9606 GN=LDHB PE=1 SV=2	80	14	36.615		7370000	1.44333e+07		7370000	1.62355e+07			240000	2200000	810000	15000000	6300000	1300000	42000000	21000000
IsMasterProtein	O43795	Unconventional myosin-Ib OS=Homo sapiens OX=9606 GN=MYO1B PE=1 SV=3	35	14	131.902		3.06667e+06	7000000		3.06667e+06	7.87403e+06						7600000	1600000		21000000	5200000
IsMasterProtein	P00966	Argininosuccinate synthase OS=Homo sapiens OX=9606 GN=ASS1 PE=1 SV=2	47	14	46.501		6300000	11000000		6300000	1.23735e+07				1600000		14000000	4900000		33000000	18000000
IsMasterProtein	P06396	Gelsolin OS=Homo sapiens OX=9606 GN=GSN PE=1 SV=1	29	14	85.644		4.17333e+06	6000000		4.17333e+06	6.74917e+06						12000000	520000		18000000	4700000
IsMasterProtein	P53621	Coatomer subunit alpha OS=Homo sapiens OX=9606 GN=COPA PE=1 SV=2	32	14	138.258		2730000	4.92333e+06		2730000	5.53807e+06				1100000	590000	4600000	3000000	770000	14000000	2600000
IsMasterProtein	P62701	40S ribosomal protein S4, X isoform OS=Homo sapiens OX=9606 GN=RPS4X PE=1 SV=2	36	14	29.579		4.73333e+06	3600000		4.73333e+06	4.0495e+06			1200000	1800000	1200000	8200000	4800000	1800000	9000000	4300000
IsMasterProtein	Q16531	DNA damage-binding protein 1 OS=Homo sapiens OX=9606 GN=DDB1 PE=1 SV=1	26	14	126.887		2.96667e+06	7.29333e+06		2.96667e+06	8.20399e+06		770000	1500000	2100000	1900000	4200000	2800000	880000	21000000	3300000
IsMasterProtein	Q8WUQ7	Cactin OS=Homo sapiens OX=9606 GN=CACTIN PE=1 SV=3	39	13	88.648		6400000	0		6400000	0			5300000	17000000		6200000	13000000			4400000
IsMasterProtein	Q9Y5X1	Sorting nexin-9 OS=Homo sapiens OX=9606 GN=SNX9 PE=1 SV=1	29	13	66.55		4.16667e+06	433333		4.16667e+06	487440		1500000		1100000	6400000	3100000	3000000	1300000		3900000
IsMasterProtein	Q99567	Nuclear pore complex protein Nup88 OS=Homo sapiens OX=9606 GN=NUP88 PE=1 SV=2	17	13	83.489		0	4.23333e+06		0	4.76191e+06								4200000	8500000	1600000
IsMasterProtein	J3KTL2	Serine/arginine-rich-splicing factor 1 OS=Homo sapiens OX=9606 GN=SRSF1 PE=1 SV=1	71	13	28.312		1.20333e+07	3450000		1.20333e+07	3.88077e+06		1500000	5100000	13000000	2100000	12000000	22000000	650000	9700000	9800000
IsMasterProtein	P78527	DNA-dependent protein kinase catalytic subunit OS=Homo sapiens OX=9606 GN=PRKDC PE=1 SV=3	15	13	468.788		616667	2.66667e+06		616667	2.99963e+06						1200000	650000		8000000	1700000
IsMasterProtein	LAG_94_10_nanobody	LAG_94_10_nanobody	880	12	15.093		1710000000	6.46667e+08		1710000000	7.2741e+08		2600000000	770000000	800000000	2800000000	1400000000	930000000	1400000000	540000000	600000000
IsMasterProtein	P61158	Actin-related protein 3 OS=Homo sapiens OX=9606 GN=ACTR3 PE=1 SV=3	43	12	47.341		1.09333e+07	23000000		1.09333e+07	2.58718e+07						28000000	4800000		69000000	14000000
IsMasterProtein	P05023	Sodium/potassium-transporting ATPase subunit alpha-1 OS=Homo sapiens OX=9606 GN=ATP1A1 PE=1 SV=1	32	12	112.824		3.06667e+06	4640000		3.06667e+06	5.21936e+06						7800000	1400000	920000	13000000	6200000
IsMasterProtein	A0A087WXF8	Nucleolar protein of 40 kDa OS=Homo sapiens OX=9606 GN=ZCCHC17 PE=1 SV=1	60	12	29.556		1.11667e+07	2300000		1.11667e+07	2.58718e+06		6700000	11000000	23000000	7500000	14000000	12000000	3500000	3400000	12000000
IsMasterProtein	O75083	WD repeat-containing protein 1 OS=Homo sapiens OX=9606 GN=WDR1 PE=1 SV=4	26	12	66.152		7500000	1.26667e+07		7500000	1.42482e+07						20000000	2500000		38000000	5500000
IsMasterProtein	P38646	Stress-70 protein, mitochondrial OS=Homo sapiens OX=9606 GN=HSPA9 PE=1 SV=2	55	12	73.635		6.73333e+06	3.53333e+06		6.73333e+06	3.97451e+06		1200000	1200000	2800000	2400000	12000000	5800000	1600000	9000000	5600000
IsMasterProtein	O43809	Cleavage and polyadenylation specificity factor subunit 5 OS=Homo sapiens OX=9606 GN=NUDT21 PE=1 SV=1	53	12	26.211		8.33333e+06	2.86667e+06		8.33333e+06	3.2246e+06		2500000	2900000	6300000	3400000	12000000	9600000	3200000	5400000	5100000
IsMasterProtein	Q00839	Heterogeneous nuclear ribonucleoprotein U OS=Homo sapiens OX=9606 GN=HNRNPU PE=1 SV=6	57	12	90.528		10400000	16900000		10400000	1.90102e+07		2700000	1300000	4800000	2200000	18000000	11000000	2700000	48000000	16000000
IsMasterProtein	P13797	Plastin-3 OS=Homo sapiens OX=9606 GN=PLS3 PE=1 SV=4	22	12	70.766		4.06667e+06	4000000		4.06667e+06	4.49945e+06						11000000	1200000		12000000	4300000
IsMasterProtein	A0A087X0X3	Heterogeneous nuclear ribonucleoprotein M OS=Homo sapiens OX=9606 GN=HNRNPM PE=1 SV=1	36	12	77.518		4.71667e+06	2.96667e+06		4.71667e+06	3.33709e+06				2100000	950000	9200000	4000000	1300000	7600000	4100000
IsMasterProtein	P19338	Nucleolin OS=Homo sapiens OX=9606 GN=NCL PE=1 SV=3	36	12	76.568		2.46667e+06	2760000		2.46667e+06	3.10462e+06		1300000		2400000	2300000	1800000	3300000	880000	7400000	4100000
IsMasterProtein	Q92621	Nuclear pore complex protein Nup205 OS=Homo sapiens OX=9606 GN=NUP205 PE=1 SV=3	18	12	227.776		0	5900000		0	6.63668e+06								10000000	7700000	1400000
IsMasterProtein	J3QK89	Calcium homeostasis endoplasmic reticulum protein OS=Homo sapiens OX=9606 GN=CHERP PE=1 SV=1	29	12	104.868		2.86667e+06	366667		2.86667e+06	412449		2200000	3200000	4000000	3500000	1500000	3600000	1100000		2800000
IsMasterProtein	Q10570	Cleavage and polyadenylation specificity factor subunit 1 OS=Homo sapiens OX=9606 GN=CPSF1 PE=1 SV=2	25	12	160.782		1100000	0		1100000	0			2200000	1900000	1200000	1100000	1000000
IsMasterProtein	P52597	Heterogeneous nuclear ribonucleoprotein F OS=Homo sapiens OX=9606 GN=HNRNPF PE=1 SV=3	86	11	45.643		11000000	5.26667e+06		11000000	5.92427e+06		4200000	1100000	8700000	12000000	6000000	15000000	9000000	6800000	6300000
IsMasterProtein	Q15365	Poly(rC)-binding protein 1 OS=Homo sapiens OX=9606 GN=PCBP1 PE=1 SV=2	96	11	37.474		22100000	3.03333e+06		22100000	3.41208e+06		4400000	11000000	27000000	6300000	29000000	31000000	2000000	7100000	13000000
IsMasterProtein	P04792	Heat shock protein beta-1 OS=Homo sapiens OX=9606 GN=HSPB1 PE=1 SV=2	48	11	22.768		19300000	2.55333e+07		19300000	2.87215e+07			2800000	8300000	1900000	42000000	14000000	4600000	72000000	25000000
IsMasterProtein	Q99623	Prohibitin-2 OS=Homo sapiens OX=9606 GN=PHB2 PE=1 SV=2	49	11	33.276		8.66667e+06	1.03333e+07		8.66667e+06	1.16236e+07				1800000		20000000	6000000	1000000	30000000	10000000
IsMasterProtein	P11940	Polyadenylate-binding protein 1 OS=Homo sapiens OX=9606 GN=PABPC1 PE=1 SV=2	53	11	70.626		1.73333e+06	2.13333e+06		1.73333e+06	2.3997e+06		690000	1200000	1400000	1900000	1300000	2000000	2700000	3700000	2500000
IsMasterProtein	Q9NYL9	Tropomodulin-3 OS=Homo sapiens OX=9606 GN=TMOD3 PE=1 SV=1	29	11	39.57		5.76667e+06	2.46667e+07		5.76667e+06	2.77466e+07						16000000	1300000		74000000	7100000
IsMasterProtein	O43175	D-3-phosphoglycerate dehydrogenase OS=Homo sapiens OX=9606 GN=PHGDH PE=1 SV=4	31	11	56.614		3.13333e+06	5.66667e+06		3.13333e+06	6.37422e+06				2600000		6100000	3300000		17000000	6700000
IsMasterProtein	Q8NAV1	Pre-mRNA-splicing factor 38A OS=Homo sapiens OX=9606 GN=PRPF38A PE=1 SV=1	44	11	37.453		4.96667e+06	1.53333e+06		4.96667e+06	1.72479e+06		790000	4600000	9600000	1300000	2600000	11000000	2200000	2400000	6600000
IsMasterProtein	Q92616	eIF-2-alpha kinase activator GCN1 OS=Homo sapiens OX=9606 GN=GCN1 PE=1 SV=6	17	11	292.572		813333	2500000		813333	2.81215e+06						940000	1500000		7500000	1100000
IsMasterProtein	A0A087WUT6	Eukaryotic translation initiation factor 5B OS=Homo sapiens OX=9606 GN=EIF5B PE=1 SV=1	29	11	138.597		4.32667e+06	1400000		4.32667e+06	1.57481e+06			3600000	5600000	880000	6900000	5200000		4200000	1200000
IsMasterProtein	P10809	60 kDa heat shock protein, mitochondrial OS=Homo sapiens OX=9606 GN=HSPD1 PE=1 SV=2	34	11	61.016		3000000	3.16667e+06		3000000	3.56206e+06		710000		2000000	1400000	4800000	2800000		9500000	2900000
IsMasterProtein	O75694	Nuclear pore complex protein Nup155 OS=Homo sapiens OX=9606 GN=NUP155 PE=1 SV=1	22	11	155.1		1540000	2600000		1540000	2.92464e+06		540000		510000	520000	2400000	1700000	2900000	4900000	1800000
IsMasterProtein	P35658	Nuclear pore complex protein Nup214 OS=Homo sapiens OX=9606 GN=NUP214 PE=1 SV=2	13	11	213.488		0	1.93333e+06		0	2.17473e+06								5800000
IsMasterProtein	P36578	60S ribosomal protein L4 OS=Homo sapiens OX=9606 GN=RPL4 PE=1 SV=5	28	11	47.667		8380000	3.66667e+06		8380000	4.12449e+06			2700000	5500000	740000	16000000	8400000		11000000	5500000
IsMasterProtein	Q9UBQ5	Eukaryotic translation initiation factor 3 subunit K OS=Homo sapiens OX=9606 GN=EIF3K PE=1 SV=1	41	10	25.043		0	2.96667e+07		0	3.33709e+07				1200000				13000000	76000000	33000000
IsMasterProtein	P13647	Keratin, type II cytoskeletal 5 OS=Homo sapiens OX=9606 GN=KRT5 PE=1 SV=3	84	10	62.34		5.06667e+06	333333		5.06667e+06	374954		2000000	2300000	880000	1200000	14000000		1000000
IsMasterProtein	P61160	Actin-related protein 2 OS=Homo sapiens OX=9606 GN=ACTR2 PE=1 SV=1	24	10	44.732		4600000	5000000		4600000	5.62431e+06						11000000	2800000		15000000	6500000
IsMasterProtein	J3KPS3	Fructose-bisphosphate aldolase OS=Homo sapiens OX=9606 GN=ALDOA PE=1 SV=1	29	10	39.793		4.13333e+06	21000000		4.13333e+06	2.36221e+07				1400000		8800000	3600000		63000000	10000000
IsMasterProtein	P22314	Ubiquitin-like modifier-activating enzyme 1 OS=Homo sapiens OX=9606 GN=UBA1 PE=1 SV=3	23	10	117.774		2.13333e+06	2800000		2.13333e+06	3.14961e+06				890000		3900000	2500000		8400000	2700000
IsMasterProtein	P61978	Heterogeneous nuclear ribonucleoprotein K OS=Homo sapiens OX=9606 GN=HNRNPK PE=1 SV=1	43	10	50.944		6.26667e+06	4800000		6.26667e+06	5.39934e+06		2600000	1000000	3400000	2400000	9700000	6700000	2400000	12000000	2900000
IsMasterProtein	Q96PK6	RNA-binding protein 14 OS=Homo sapiens OX=9606 GN=RBM14 PE=1 SV=2	20	10	69.449		2290000	2.76667e+06		2290000	3.11212e+06				630000		5900000	970000		8300000	1600000
IsMasterProtein	P63244	Receptor of activated protein C kinase 1 OS=Homo sapiens OX=9606 GN=RACK1 PE=1 SV=3	25	10	35.055		5.66667e+06	3.03333e+06		5.66667e+06	3.41208e+06		820000		2600000	1200000	11000000	4800000	1300000	7800000	4300000
IsMasterProtein	P15880	40S ribosomal protein S2 OS=Homo sapiens OX=9606 GN=RPS2 PE=1 SV=2	36	10	31.305		7.56667e+06	5.66667e+06		7.56667e+06	6.37422e+06			2000000	3100000		16000000	6700000		17000000	8100000
IsMasterProtein	Q14697	Neutral alpha-glucosidase AB OS=Homo sapiens OX=9606 GN=GANAB PE=1 SV=3	24	10	106.807		3.83333e+06	5430000		3.83333e+06	6.108e+06				1800000		7800000	3700000	290000	16000000	5700000
IsMasterProtein	O60832	H/ACA ribonucleoprotein complex subunit 4 OS=Homo sapiens OX=9606 GN=DKC1 PE=1 SV=3	30	10	57.638		8.33333e+06	2.63333e+06		8.33333e+06	2.96214e+06			5700000	7200000		13000000	12000000		7900000	1900000
IsMasterProtein	Q14204	Cytoplasmic dynein 1 heavy chain 1 OS=Homo sapiens OX=9606 GN=DYNC1H1 PE=1 SV=5	14	10	532.072		1.43333e+06	1.53333e+06		1.43333e+06	1.72479e+06						2700000	1600000		4600000	2500000
IsMasterProtein	Q9BUJ2	Heterogeneous nuclear ribonucleoprotein U-like protein 1 OS=Homo sapiens OX=9606 GN=HNRNPUL1 PE=1 SV=2	21	10	95.679		4300000	766667		4300000	862394		1100000	1800000	3600000	2400000	6200000	4300000	2300000		660000
IsMasterProtein	Q12872	Splicing factor, suppressor of white-apricot homolog OS=Homo sapiens OX=9606 GN=SFSWAP PE=1 SV=3	20	10	104.758		2.13333e+06	0		2.13333e+06	0			2600000	3300000	1100000	3000000	2300000
IsMasterProtein	Q9BU76	Multiple myeloma tumor-associated protein 2 OS=Homo sapiens OX=9606 GN=MMTAG2 PE=1 SV=1	31	10	29.394		3.76667e+06	623333		3.76667e+06	701164		1500000	3600000	4400000	2500000	3600000	5200000	1500000	370000	6600000
IsMasterProtein	P21127	Cyclin-dependent kinase 11B OS=Homo sapiens OX=9606 GN=CDK11B PE=1 SV=4	14	10	92.563		466667	0		466667	0			1200000	2300000			1400000
IsMasterProtein	O43290	U4/U6.U5 tri-snRNP-associated protein 1 OS=Homo sapiens OX=9606 GN=SART1 PE=1 SV=1	18	10	90.2		1.63333e+06	0		1.63333e+06	0		890000	1100000	3500000	1200000		3700000			1500000
IsMasterProtein	F5H5D3	Tubulin alpha chain OS=Homo sapiens OX=9606 GN=TUBA1C PE=1 SV=1	199	9	57.693		47800000	3.83333e+07		47800000	4.31197e+07		3300000	4500000	19000000	6400000	93000000	44000000	5000000	110000000	50000000
IsMasterProtein	2A_C107A_AA_seq	Source: 2A_C107A_bp_seq	106	9	18.364		766667	6.46667e+08		766667	7.2741e+08				5200000	600000		1700000	340000000	1600000000	370000000
IsMasterProtein	Q9Y383	Putative RNA-binding protein Luc7-like 2 OS=Homo sapiens OX=9606 GN=LUC7L2 PE=1 SV=2	121	9	46.486		1.86333e+07	1.83333e+06		1.86333e+07	2.06225e+06		690000	14000000	41000000	1900000	10000000	44000000	1000000	4500000	25000000
IsMasterProtein	J3KPP4	Cisplatin resistance-associated overexpressed protein, isoform CRA_b OS=Homo sapiens OX=9606 GN=LUC7L3 PE=1 SV=1	44	9	58.185		6200000	1100000		6200000	1.23735e+06			2800000	7700000	800000	4800000	13000000		3300000	9200000
IsMasterProtein	J3KTA4	Probable ATP-dependent RNA helicase DDX5 OS=Homo sapiens OX=9606 GN=DDX5 PE=1 SV=1	55	9	69.044		6.66667e+06	7.76667e+06		6.66667e+06	8.73642e+06		1600000			2100000	13000000	4900000	2300000	21000000	3900000
IsMasterProtein	P55072	Transitional endoplasmic reticulum ATPase OS=Homo sapiens OX=9606 GN=VCP PE=1 SV=4	37	9	89.266		3100000	3.33333e+06		3100000	3.74954e+06		1800000		1900000	1700000	3900000	3700000		10000000	3400000
IsMasterProtein	P25705	ATP synthase subunit alpha, mitochondrial OS=Homo sapiens OX=9606 GN=ATP5F1A PE=1 SV=1	21	9	59.714		2300000	6000000		2300000	6.74917e+06				1200000		4100000	2800000		18000000	5700000
IsMasterProtein	P04843	Dolichyl-diphosphooligosaccharide--protein glycosyltransferase subunit 1 OS=Homo sapiens OX=9606 GN=RPN1 PE=1 SV=1	24	9	68.527		2.96667e+06	3940000		2.96667e+06	4.43195e+06				1100000		6200000	2700000	820000	11000000	3200000
IsMasterProtein	Q14974	Importin subunit beta-1 OS=Homo sapiens OX=9606 GN=KPNB1 PE=1 SV=2	24	9	97.108		1.76333e+06	4700000		1.76333e+06	5.28685e+06					290000	3200000	1800000	2100000	12000000	1600000
IsMasterProtein	P31689	DnaJ homolog subfamily A member 1 OS=Homo sapiens OX=9606 GN=DNAJA1 PE=1 SV=2	43	9	44.839		8.83333e+06	7.93333e+06		8.83333e+06	8.9239e+06		6000000	1400000	4400000	9900000	6700000	9900000	7800000	16000000	9100000
IsMasterProtein	P31327	Carbamoyl-phosphate synthase [ammonia], mitochondrial OS=Homo sapiens OX=9606 GN=CPS1 PE=1 SV=2	23	9	164.835		2.13333e+06	2.06667e+06		2.13333e+06	2.32471e+06				1400000		3100000	3300000		6200000	2600000
IsMasterProtein	Q9NR30	Nucleolar RNA helicase 2 OS=Homo sapiens OX=9606 GN=DDX21 PE=1 SV=5	29	9	87.29		4.26333e+06	3.73667e+06		4.26333e+06	4.20323e+06			650000	2500000	390000	5400000	7000000	210000	11000000	3700000
IsMasterProtein	P14625	Endoplasmin OS=Homo sapiens OX=9606 GN=HSP90B1 PE=1 SV=1	33	9	92.411		1900000	3.26667e+06		1900000	3.67455e+06						4700000	1000000		9800000	3300000
IsMasterProtein	F8VVM2	Phosphate carrier protein, mitochondrial OS=Homo sapiens OX=9606 GN=SLC25A3 PE=1 SV=1	29	9	36.138		5.33333e+06	1.05333e+07		5.33333e+06	1.18485e+07		1200000				12000000	4000000	2600000	29000000	8100000
IsMasterProtein	O00567	Nucleolar protein 56 OS=Homo sapiens OX=9606 GN=NOP56 PE=1 SV=4	18	9	66.009		2530000	0		2530000	0			780000	1500000	590000	3600000	3400000
IsMasterProtein	Q9H0A0	RNA cytidine acetyltransferase OS=Homo sapiens OX=9606 GN=NAT10 PE=1 SV=2	22	9	115.657		2190000	1300000		2190000	1.46232e+06			200000	2000000	870000	2400000	3300000		3900000	1800000
IsMasterProtein	P23396	40S ribosomal protein S3 OS=Homo sapiens OX=9606 GN=RPS3 PE=1 SV=2	36	9	26.671		5.43333e+06	1.14333e+07		5.43333e+06	1.28609e+07		1600000	1400000	2300000	1900000	9000000	5400000	8300000	26000000	7600000
IsMasterProtein	P07814	Bifunctional glutamate/proline--tRNA ligase OS=Homo sapiens OX=9606 GN=EPRS PE=1 SV=5	14	9	170.483		833333	5000000		833333	5.62431e+06						1400000	1100000		15000000	2100000
IsMasterProtein	P62280	40S ribosomal protein S11 OS=Homo sapiens OX=9606 GN=RPS11 PE=1 SV=3	23	9	18.419		9300000	10970000		9300000	1.23397e+07				4600000		20000000	7900000	910000	32000000	6200000
IsMasterProtein	P30153	Serine/threonine-protein phosphatase 2A 65 kDa regulatory subunit A alpha isoform OS=Homo sapiens OX=9606 GN=PPP2R1A PE=1 SV=4	15	9	65.267		2.13333e+06	1900000		2.13333e+06	2.13724e+06				660000	2500000	1500000	2400000		5700000	1100000
IsMasterProtein	Q9UMS4	Pre-mRNA-processing factor 19 OS=Homo sapiens OX=9606 GN=PRPF19 PE=1 SV=1	22	9	55.146		1.53333e+06	3.73333e+06		1.53333e+06	4.19948e+06		2700000		2200000	2800000		1800000	1300000	9900000	6400000
IsMasterProtein	O94906	Pre-mRNA-processing factor 6 OS=Homo sapiens OX=9606 GN=PRPF6 PE=1 SV=1	14	9	106.858		800000	0		800000	0				940000	1100000		1300000			630000
IsMasterProtein	Q9UHB6	LIM domain and actin-binding protein 1 OS=Homo sapiens OX=9606 GN=LIMA1 PE=1 SV=1	164	8	85.173		766667	5000000		766667	5.62431e+06						2300000			15000000	4500000
IsMasterProtein	P60842	Eukaryotic initiation factor 4A-I OS=Homo sapiens OX=9606 GN=EIF4A1 PE=1 SV=1	48	8	46.125		3800000	6.36667e+06		3800000	7.16162e+06				490000		10000000	1400000	6100000	13000000	3100000
IsMasterProtein	Q6UN15	Pre-mRNA 3'-end-processing factor FIP1 OS=Homo sapiens OX=9606 GN=FIP1L1 PE=1 SV=1	40	8	66.487		8.16667e+06	500000		8.16667e+06	562431		3200000	7200000	11000000	1500000	12000000	11000000	1500000		3500000
IsMasterProtein	A0A1W2PQ51	Probable ATP-dependent RNA helicase DDX17 OS=Homo sapiens OX=9606 GN=DDX17 PE=1 SV=1	49	8	80.407		2.43333e+06	2100000		2.43333e+06	2.36221e+06		2000000		380000	3600000	2300000	1400000	1400000	4900000	3100000
IsMasterProtein	P30041	Peroxiredoxin-6 OS=Homo sapiens OX=9606 GN=PRDX6 PE=1 SV=3	25	8	25.019		3.06667e+06	2.86667e+06		3.06667e+06	3.2246e+06				1200000		6500000	2700000		8600000	5600000
IsMasterProtein	O14639	Actin-binding LIM protein 1 OS=Homo sapiens OX=9606 GN=ABLIM1 PE=1 SV=3	15	8	87.631		1.93333e+06	1.26667e+07		1.93333e+06	1.42482e+07						5800000			38000000	4900000
IsMasterProtein	P05388	60S acidic ribosomal protein P0 OS=Homo sapiens OX=9606 GN=RPLP0 PE=1 SV=1	27	8	34.252		5.73333e+06	2.16667e+06		5.73333e+06	2.4372e+06		1400000	820000	3500000	2100000	9200000	5900000	2000000	4500000	2800000
IsMasterProtein	O43813	LanC-like protein 1 OS=Homo sapiens OX=9606 GN=LANCL1 PE=1 SV=1	31	8	45.254		6100000	5.13333e+06		6100000	5.77429e+06		2800000	4600000	10000000	1300000	7900000	9100000	1400000	14000000	5000000
IsMasterProtein	P14923	Junction plakoglobin OS=Homo sapiens OX=9606 GN=JUP PE=1 SV=3	15	8	81.693		766667	6.33333e+06		766667	7.12412e+06						2300000			19000000	3500000
IsMasterProtein	Q9UQ35	Serine/arginine repetitive matrix protein 2 OS=Homo sapiens OX=9606 GN=SRRM2 PE=1 SV=2	42	8	299.438		6900000	1.33333e+06		6900000	1.49982e+06		2200000	8900000	21000000	3200000	4500000	13000000	2000000	2000000	3700000
IsMasterProtein	B1AK88	Capping protein (Actin filament) muscle Z-line, beta, isoform CRA_d OS=Homo sapiens OX=9606 GN=CAPZB PE=1 SV=1	18	8	33.76		5.56667e+06	6000000		5.56667e+06	6.74917e+06						15000000	1700000		18000000	4500000
IsMasterProtein	P50454	Serpin H1 OS=Homo sapiens OX=9606 GN=SERPINH1 PE=1 SV=2	19	8	46.411		2.43333e+06	2.76667e+06		2.43333e+06	3.11212e+06						4600000	2700000	1100000	7200000	4600000
IsMasterProtein	Q96IZ7	Serine/Arginine-related protein 53 OS=Homo sapiens OX=9606 GN=RSRC1 PE=1 SV=1	18	8	38.654		2.93333e+06	0		2.93333e+06	0			350000	6700000			8800000			3400000
IsMasterProtein	P26639	Threonine--tRNA ligase, cytoplasmic OS=Homo sapiens OX=9606 GN=TARS PE=1 SV=3	21	8	83.382		2100000	7.66667e+06		2100000	8.62394e+06				680000		3700000	2600000		23000000	7000000
IsMasterProtein	P78371	T-complex protein 1 subunit beta OS=Homo sapiens OX=9606 GN=CCT2 PE=1 SV=4	14	8	57.452		1.63333e+06	1.46667e+06		1.63333e+06	1.6498e+06				780000		2200000	2700000		4400000	3000000
IsMasterProtein	P07237	Protein disulfide-isomerase OS=Homo sapiens OX=9606 GN=P4HB PE=1 SV=3	19	8	57.081		2870000	2100000		2870000	2.36221e+06		890000	320000	750000	410000	5800000	2400000	300000	6000000	3600000
IsMasterProtein	Q9UBB9	Tuftelin-interacting protein 11 OS=Homo sapiens OX=9606 GN=TFIP11 PE=1 SV=1	16	8	96.758		1.31667e+06	0		1.31667e+06	0			840000	1700000	750000		3200000
IsMasterProtein	O43852	Calumenin OS=Homo sapiens OX=9606 GN=CALU PE=1 SV=2	15	8	37.084		1.23333e+06	1.66667e+06		1.23333e+06	1.87477e+06		2000000			1500000	1100000	1100000	1000000	4000000	5500000
IsMasterProtein	Q92614	Unconventional myosin-XVIIIa OS=Homo sapiens OX=9606 GN=MYO18A PE=1 SV=3	8	8	232.971		0	4.33333e+06		0	4.8744e+06									13000000
IsMasterProtein	Q13045	Protein flightless-1 homolog OS=Homo sapiens OX=9606 GN=FLII PE=1 SV=2	13	8	144.659		1.43333e+06	2.46667e+06		1.43333e+06	2.77466e+06						4300000			7400000	2000000
IsMasterProtein	Q9BUQ8	Probable ATP-dependent RNA helicase DDX23 OS=Homo sapiens OX=9606 GN=DDX23 PE=1 SV=3	14	8	95.524		733333	0		733333	0			990000	3400000			2200000			2000000
IsMasterProtein	P27708	CAD protein OS=Homo sapiens OX=9606 GN=CAD PE=1 SV=3	15	8	242.829		1.73333e+06	0		1.73333e+06	0				940000	1100000	2500000	1600000			1100000
IsMasterProtein	Q08945	FACT complex subunit SSRP1 OS=Homo sapiens OX=9606 GN=SSRP1 PE=1 SV=1	11	8	81.024		3.49667e+06	140000		3.49667e+06	157481				1300000	890000	7000000	2600000	420000		2900000
IsMasterProtein	Q9NWB6	Arginine and glutamate-rich protein 1 OS=Homo sapiens OX=9606 GN=ARGLU1 PE=1 SV=1	45	8	33.197		4.23333e+07	7.33333e+06		4.23333e+07	8.24898e+06		14000000	18000000	39000000	28000000	32000000	67000000	11000000	11000000	46000000
IsMasterProtein	P68366	Tubulin alpha-4A chain OS=Homo sapiens OX=9606 GN=TUBA4A PE=1 SV=1	181	7	49.892		22000000	12000000		22000000	1.34983e+07		250000	2400000	11000000		46000000	20000000		36000000	16000000
IsMasterProtein	P35241	Radixin OS=Homo sapiens OX=9606 GN=RDX PE=1 SV=1	69	7	68.521		1700000	1.23333e+07		1700000	1.38733e+07						3200000	1900000		37000000	8200000
IsMasterProtein	P62879	Guanine nucleotide-binding protein G(I)/G(S)/G(T) subunit beta-2 OS=Homo sapiens OX=9606 GN=GNB2 PE=1 SV=3	26	7	37.307		2.62333e+06	4.03333e+06		2.62333e+06	4.53694e+06					170000	3200000	4500000	1100000	11000000	5700000
IsMasterProtein	Q16630	Cleavage and polyadenylation specificity factor subunit 6 OS=Homo sapiens OX=9606 GN=CPSF6 PE=1 SV=2	39	7	59.173		5700000	2.36667e+06		5700000	2.66217e+06		2700000	2200000	6700000	1900000	8800000	6400000		7100000	15000000
IsMasterProtein	A0A0A0MTS2	Glucose-6-phosphate isomerase (Fragment) OS=Homo sapiens OX=9606 GN=GPI PE=1 SV=1	22	7	64.784		4100000	6510000		4100000	7.32285e+06				1400000		8800000	3500000	530000	19000000	5100000
IsMasterProtein	Q06830	Peroxiredoxin-1 OS=Homo sapiens OX=9606 GN=PRDX1 PE=1 SV=1	36	7	22.096		2.69667e+06	7000000		2.69667e+06	7.87403e+06		720000	250000		790000	4800000	2500000		21000000	8200000
IsMasterProtein	A0A0C4DG17	40S ribosomal protein SA OS=Homo sapiens OX=9606 GN=RPSA PE=1 SV=1	26	7	33.293		4200000	5.63333e+06		4200000	6.33672e+06		1700000		580000	2700000	5500000	4400000	1900000	15000000	4500000
IsMasterProtein	O15144	Actin-related protein 2/3 complex subunit 2 OS=Homo sapiens OX=9606 GN=ARPC2 PE=1 SV=1	21	7	34.311		1.66667e+06	4.66667e+06		1.66667e+06	5.24935e+06						3000000	2000000		14000000	7600000
IsMasterProtein	P06576	ATP synthase subunit beta, mitochondrial OS=Homo sapiens OX=9606 GN=ATP5F1B PE=1 SV=3	18	7	56.525		3.76667e+06	3.33333e+06		3.76667e+06	3.74954e+06				1100000		8800000	2500000		10000000	1000000
IsMasterProtein	Q02878	60S ribosomal protein L6 OS=Homo sapiens OX=9606 GN=RPL6 PE=1 SV=3	31	7	32.708		4.56667e+06	3.03333e+06		4.56667e+06	3.41208e+06			1800000	4000000		5900000	7800000		9100000	4300000
IsMasterProtein	O95373	Importin-7 OS=Homo sapiens OX=9606 GN=IPO7 PE=1 SV=1	13	7	119.44		1.23333e+06	1400000		1.23333e+06	1.57481e+06						2500000	1200000		4200000
IsMasterProtein	P48643	T-complex protein 1 subunit epsilon OS=Homo sapiens OX=9606 GN=CCT5 PE=1 SV=1	17	7	59.633		2.04333e+06	3.13333e+06		2.04333e+06	3.52457e+06					630000	3000000	2500000		9400000	3100000
IsMasterProtein	Q5VTL8	Pre-mRNA-splicing factor 38B OS=Homo sapiens OX=9606 GN=PRPF38B PE=1 SV=1	21	7	64.429		4480000	0		4480000	0			1800000	5400000	540000	2900000	10000000			6000000
IsMasterProtein	O15143	Actin-related protein 2/3 complex subunit 1B OS=Homo sapiens OX=9606 GN=ARPC1B PE=1 SV=3	15	7	40.923		2000000	4.33333e+06		2000000	4.8744e+06						6000000			13000000	4600000
IsMasterProtein	P53396	ATP-citrate synthase OS=Homo sapiens OX=9606 GN=ACLY PE=1 SV=3	17	7	120.762		1600000	8000000		1600000	8.99889e+06				640000		3100000	1700000		24000000	2700000
IsMasterProtein	Q8TA86	Retinitis pigmentosa 9 protein OS=Homo sapiens OX=9606 GN=RP9 PE=1 SV=2	38	7	26.091		7900000	2.66667e+06		7900000	2.99963e+06		7100000	6300000	3000000	7200000	8100000	8400000	4700000	3300000	5500000
IsMasterProtein	P53999	Activated RNA polymerase II transcriptional coactivator p15 OS=Homo sapiens OX=9606 GN=SUB1 PE=1 SV=3	37	7	14.386		7.73333e+06	4300000		7.73333e+06	4.8369e+06		5200000	6900000	7200000	3500000	6700000	13000000	2900000	10000000	8900000
IsMasterProtein	P62995	Transformer-2 protein homolog beta OS=Homo sapiens OX=9606 GN=TRA2B PE=1 SV=1	24	7	33.646		2.93333e+06	1100000		2.93333e+06	1.23735e+06			2700000	5300000	1300000	4100000	3400000		3300000	1700000
IsMasterProtein	Q9H8M2	Bromodomain-containing protein 9 OS=Homo sapiens OX=9606 GN=BRD9 PE=1 SV=2	30	7	66.958		3.93333e+06	1770000		3.93333e+06	1.991e+06		4100000	1800000	3000000	2300000	4500000	5000000	510000	4800000	4400000
IsMasterProtein	Q16658	Fascin OS=Homo sapiens OX=9606 GN=FSCN1 PE=1 SV=3	19	7	54.496		5800000	4.66667e+06		5800000	5.24935e+06				1800000		14000000	3400000		14000000	6400000
IsMasterProtein	P12956	X-ray repair cross-complementing protein 6 OS=Homo sapiens OX=9606 GN=XRCC6 PE=1 SV=2	11	7	69.799		1.43333e+06	2.23333e+06		1.43333e+06	2.51219e+06						3100000	1200000		6700000	1400000
IsMasterProtein	Q9Y5B6	PAX3- and PAX7-binding protein 1 OS=Homo sapiens OX=9606 GN=PAXBP1 PE=1 SV=2	17	7	104.739		2.46667e+06	0		2.46667e+06	0			1300000	2300000		2800000	4600000
IsMasterProtein	Q13490	Baculoviral IAP repeat-containing protein 2 OS=Homo sapiens OX=9606 GN=BIRC2 PE=1 SV=2	14	7	69.854		2.03333e+06	366667		2.03333e+06	412449		3600000		2400000	4100000		2000000	1100000
IsMasterProtein	O43172	U4/U6 small nuclear ribonucleoprotein Prp4 OS=Homo sapiens OX=9606 GN=PRPF4 PE=1 SV=2	8	7	58.412		863333	0		863333	0				3300000	890000		1700000
IsMasterProtein	P18124	60S ribosomal protein L7 OS=Homo sapiens OX=9606 GN=RPL7 PE=1 SV=1	19	7	29.207		3.63333e+06	0		3.63333e+06	0			1000000	1800000		7100000	3800000			4500000
IsMasterProtein	P38159	RNA-binding motif protein, X chromosome OS=Homo sapiens OX=9606 GN=RBMX PE=1 SV=3	13	7	42.306		1.33333e+06	276667		1.33333e+06	311212				2700000			4000000		830000	2000000
IsMasterProtein	Q2TBE0	CWF19-like protein 2 OS=Homo sapiens OX=9606 GN=CWF19L2 PE=1 SV=4	15	7	103.722		1.46333e+06	126667		1.46333e+06	142482		260000	1600000	1800000	690000	1600000	2100000	380000
IsMasterProtein	Q12933	TNF receptor-associated factor 2 OS=Homo sapiens OX=9606 GN=TRAF2 PE=1 SV=2	14	7	55.823		1.13333e+06	240000		1.13333e+06	269967		1000000		810000	2400000		1000000	720000
IsMasterProtein	Q9NXE8	Pre-mRNA-splicing factor CWC25 homolog OS=Homo sapiens OX=9606 GN=CWC25 PE=1 SV=1	17	7	49.617		3.86667e+06	0		3.86667e+06	0			2100000	2800000	1300000	6000000	4300000			3500000
IsMasterProtein	P07437	Tubulin beta chain OS=Homo sapiens OX=9606 GN=TUBB PE=1 SV=2	320	6	49.639		5.90667e+07	5.46333e+07		5.90667e+07	6.14549e+07		4200000	3200000	30000000	6200000	110000000	61000000	3900000	160000000	55000000
IsMasterProtein	P68371	Tubulin beta-4B chain OS=Homo sapiens OX=9606 GN=TUBB4B PE=1 SV=1	264	6	49.799		1.44333e+07	1.74667e+07		1.44333e+07	1.96476e+07		3800000		4100000	1300000	29000000	13000000	1400000	51000000	19000000
IsMasterProtein	Q14498	RNA-binding protein 39 OS=Homo sapiens OX=9606 GN=RBM39 PE=1 SV=2	275	6	59.343		5.44667e+07	1.39667e+07		5.44667e+07	1.57106e+07		3000000	20000000	73000000	7400000	56000000	100000000	4900000	37000000	44000000
IsMasterProtein	Q562R1	Beta-actin-like protein 2 OS=Homo sapiens OX=9606 GN=ACTBL2 PE=1 SV=2	186	6	41.976		1.72333e+07	1.20333e+08		1.72333e+07	1.35358e+08		42000000	49000000	1100000		49000000	2700000	350000000	11000000	51000000
IsMasterProtein	P02533	Keratin, type I cytoskeletal 14 OS=Homo sapiens OX=9606 GN=KRT14 PE=1 SV=4	106	6	51.529		1.31333e+06	1.06667e+06		1.31333e+06	1.19985e+06		900000	1800000		940000	3000000		3200000
IsMasterProtein	G8JLB6	Heterogeneous nuclear ribonucleoprotein H OS=Homo sapiens OX=9606 GN=HNRNPH1 PE=1 SV=1	106	6	51.197		7.93333e+06	3.43333e+06		7.93333e+06	3.86202e+06		6000000	3300000	8300000	6300000	7500000	10000000	4200000	6100000	4800000
IsMasterProtein	Q9NQ29	Putative RNA-binding protein Luc7-like 1 OS=Homo sapiens OX=9606 GN=LUC7L PE=1 SV=1	46	6	43.701		2.83333e+06	0		2.83333e+06	0			1500000	5100000		3700000	4800000			2800000
IsMasterProtein	F8VZX2	Poly(rC)-binding protein 2 OS=Homo sapiens OX=9606 GN=PCBP2 PE=1 SV=1	47	6	33.778		5500000	2.01667e+07		5500000	2.26847e+07		1300000	1800000	5100000	1800000	7200000	7500000	1500000	59000000	18000000
IsMasterProtein	P62829	60S ribosomal protein L23 OS=Homo sapiens OX=9606 GN=RPL23 PE=1 SV=1	34	6	14.856		1.05333e+07	9.33333e+06		1.05333e+07	1.04987e+07			1100000	4100000		24000000	7600000		28000000	8700000
IsMasterProtein	E9PK25	Cofilin-1 OS=Homo sapiens OX=9606 GN=CFL1 PE=1 SV=1	18	6	22.714		6000000	1.86667e+07		6000000	2.09974e+07				1400000		13000000	5000000		56000000	13000000
IsMasterProtein	P39023	60S ribosomal protein L3 OS=Homo sapiens OX=9606 GN=RPL3 PE=1 SV=2	17	6	46.08		5.06667e+06	566667		5.06667e+06	637422				1800000		5400000	9800000		1700000	3800000
IsMasterProtein	Q01081	Splicing factor U2AF 35 kDa subunit OS=Homo sapiens OX=9606 GN=U2AF1 PE=1 SV=3	29	6	27.854		1.82333e+07	4230000		1.82333e+07	4.75816e+06			5900000	29000000	2700000	19000000	33000000	690000	12000000	9400000
IsMasterProtein	P00558	Phosphoglycerate kinase 1 OS=Homo sapiens OX=9606 GN=PGK1 PE=1 SV=3	21	6	44.586		7.23333e+06	5820000		7.23333e+06	6.54669e+06				1300000		17000000	4700000	460000	17000000	6200000
IsMasterProtein	P40227	T-complex protein 1 subunit zeta OS=Homo sapiens OX=9606 GN=CCT6A PE=1 SV=3	14	6	57.988		1300000	2.86667e+06		1300000	3.2246e+06				670000		2500000	1400000		8600000	2000000
IsMasterProtein	P62805	Histone H4 OS=Homo sapiens OX=9606 GN=HIST1H4A PE=1 SV=2	51	6	11.36		1.30333e+07	1.34667e+07		1.30333e+07	1.51481e+07		5100000	3900000	11000000	4400000	9700000	25000000	1400000	39000000	23000000
IsMasterProtein	Q8WUA2	Peptidyl-prolyl cis-trans isomerase-like 4 OS=Homo sapiens OX=9606 GN=PPIL4 PE=1 SV=1	14	6	57.189		2.23333e+06	0		2.23333e+06	0			770000	4600000		2000000	4700000
IsMasterProtein	Q16629	Serine/arginine-rich splicing factor 7 OS=Homo sapiens OX=9606 GN=SRSF7 PE=1 SV=1	30	6	27.35		7800000	1.23333e+06		7800000	1.38733e+06		1600000	6300000	10000000	1100000	4300000	18000000		3700000	9200000
IsMasterProtein	P41252	Isoleucine--tRNA ligase, cytoplasmic OS=Homo sapiens OX=9606 GN=IARS PE=1 SV=2	13	6	144.406		923333	4.76667e+06		923333	5.36184e+06		950000			770000	2000000		1300000	13000000
IsMasterProtein	P17987	T-complex protein 1 subunit alpha OS=Homo sapiens OX=9606 GN=TCP1 PE=1 SV=1	16	6	60.306		1.76667e+06	2500000		1.76667e+06	2.81215e+06				850000		2700000	2600000		7500000	3900000
IsMasterProtein	P62979	Ubiquitin-40S ribosomal protein S27a OS=Homo sapiens OX=9606 GN=RPS27A PE=1 SV=2	33	6	17.953		2.08667e+07	3.08333e+07		2.08667e+07	3.46832e+07		4400000	1900000	6700000	4600000	41000000	17000000	6500000	86000000	31000000
IsMasterProtein	G3V1L9	Tight junction protein 1 (Zona occludens 1), isoform CRA_a OS=Homo sapiens OX=9606 GN=TJP1 PE=1 SV=1	11	6	197.339		2.46667e+06	2.53333e+06		2.46667e+06	2.84965e+06						4500000	2900000		7600000	1800000
IsMasterProtein	P35659	Protein DEK OS=Homo sapiens OX=9606 GN=DEK PE=1 SV=1	22	6	42.648		2900000	0		2900000	0			2900000	3000000		5900000	2800000			2900000
IsMasterProtein	P50991	T-complex protein 1 subunit delta OS=Homo sapiens OX=9606 GN=CCT4 PE=1 SV=4	16	6	57.888		2100000	3.66667e+06		2100000	4.12449e+06				1000000		4400000	1900000		11000000	2800000
IsMasterProtein	Q8N684	Cleavage and polyadenylation specificity factor subunit 7 OS=Homo sapiens OX=9606 GN=CPSF7 PE=1 SV=1	19	6	52.018		1.69667e+06	916667		1.69667e+06	1.03112e+06		2000000	1400000	2100000	1200000	890000	3000000	650000	2100000	2100000
IsMasterProtein	P09651	Heterogeneous nuclear ribonucleoprotein A1 OS=Homo sapiens OX=9606 GN=HNRNPA1 PE=1 SV=5	10	6	38.723		1200000	766667		1200000	862394		3100000			1300000		2300000	1100000	1200000
IsMasterProtein	P35232	Prohibitin OS=Homo sapiens OX=9606 GN=PHB PE=1 SV=1	13	6	29.786		2.13333e+06	2.96667e+06		2.13333e+06	3.33709e+06				640000		4800000	1600000		8900000	3500000
IsMasterProtein	O60884	DnaJ homolog subfamily A member 2 OS=Homo sapiens OX=9606 GN=DNAJA2 PE=1 SV=1	11	6	45.717		1800000	7000000		1800000	7.87403e+06		1800000		1900000	1800000		3600000		21000000	6000000
IsMasterProtein	Q01650	Large neutral amino acids transporter small subunit 1 OS=Homo sapiens OX=9606 GN=SLC7A5 PE=1 SV=2	15	6	54.974		1590000	3.03667e+06		1590000	3.41583e+06		440000				4100000	670000	910000	8200000	3100000
IsMasterProtein	Q9Y388	RNA-binding motif protein, X-linked 2 OS=Homo sapiens OX=9606 GN=RBMX2 PE=1 SV=2	12	6	37.313		666667	0		666667	0			1500000	2800000			2000000			2000000
IsMasterProtein	O95218	Zinc finger Ran-binding domain-containing protein 2 OS=Homo sapiens OX=9606 GN=ZRANB2 PE=1 SV=2	18	6	37.382		2.76667e+06	0		2.76667e+06	0		760000	980000	2400000	1300000	2100000	4900000			3000000
IsMasterProtein	P14866	Heterogeneous nuclear ribonucleoprotein L OS=Homo sapiens OX=9606 GN=HNRNPL PE=1 SV=2	17	6	64.092		2.23333e+06	666667		2.23333e+06	749908		5000000	1300000	2600000	3500000		3200000	2000000
IsMasterProtein	P35606	Coatomer subunit beta' OS=Homo sapiens OX=9606 GN=COPB2 PE=1 SV=2	9	6	102.422		1.16667e+06	700000		1.16667e+06	787403				920000		1600000	1900000		2100000
IsMasterProtein	P09012	U1 small nuclear ribonucleoprotein A OS=Homo sapiens OX=9606 GN=SNRPA PE=1 SV=3	8	6	31.259		333333	0		333333	0		710000	1900000	2900000	1000000
IsMasterProtein	A0A024R4M0	40S ribosomal protein S9 OS=Homo sapiens OX=9606 GN=RPS9 PE=1 SV=1	17	6	22.578		3.23333e+06	3.13333e+06		3.23333e+06	3.52457e+06				1700000		6200000	3500000		9400000	5900000
IsMasterProtein	Q6P1X5	Transcription initiation factor TFIID subunit 2 OS=Homo sapiens OX=9606 GN=TAF2 PE=1 SV=3	9	6	136.883		223333	0		223333	0			1100000	1700000			670000
IsMasterProtein	P62249	40S ribosomal protein S16 OS=Homo sapiens OX=9606 GN=RPS16 PE=1 SV=2	13	6	16.435		6.06667e+06	5.76667e+06		6.06667e+06	6.4867e+06		580000		3500000		13000000	5200000	1300000	16000000	8700000
IsMasterProtein	Q14573	Inositol 1,4,5-trisphosphate receptor type 3 OS=Homo sapiens OX=9606 GN=ITPR3 PE=1 SV=2	8	6	303.912		1.56667e+06	0		1.56667e+06	0						4700000				1100000
IsMasterProtein	P68032	Actin, alpha cardiac muscle 1 OS=Homo sapiens OX=9606 GN=ACTC1 PE=1 SV=1	423	5	41.992		1.12967e+09	1.21767e+09		1.12967e+09	1.36971e+09		14000000	16000000	62000000	19000000	3000000000	370000000	53000000	3600000000	770000000
IsMasterProtein	Q92804	TATA-binding protein-associated factor 2N OS=Homo sapiens OX=9606 GN=TAF15 PE=1 SV=1	24	5	61.793		10000000	0		10000000	0				13000000			30000000			13000000
IsMasterProtein	Q9HAV0	Guanine nucleotide-binding protein subunit beta-4 OS=Homo sapiens OX=9606 GN=GNB4 PE=1 SV=3	19	5	37.543		1.86667e+06	6000000		1.86667e+06	6.74917e+06						2600000	3000000		18000000	3100000
IsMasterProtein	P52907	F-actin-capping protein subunit alpha-1 OS=Homo sapiens OX=9606 GN=CAPZA1 PE=1 SV=3	17	5	32.902		10100000	19000000		10100000	2.13724e+07						24000000	6300000		57000000	6600000
IsMasterProtein	P50395	Rab GDP dissociation inhibitor beta OS=Homo sapiens OX=9606 GN=GDI2 PE=1 SV=2	14	5	50.631		1.56667e+06	2000000		1.56667e+06	2.24972e+06						3600000	1100000		6000000	2700000
IsMasterProtein	G3V4C1	Heterogeneous nuclear ribonucleoproteins C1/C2 OS=Homo sapiens OX=9606 GN=HNRNPC PE=1 SV=1	28	5	32.219		7900000	4.83333e+06		7900000	5.43683e+06		2400000	3700000	9800000	3100000	12000000	8600000	3500000	11000000	4100000
IsMasterProtein	P22626	Heterogeneous nuclear ribonucleoproteins A2/B1 OS=Homo sapiens OX=9606 GN=HNRNPA2B1 PE=1 SV=2	16	5	37.407		3.66667e+06	1.43333e+06		3.66667e+06	1.6123e+06		2600000		4100000	1400000	5100000	4500000		4300000	2500000
IsMasterProtein	P08754	Guanine nucleotide-binding protein G(k) subunit alpha OS=Homo sapiens OX=9606 GN=GNAI3 PE=1 SV=3	21	5	40.506		1.19333e+06	2.26667e+06		1.19333e+06	2.54969e+06						2800000	780000		6800000	2200000
IsMasterProtein	Q8N5F7	NF-kappa-B-activating protein OS=Homo sapiens OX=9606 GN=NKAP PE=1 SV=1	25	5	47.11		4.86667e+06	176667		4.86667e+06	198726		1200000	3000000	6900000	1000000	5900000	7700000	530000		5300000
IsMasterProtein	Q99959	Plakophilin-2 OS=Homo sapiens OX=9606 GN=PKP2 PE=1 SV=2	10	5	97.355		1200000	2800000		1200000	3.14961e+06						3600000			8400000	2000000
IsMasterProtein	P22102	Trifunctional purine biosynthetic protein adenosine-3 OS=Homo sapiens OX=9606 GN=GART PE=1 SV=1	17	5	107.699		2300000	5.33333e+06		2300000	5.99926e+06				1500000		4100000	2800000		16000000	6500000
IsMasterProtein	Q12965	Unconventional myosin-Ie OS=Homo sapiens OX=9606 GN=MYO1E PE=1 SV=2	13	5	126.982		2.26667e+06	3.16667e+06		2.26667e+06	3.56206e+06						4700000	2100000		9500000	2100000
IsMasterProtein	P84103	Serine/arginine-rich splicing factor 3 OS=Homo sapiens OX=9606 GN=SRSF3 PE=1 SV=1	35	5	19.318		1.79333e+07	3.73333e+06		1.79333e+07	4.19948e+06		2200000	10000000	19000000	2800000	27000000	24000000	2200000	9000000	11000000
IsMasterProtein	P22087	rRNA 2'-O-methyltransferase fibrillarin OS=Homo sapiens OX=9606 GN=FBL PE=1 SV=2	11	5	33.763		5.26667e+06	0		5.26667e+06	0			1300000	5100000		6400000	9400000
IsMasterProtein	Q5JWF2	Guanine nucleotide-binding protein G(s) subunit alpha isoforms XLas OS=Homo sapiens OX=9606 GN=GNAS PE=1 SV=2	10	5	110.956		0	2.53333e+06		0	2.84965e+06									7600000	2300000
IsMasterProtein	Q66PJ3	ADP-ribosylation factor-like protein 6-interacting protein 4 OS=Homo sapiens OX=9606 GN=ARL6IP4 PE=1 SV=2	13	5	44.888		3.66667e+06	0		3.66667e+06	0			1400000	13000000		4800000	6200000			4200000
IsMasterProtein	Q12769	Nuclear pore complex protein Nup160 OS=Homo sapiens OX=9606 GN=NUP160 PE=1 SV=3	10	5	162.017		550000	2.18667e+06		550000	2.4597e+06				480000		1200000	450000	360000	6200000
IsMasterProtein	P41250	Glycine--tRNA ligase OS=Homo sapiens OX=9606 GN=GARS PE=1 SV=3	9	5	83.113		1.23333e+06	1.96667e+06		1.23333e+06	2.21223e+06						2200000	1500000		5900000	2100000
IsMasterProtein	Q9UKV3	Apoptotic chromatin condensation inducer in the nucleus OS=Homo sapiens OX=9606 GN=ACIN1 PE=1 SV=2	11	5	151.771		1500000	0		1500000	0			1400000	3800000			4500000
IsMasterProtein	F5H423	Uncharacterized protein OS=Homo sapiens OX=9606 PE=3 SV=1	17	5	23.331		2.56667e+06	3.33333e+06		2.56667e+06	3.74954e+06				460000		5900000	1800000		10000000	4100000
IsMasterProtein	P22234	Multifunctional protein ADE2 OS=Homo sapiens OX=9606 GN=PAICS PE=1 SV=3	9	5	47.049		800000	2.03333e+06		800000	2.28722e+06				560000		2400000			6100000	2500000
IsMasterProtein	Q8N3V7	Synaptopodin OS=Homo sapiens OX=9606 GN=SYNPO PE=1 SV=2	9	5	99.402		4000000	6.33333e+06		4000000	7.12412e+06						12000000			19000000	4100000
IsMasterProtein	F8WCF6	Actin-related protein 2/3 complex subunit 4 OS=Homo sapiens OX=9606 GN=ARPC4-TTLL3 PE=3 SV=1	9	5	21.045		2.66667e+06	4000000		2.66667e+06	4.49945e+06						7400000	600000		12000000	3900000
IsMasterProtein	P27635	60S ribosomal protein L10 OS=Homo sapiens OX=9606 GN=RPL10 PE=1 SV=4	11	5	24.588		3.10667e+06	2.06667e+06		3.10667e+06	2.32471e+06			1900000	1900000	620000	6100000	2600000		6200000
IsMasterProtein	P38919	Eukaryotic initiation factor 4A-III OS=Homo sapiens OX=9606 GN=EIF4A3 PE=1 SV=4	18	5	46.841		933333	2310000		933333	2.59843e+06		490000	440000	2000000	1000000		1800000	530000	6400000	2700000
IsMasterProtein	Q99832	T-complex protein 1 subunit eta OS=Homo sapiens OX=9606 GN=CCT7 PE=1 SV=2	10	5	59.329		1000000	3.16667e+06		1000000	3.56206e+06						3000000			9500000	3100000
IsMasterProtein	Q9NZM1	Myoferlin OS=Homo sapiens OX=9606 GN=MYOF PE=1 SV=1	7	5	234.561		1.20667e+06	4.66667e+06		1.20667e+06	5.24935e+06						2700000	920000		14000000	970000
IsMasterProtein	P49588	Alanine--tRNA ligase, cytoplasmic OS=Homo sapiens OX=9606 GN=AARS PE=1 SV=2	6	5	106.743		0	666667		0	749908									2000000	1900000
IsMasterProtein	J3KQE5	GTP-binding nuclear protein Ran (Fragment) OS=Homo sapiens OX=9606 GN=RAN PE=1 SV=1	12	5	26.799		5.93333e+06	9960000		5.93333e+06	1.12036e+07				2500000		12000000	5800000	880000	29000000	7100000
IsMasterProtein	Q96DI7	U5 small nuclear ribonucleoprotein 40 kDa protein OS=Homo sapiens OX=9606 GN=SNRNP40 PE=1 SV=1	12	5	39.286		1.03333e+06	286667		1.03333e+06	322460		1200000	2700000	4600000	1000000		2100000	860000
IsMasterProtein	P62241	40S ribosomal protein S8 OS=Homo sapiens OX=9606 GN=RPS8 PE=1 SV=2	15	5	24.19		3.73333e+06	2.78333e+06		3.73333e+06	3.13086e+06				2700000	1100000	6200000	3900000	650000	7700000	1900000
IsMasterProtein	O00299	Chloride intracellular channel protein 1 OS=Homo sapiens OX=9606 GN=CLIC1 PE=1 SV=4	10	5	26.906		1.03333e+06	1.73333e+06		1.03333e+06	1.94976e+06						2100000	1000000		5200000	2200000
IsMasterProtein	P60174	Triosephosphate isomerase OS=Homo sapiens OX=9606 GN=TPI1 PE=1 SV=3	9	5	30.772		1.76667e+06	4.33333e+06		1.76667e+06	4.8744e+06						5300000			13000000	1600000
IsMasterProtein	Q8TDN6	Ribosome biogenesis protein BRX1 homolog OS=Homo sapiens OX=9606 GN=BRIX1 PE=1 SV=2	8	5	41.375		2400000	0		2400000	0				2300000		3500000	3700000
IsMasterProtein	J3QQ67	60S ribosomal protein L18 (Fragment) OS=Homo sapiens OX=9606 GN=RPL18 PE=1 SV=1	13	5	21.825		3600000	1100000		3600000	1.23735e+06			1600000	3200000		6600000	4200000		3300000	2300000
IsMasterProtein	Q9UBS4	DnaJ homolog subfamily B member 11 OS=Homo sapiens OX=9606 GN=DNAJB11 PE=1 SV=1	12	5	40.489		5300000	700000		5300000	787403		2000000	1200000	2200000	2800000	9400000	3700000	2100000
IsMasterProtein	P26641	Elongation factor 1-gamma OS=Homo sapiens OX=9606 GN=EEF1G PE=1 SV=3	16	5	50.087		4000000	3500000		4000000	3.93702e+06				1000000	1300000	8000000	2700000	3100000	7400000	4500000
IsMasterProtein	P28290	Sperm-specific antigen 2 OS=Homo sapiens OX=9606 GN=SSFA2 PE=1 SV=3	8	5	138.3		366667	1600000		366667	1.79978e+06						1100000			4800000	1300000
IsMasterProtein	P23526	Adenosylhomocysteinase OS=Homo sapiens OX=9606 GN=AHCY PE=1 SV=4	10	5	47.685		1.42333e+06	1600000		1.42333e+06	1.79978e+06						3500000	770000		4800000	3200000
IsMasterProtein	P08621	U1 small nuclear ribonucleoprotein 70 kDa OS=Homo sapiens OX=9606 GN=SNRNP70 PE=1 SV=2	12	5	51.526		870000	0		870000	0			730000	1500000	510000		2100000
IsMasterProtein	Q8IXB1	DnaJ homolog subfamily C member 10 OS=Homo sapiens OX=9606 GN=DNAJC10 PE=1 SV=2	5	5	91.021		0	0		0	0				1700000						1800000
IsMasterProtein	P62269	40S ribosomal protein S18 OS=Homo sapiens OX=9606 GN=RPS18 PE=1 SV=3	23	5	17.708		6000000	5.16667e+06		6000000	5.81178e+06			1200000	1100000	1200000	13000000	3800000	1500000	14000000	6100000
IsMasterProtein	P62424	60S ribosomal protein L7a OS=Homo sapiens OX=9606 GN=RPL7A PE=1 SV=2	14	5	29.977		2.63333e+06	3.33333e+06		2.63333e+06	3.74954e+06			960000	1200000		5600000	2300000		10000000	2600000
IsMasterProtein	Q02543	60S ribosomal protein L18a OS=Homo sapiens OX=9606 GN=RPL18A PE=1 SV=2	13	5	20.749		2.80333e+06	1.26667e+06		2.80333e+06	1.42482e+06				870000	710000	4900000	2800000		3800000	2200000
IsMasterProtein	P45880	Voltage-dependent anion-selective channel protein 2 OS=Homo sapiens OX=9606 GN=VDAC2 PE=1 SV=2	8	5	31.547		0	2.89333e+06		0	3.2546e+06								780000	7900000	2900000
IsMasterProtein	P63151	Serine/threonine-protein phosphatase 2A 55 kDa regulatory subunit B alpha isoform OS=Homo sapiens OX=9606 GN=PPP2R2A PE=1 SV=1	11	5	51.659		1.63333e+06	2830000		1.63333e+06	3.18336e+06					700000	3100000	1100000	490000	8000000	1800000
IsMasterProtein	Q7L4I2	Arginine/serine-rich coiled-coil protein 2 OS=Homo sapiens OX=9606 GN=RSRC2 PE=1 SV=1	9	5	50.529		700000	0		700000	0				1100000			2100000			2500000
IsMasterProtein	Q16576	Histone-binding protein RBBP7 OS=Homo sapiens OX=9606 GN=RBBP7 PE=1 SV=1	8	5	47.79		253333	5500000		253333	6.18674e+06					760000			1500000	15000000	3700000
IsMasterProtein	Q14764	Major vault protein OS=Homo sapiens OX=9606 GN=MVP PE=1 SV=4	6	5	99.266		1.26667e+06	0		1.26667e+06	0				730000	1800000		2000000
IsMasterProtein	Q9Y2W1	Thyroid hormone receptor-associated protein 3 OS=Homo sapiens OX=9606 GN=THRAP3 PE=1 SV=2	12	5	108.601		1000000	260000		1000000	292464			1400000	2900000	1000000		2000000	780000		2100000
IsMasterProtein	P12268	Inosine-5'-monophosphate dehydrogenase 2 OS=Homo sapiens OX=9606 GN=IMPDH2 PE=1 SV=2	7	5	55.77		663333	400000		663333	449945					1500000	490000			1200000
IsMasterProtein	Q5M775	Cytospin-B OS=Homo sapiens OX=9606 GN=SPECC1 PE=1 SV=1	8	5	118.512		500000	3.33333e+06		500000	3.74954e+06						1500000			10000000	1700000
IsMasterProtein	Q9H307	Pinin OS=Homo sapiens OX=9606 GN=PNN PE=1 SV=5	6	5	81.579		0	0		0	0			970000	1500000
IsMasterProtein	P49368	T-complex protein 1 subunit gamma OS=Homo sapiens OX=9606 GN=CCT3 PE=1 SV=4	6	5	60.495		2.36667e+06	966667		2.36667e+06	1.08737e+06						7100000			2900000	1200000
IsMasterProtein	O75592	E3 ubiquitin-protein ligase MYCBP2 OS=Homo sapiens OX=9606 GN=MYCBP2 PE=1 SV=3	5	5	509.759		0	1.43667e+06		0	1.61605e+06								710000	3600000	360000
IsMasterProtein	P14678	Small nuclear ribonucleoprotein-associated proteins B and B' OS=Homo sapiens OX=9606 GN=SNRPB PE=1 SV=2	12	5	24.594		2.75667e+06	1.16667e+06		2.75667e+06	1.31234e+06		1200000	3700000	2600000	970000	4100000	3200000		3500000	4200000
IsMasterProtein	Q99873	Protein arginine N-methyltransferase 1 OS=Homo sapiens OX=9606 GN=PRMT1 PE=1 SV=3	7	5	42.434		933333	0		933333	0		1200000	590000	1800000	700000		2100000
IsMasterProtein	Q9NYF8	Bcl-2-associated transcription factor 1 OS=Homo sapiens OX=9606 GN=BCLAF1 PE=1 SV=2	9	5	106.059		1100000	0		1100000	0			1200000	1300000	1200000		2100000
IsMasterProtein	P12236	ADP/ATP translocase 3 OS=Homo sapiens OX=9606 GN=SLC25A6 PE=1 SV=4	72	4	32.845		9.56667e+06	1.60333e+07		9.56667e+06	1.80353e+07				4000000		20000000	8700000	1100000	47000000	9700000
IsMasterProtein	Q9BUF5	Tubulin beta-6 chain OS=Homo sapiens OX=9606 GN=TUBB6 PE=1 SV=1	81	4	49.825		2.16667e+06	1.83333e+06		2.16667e+06	2.06225e+06						3300000	3200000		5500000	4300000
IsMasterProtein	P08779	SWISS-PROT:P08779 Tax_Id=9606 Gene_Symbol=KRT16 Keratin, type I cytoskeletal 16	74	4	51.236		1770000	0		1770000	0						4400000	910000
IsMasterProtein	P05141	ADP/ATP translocase 2 OS=Homo sapiens OX=9606 GN=SLC25A5 PE=1 SV=7	71	4	32.831		5.96667e+06	7.76667e+06		5.96667e+06	8.73642e+06		1800000	1800000	1000000	2200000	12000000	3700000	5300000	18000000	7800000
IsMasterProtein	Q13310	Polyadenylate-binding protein 4 OS=Homo sapiens OX=9606 GN=PABPC4 PE=1 SV=1	32	4	70.738		466667	2.06667e+06		466667	2.32471e+06					1400000			2000000	4200000	2900000
IsMasterProtein	Q05519	Serine/arginine-rich splicing factor 11 OS=Homo sapiens OX=9606 GN=SRSF11 PE=1 SV=1	24	4	53.51		1.49667e+07	0		1.49667e+07	0		1100000	4900000	34000000	1700000	8200000	35000000			11000000
IsMasterProtein	P35637	RNA-binding protein FUS OS=Homo sapiens OX=9606 GN=FUS PE=1 SV=1	20	4	53.394		3.83333e+06	433333		3.83333e+06	487440				4900000	3800000		7700000	1300000		7000000
IsMasterProtein	Q15287	RNA-binding protein with serine-rich domain 1 OS=Homo sapiens OX=9606 GN=RNPS1 PE=1 SV=1	18	4	34.188		7700000	0		7700000	0			6100000	11000000		6100000	17000000			5400000
IsMasterProtein	Q9UK58	Cyclin-L1 OS=Homo sapiens OX=9606 GN=CCNL1 PE=1 SV=1	15	4	59.597		1.38667e+06	0		1.38667e+06	0			1900000	2500000		960000	3200000			800000
IsMasterProtein	B7Z6Z4	Myosin light polypeptide 6 OS=Homo sapiens OX=9606 GN=MYL6 PE=1 SV=1	14	4	26.69		3.46667e+06	7000000		3.46667e+06	7.87403e+06						6700000	3700000		21000000	2800000
IsMasterProtein	P34932	Heat shock 70 kDa protein 4 OS=Homo sapiens OX=9606 GN=HSPA4 PE=1 SV=4	8	4	94.271		1.06667e+06	4.66667e+06		1.06667e+06	5.24935e+06						1600000	1600000		14000000	1800000
IsMasterProtein	P62937	Peptidyl-prolyl cis-trans isomerase A OS=Homo sapiens OX=9606 GN=PPIA PE=1 SV=2	17	4	18.001		13600000	1.09667e+07		13600000	1.2336e+07			770000	4400000		31000000	9800000	1900000	31000000	13000000
IsMasterProtein	P12277	Creatine kinase B-type OS=Homo sapiens OX=9606 GN=CKB PE=1 SV=1	9	4	42.617		246667	2.46667e+06		246667	2.77466e+06						740000			7400000	2100000
IsMasterProtein	Q9P2J5	Leucine--tRNA ligase, cytoplasmic OS=Homo sapiens OX=9606 GN=LARS PE=1 SV=2	7	4	134.379		1.33333e+06	1.33333e+06		1.33333e+06	1.49982e+06						2800000	1200000		4000000	1800000
IsMasterProtein	P61313	60S ribosomal protein L15 OS=Homo sapiens OX=9606 GN=RPL15 PE=1 SV=2	18	4	24.131		4.96667e+06	2.46667e+06		4.96667e+06	2.77466e+06			1000000	3900000		7300000	7600000		7400000	6500000
IsMasterProtein	A0A0U1RRM4	Polypyrimidine tract-binding protein 1 OS=Homo sapiens OX=9606 GN=PTBP1 PE=1 SV=1	11	4	62.425		4200000	3230000		4200000	3.6333e+06				1700000		7500000	5100000	790000	8900000	2700000
IsMasterProtein	P40926	Malate dehydrogenase, mitochondrial OS=Homo sapiens OX=9606 GN=MDH2 PE=1 SV=3	9	4	35.481		2.43333e+06	1.83333e+06		2.43333e+06	2.06225e+06				1200000		5700000	1600000		5500000	2200000
IsMasterProtein	Q15084	Protein disulfide-isomerase A6 OS=Homo sapiens OX=9606 GN=PDIA6 PE=1 SV=1	11	4	48.091		1280000	2.93333e+06		1280000	3.29959e+06				810000	440000	2300000	1100000		8800000	2600000
IsMasterProtein	Q7L2E3	Putative ATP-dependent RNA helicase DHX30 OS=Homo sapiens OX=9606 GN=DHX30 PE=1 SV=1	7	4	133.855		1.63333e+06	0		1.63333e+06	0				660000	1300000	1300000	2300000
IsMasterProtein	P81605	Dermcidin OS=Homo sapiens OX=9606 GN=DCD PE=1 SV=2	8	4	11.277		2.00333e+06	600000		2.00333e+06	674917		600000		2000000	5600000		410000	1800000
IsMasterProtein	P62318	Small nuclear ribonucleoprotein Sm D3 OS=Homo sapiens OX=9606 GN=SNRPD3 PE=1 SV=1	20	4	13.907		3.16667e+06	220000		3.16667e+06	247470		1100000	2600000	2400000	1200000	4800000	3500000	660000		2400000
IsMasterProtein	Q9BZE4	Nucleolar GTP-binding protein 1 OS=Homo sapiens OX=9606 GN=GTPBP4 PE=1 SV=3	7	4	73.918		666667	0		666667	0			480000	1700000			2000000
IsMasterProtein	A9Z1X7	Serine/arginine repetitive matrix protein 1 OS=Homo sapiens OX=9606 GN=SRRM1 PE=1 SV=1	7	4	103.329		1.51333e+06	0		1.51333e+06	0			2000000	2600000	940000		3600000
IsMasterProtein	P62906	60S ribosomal protein L10a OS=Homo sapiens OX=9606 GN=RPL10A PE=1 SV=2	9	4	24.816		3700000	2.33333e+06		3700000	2.62468e+06				850000		8200000	2900000		7000000	4200000
IsMasterProtein	Q06210	Glutamine--fructose-6-phosphate aminotransferase [isomerizing] 1 OS=Homo sapiens OX=9606 GN=GFPT1 PE=1 SV=3	7	4	78.756		573333	1.96667e+06		573333	2.21223e+06						970000	750000		5900000	1600000
IsMasterProtein	P07737	Profilin-1 OS=Homo sapiens OX=9606 GN=PFN1 PE=1 SV=2	11	4	15.045		3.16667e+06	3.29333e+06		3.16667e+06	3.70454e+06						6200000	3300000	480000	9400000	4900000
IsMasterProtein	P63173	60S ribosomal protein L38 OS=Homo sapiens OX=9606 GN=RPL38 PE=1 SV=2	18	4	8.213		5.96667e+06	5100000		5.96667e+06	5.73679e+06		2300000	870000	1700000	1900000	13000000	3000000	2300000	13000000	4800000
IsMasterProtein	Q9BW27	Nuclear pore complex protein Nup85 OS=Homo sapiens OX=9606 GN=NUP85 PE=1 SV=1	5	4	74.971		0	1250000		0	1.40608e+06								850000	2900000	1300000
IsMasterProtein	Q8N556	Actin filament-associated protein 1 OS=Homo sapiens OX=9606 GN=AFAP1 PE=1 SV=2	7	4	80.675		833333	2.63333e+06		833333	2.96214e+06						2500000			7900000	2700000
IsMasterProtein	O15067	Phosphoribosylformylglycinamidine synthase OS=Homo sapiens OX=9606 GN=PFAS PE=1 SV=4	5	4	144.643		2.17333e+06	223333		2.17333e+06	251219					920000	2900000	2700000	670000		760000
IsMasterProtein	P18669	Phosphoglycerate mutase 1 OS=Homo sapiens OX=9606 GN=PGAM1 PE=1 SV=2	9	4	28.786		1.23333e+06	2.26667e+06		1.23333e+06	2.54969e+06						2600000	1100000		6800000	2100000
IsMasterProtein	D6RBW1	Eukaryotic translation initiation factor 4E OS=Homo sapiens OX=9606 GN=EIF4E PE=1 SV=1	9	4	28.494		110000	4900000		110000	5.51182e+06						330000		4700000	10000000	4100000
IsMasterProtein	P61247	40S ribosomal protein S3a OS=Homo sapiens OX=9606 GN=RPS3A PE=1 SV=2	9	4	29.926		2.56667e+06	833333		2.56667e+06	937385				1500000		6500000	1200000		2500000	2500000
IsMasterProtein	P50990	T-complex protein 1 subunit theta OS=Homo sapiens OX=9606 GN=CCT8 PE=1 SV=4	6	4	59.583		260000	1600000		260000	1.79978e+06							780000		4800000	2500000
IsMasterProtein	P83731	60S ribosomal protein L24 OS=Homo sapiens OX=9606 GN=RPL24 PE=1 SV=1	16	4	17.768		3400000	4.32333e+06		3400000	4.86315e+06			1200000	2000000		6100000	4100000	970000	12000000	6200000
IsMasterProtein	O14980	Exportin-1 OS=Homo sapiens OX=9606 GN=XPO1 PE=1 SV=1	4	4	123.306		930000	1800000		930000	2.02475e+06						990000	1800000		5400000	1800000
IsMasterProtein	Q9Y2X3	Nucleolar protein 58 OS=Homo sapiens OX=9606 GN=NOP58 PE=1 SV=1	8	4	59.541		1.62667e+06	0		1.62667e+06	0				1300000	480000	2100000	2300000
IsMasterProtein	P61353	60S ribosomal protein L27 OS=Homo sapiens OX=9606 GN=RPL27 PE=1 SV=2	14	4	15.788		3200000	2.06667e+06		3200000	2.32471e+06		690000	1000000	1500000	1800000	5200000	2600000	1300000	4900000	3200000
IsMasterProtein	H7BY58	Protein-L-isoaspartate O-methyltransferase OS=Homo sapiens OX=9606 GN=PCMT1 PE=1 SV=1	8	4	30.339		1.99667e+06	0		1.99667e+06	0				2100000	790000	1000000	4200000			2500000
IsMasterProtein	P62263	40S ribosomal protein S14 OS=Homo sapiens OX=9606 GN=RPS14 PE=1 SV=3	8	4	16.263		1.60667e+06	1.16667e+06		1.60667e+06	1.31234e+06					820000	2700000	1300000		3500000	1600000
IsMasterProtein	P36542	ATP synthase subunit gamma, mitochondrial OS=Homo sapiens OX=9606 GN=ATP5F1C PE=1 SV=1	8	4	32.975		2.33333e+06	2200000		2.33333e+06	2.4747e+06						5100000	1900000		6600000	2600000
IsMasterProtein	Q15645	Pachytene checkpoint protein 2 homolog OS=Homo sapiens OX=9606 GN=TRIP13 PE=1 SV=2	6	4	48.52		900000	1.56667e+06		900000	1.76228e+06					600000	2100000			4700000	1600000
IsMasterProtein	Q8WWY3	U4/U6 small nuclear ribonucleoprotein Prp31 OS=Homo sapiens OX=9606 GN=PRPF31 PE=1 SV=2	5	4	55.421		0	0		0	0			170000	1500000						1300000
IsMasterProtein	P23246	Splicing factor, proline- and glutamine-rich OS=Homo sapiens OX=9606 GN=SFPQ PE=1 SV=2	9	4	76.102		303333	400000		303333	449945		890000			910000			1200000
IsMasterProtein	P26373	60S ribosomal protein L13 OS=Homo sapiens OX=9606 GN=RPL13 PE=1 SV=4	16	4	24.247		1700000	0		1700000	0			520000	1200000		2400000	2700000			4500000
IsMasterProtein	P16402	Histone H1.3 OS=Homo sapiens OX=9606 GN=HIST1H1D PE=1 SV=2	8	4	22.336		1.73333e+06	0		1.73333e+06	0				2000000			5200000			4300000
IsMasterProtein	P61586	Transforming protein RhoA OS=Homo sapiens OX=9606 GN=RHOA PE=1 SV=1	6	4	21.754		1.76667e+06	2.23333e+06		1.76667e+06	2.51219e+06						5300000			6700000	1600000
IsMasterProtein	P42704	Leucine-rich PPR motif-containing protein, mitochondrial OS=Homo sapiens OX=9606 GN=LRPPRC PE=1 SV=3	4	4	157.805		0	866667		0	974880									2600000	700000
IsMasterProtein	P57740	Nuclear pore complex protein Nup107 OS=Homo sapiens OX=9606 GN=NUP107 PE=1 SV=1	4	4	106.307		0	1.86667e+06		0	2.09974e+06								1500000	4100000
IsMasterProtein	P80723	Brain acid soluble protein 1 OS=Homo sapiens OX=9606 GN=BASP1 PE=1 SV=2	6	4	22.68		0	433333		0	487440									1300000	1100000
IsMasterProtein	Q02978	Mitochondrial 2-oxoglutarate/malate carrier protein OS=Homo sapiens OX=9606 GN=SLC25A11 PE=1 SV=3	6	4	34.04		1.16667e+06	0		1.16667e+06	0						2300000	1200000			990000
IsMasterProtein	P11413	Glucose-6-phosphate 1-dehydrogenase OS=Homo sapiens OX=9606 GN=G6PD PE=1 SV=4	6	4	59.219		806667	833333		806667	937385						1900000	520000		2500000	1200000
IsMasterProtein	Q9Y678	Coatomer subunit gamma-1 OS=Homo sapiens OX=9606 GN=COPG1 PE=1 SV=1	6	4	97.655		1.00333e+06	2.23333e+06		1.00333e+06	2.51219e+06						2100000	910000		6700000	1000000
IsMasterProtein	Q9Y3F4	Serine-threonine kinase receptor-associated protein OS=Homo sapiens OX=9606 GN=STRAP PE=1 SV=1	7	4	38.414		1.56667e+06	0		1.56667e+06	0		450000		1100000	500000	2600000	1600000
IsMasterProtein	Q13523	Serine/threonine-protein kinase PRP4 homolog OS=Homo sapiens OX=9606 GN=PRPF4B PE=1 SV=3	11	4	116.916		900000	1.76667e+06		900000	1.98726e+06			470000	1400000		1100000	1600000		5300000
IsMasterProtein	Q2TAY7	WD40 repeat-containing protein SMU1 OS=Homo sapiens OX=9606 GN=SMU1 PE=1 SV=2	6	4	57.507		433333	0		433333	0				1300000	1300000
IsMasterProtein	Q8WUM4	Programmed cell death 6-interacting protein OS=Homo sapiens OX=9606 GN=PDCD6IP PE=1 SV=1	5	4	95.963		266667	0		266667	0		810000			800000					820000
IsMasterProtein	Q3KNV1	TREMBL:Q3KNV1;Q96GE1 Tax_Id=9606 Gene_Symbol=KRT7 keratin 7	321	3	51.354		49000000	5.32333e+07		49000000	5.98801e+07				11000000		110000000	37000000	9700000	150000000	27000000
IsMasterProtein	P08730-1	SWISS-PROT:P08730-1 Tax_Id=10090 Gene_Symbol=Krt13 Isoform 1 of Keratin, type I cytoskeletal 13	62	3	47.724		0	0		0	0			3400000
IsMasterProtein	P62258	14-3-3 protein epsilon OS=Homo sapiens OX=9606 GN=YWHAE PE=1 SV=1	19	3	29.155		1.46667e+06	6000000		1.46667e+06	6.74917e+06						3800000	600000		18000000	2500000
IsMasterProtein	Q01130	Serine/arginine-rich splicing factor 2 OS=Homo sapiens OX=9606 GN=SRSF2 PE=1 SV=4	27	3	25.461		9.93333e+06	366667		9.93333e+06	412449		4300000	6200000	11000000	1300000	8500000	20000000	1100000		14000000
IsMasterProtein	P61981	14-3-3 protein gamma OS=Homo sapiens OX=9606 GN=YWHAG PE=1 SV=2	14	3	28.285		0	1800000		0	2.02475e+06									5400000	1600000
IsMasterProtein	Q13247	Serine/arginine-rich splicing factor 6 OS=Homo sapiens OX=9606 GN=SRSF6 PE=1 SV=2	22	3	39.563		2.87667e+06	900000		2.87667e+06	1.01238e+06			1200000	2100000	830000	4000000	3800000		2700000	4200000
IsMasterProtein	Q15427	Splicing factor 3B subunit 4 OS=Homo sapiens OX=9606 GN=SF3B4 PE=1 SV=1	10	3	44.357		1100000	120000		1100000	134983		630000		1500000	1100000		2200000	360000		2300000
IsMasterProtein	P67809	Nuclease-sensitive element-binding protein 1 OS=Homo sapiens OX=9606 GN=YBX1 PE=1 SV=3	12	3	35.903		1.42667e+06	700000		1.42667e+06	787403		910000	500000	1600000	1200000	980000	2100000		2100000
IsMasterProtein	Q14257	Reticulocalbin-2 OS=Homo sapiens OX=9606 GN=RCN2 PE=1 SV=1	9	3	36.854		2.63333e+06	2730000		2.63333e+06	3.07087e+06					1400000	3500000	3000000	190000	8000000	4000000
IsMasterProtein	P26640	Valine--tRNA ligase OS=Homo sapiens OX=9606 GN=VARS PE=1 SV=4	8	3	140.387		686667	1.43333e+06		686667	1.6123e+06						1200000	860000		4300000	1200000
IsMasterProtein	P17812	CTP synthase 1 OS=Homo sapiens OX=9606 GN=CTPS1 PE=1 SV=2	6	3	66.648		500000	2900000		500000	3.2621e+06				490000			1500000		8700000	3100000
IsMasterProtein	Q9Y6A4	Cilia- and flagella-associated protein 20 OS=Homo sapiens OX=9606 GN=CFAP20 PE=1 SV=1	11	3	22.76		3100000	0		3100000	0			2300000	3200000		5500000	3800000			2200000
IsMasterProtein	P14373	Zinc finger protein RFP OS=Homo sapiens OX=9606 GN=TRIM27 PE=1 SV=1	6	3	58.452		3.03333e+06	4.33333e+06		3.03333e+06	4.8744e+06				930000		6200000	2900000		13000000	1400000
IsMasterProtein	P31939	Bifunctional purine biosynthesis protein PURH OS=Homo sapiens OX=9606 GN=ATIC PE=1 SV=3	4	3	64.575		500000	1.43333e+06		500000	1.6123e+06							1500000		4300000	2200000
IsMasterProtein	O15145	Actin-related protein 2/3 complex subunit 3 OS=Homo sapiens OX=9606 GN=ARPC3 PE=1 SV=3	10	3	20.533		1.46667e+06	3.23333e+06		1.46667e+06	3.63705e+06						4400000			9700000	2400000
IsMasterProtein	O60488	Long-chain-fatty-acid--CoA ligase 4 OS=Homo sapiens OX=9606 GN=ACSL4 PE=1 SV=2	6	3	79.137		966667	4000000		966667	4.49945e+06						2900000			12000000	4100000
IsMasterProtein	Q15019	Septin-2 OS=Homo sapiens OX=9606 GN=SEPT2 PE=1 SV=1	6	3	41.461		733333	3.33333e+06		733333	3.74954e+06						2200000			10000000
IsMasterProtein	P23921	Ribonucleoside-diphosphate reductase large subunit OS=Homo sapiens OX=9606 GN=RRM1 PE=1 SV=1	7	3	90.013		2400000	3.33333e+06		2400000	3.74954e+06				560000		4900000	2300000		10000000	5000000
IsMasterProtein	H0Y4R2	NADPH--cytochrome P450 reductase (Fragment) OS=Homo sapiens OX=9606 GN=POR PE=1 SV=1	7	3	81.642		1.36667e+06	766667		1.36667e+06	862394						2200000	1900000		2300000	1100000
IsMasterProtein	P62753	40S ribosomal protein S6 OS=Homo sapiens OX=9606 GN=RPS6 PE=1 SV=1	11	3	28.663		1800000	1200000		1800000	1.34983e+06				1700000		2300000	3100000		3600000	2500000
IsMasterProtein	P52292	Importin subunit alpha-1 OS=Homo sapiens OX=9606 GN=KPNA2 PE=1 SV=1	4	3	57.826		323333	2.23333e+06		323333	2.51219e+06							970000		6700000	900000
IsMasterProtein	E5RFV3	Splicing regulatory glutamine/lysine-rich protein 1 OS=Homo sapiens OX=9606 GN=SREK1 PE=1 SV=1	6	3	14.295		1.43333e+06	0		1.43333e+06	0				3800000			4300000			2700000
IsMasterProtein	O76021	Ribosomal L1 domain-containing protein 1 OS=Homo sapiens OX=9606 GN=RSL1D1 PE=1 SV=3	10	3	54.939		2000000	3.66667e+06		2000000	4.12449e+06			550000	2900000		1400000	4600000		11000000	3000000
IsMasterProtein	P31040	Succinate dehydrogenase [ubiquinone] flavoprotein subunit, mitochondrial OS=Homo sapiens OX=9606 GN=SDHA PE=1 SV=2	9	3	72.645		933333	3.38667e+06		933333	3.80953e+06				690000		1600000	1200000	260000	9900000	2100000
IsMasterProtein	Q3ZCQ8	Mitochondrial import inner membrane translocase subunit TIM50 OS=Homo sapiens OX=9606 GN=TIMM50 PE=1 SV=2	11	3	39.622		3.96667e+06	6.66667e+06		3.96667e+06	7.49908e+06				1300000		8600000	3300000		20000000	2900000
IsMasterProtein	Q96TA1	Niban-like protein 1 OS=Homo sapiens OX=9606 GN=FAM129B PE=1 SV=3	7	3	84.085		1.43333e+06	3.66667e+06		1.43333e+06	4.12449e+06						3100000	1200000		11000000	3500000
IsMasterProtein	Q9H2C0	Gigaxonin OS=Homo sapiens OX=9606 GN=GAN PE=1 SV=1	5	3	67.595		700000	800000		700000	899889						2100000			2400000	900000
IsMasterProtein	P15121	Aldose reductase OS=Homo sapiens OX=9606 GN=AKR1B1 PE=1 SV=3	4	3	35.83		0	3.06667e+06		0	3.44958e+06									9200000	5500000
IsMasterProtein	P30050	60S ribosomal protein L12 OS=Homo sapiens OX=9606 GN=RPL12 PE=1 SV=1	14	3	17.808		5.56667e+06	1920000		5.56667e+06	2.15973e+06		1100000		2700000	3300000	8900000	4500000	860000	4900000	3900000
IsMasterProtein	P62081	40S ribosomal protein S7 OS=Homo sapiens OX=9606 GN=RPS7 PE=1 SV=1	9	3	22.113		3.06667e+06	3.66667e+06		3.06667e+06	4.12449e+06						6500000	2700000		11000000	3400000
IsMasterProtein	A0A0G2JHC2	PPP1R18 OS=Homo sapiens OX=9606 GN=PPP1R18 PE=1 SV=1	4	3	68.001		0	1.73333e+06		0	1.94976e+06									5200000
IsMasterProtein	Q9Y5B9	FACT complex subunit SPT16 OS=Homo sapiens OX=9606 GN=SUPT16H PE=1 SV=1	5	3	119.838		466667	0		466667	0				1300000			1400000
IsMasterProtein	O14974	Protein phosphatase 1 regulatory subunit 12A OS=Homo sapiens OX=9606 GN=PPP1R12A PE=1 SV=1	3	3	115.211		0	1.36667e+06		0	1.53731e+06									4100000
IsMasterProtein	Q13427	Peptidyl-prolyl cis-trans isomerase G OS=Homo sapiens OX=9606 GN=PPIG PE=1 SV=2	7	3	88.564		1500000	0		1500000	0				9000000			4500000			2300000
IsMasterProtein	P62266	40S ribosomal protein S23 OS=Homo sapiens OX=9606 GN=RPS23 PE=1 SV=3	13	3	15.798		8600000	433333		8600000	487440		950000	3100000	2600000	2900000	15000000	7900000	1300000		5900000
IsMasterProtein	P37198	Nuclear pore glycoprotein p62 OS=Homo sapiens OX=9606 GN=NUP62 PE=1 SV=3	3	3	53.222		0	966667		0	1.08737e+06								2900000
IsMasterProtein	P02786	Transferrin receptor protein 1 OS=Homo sapiens OX=9606 GN=TFRC PE=1 SV=2	4	3	84.818		1900000	0		1900000	0						4400000	1300000
IsMasterProtein	P60953	Cell division control protein 42 homolog OS=Homo sapiens OX=9606 GN=CDC42 PE=1 SV=2	6	3	21.245		1.86667e+06	4.66667e+06		1.86667e+06	5.24935e+06						5600000			14000000	3800000
IsMasterProtein	P20020	Plasma membrane calcium-transporting ATPase 1 OS=Homo sapiens OX=9606 GN=ATP2B1 PE=1 SV=3	5	3	138.668		0	633333		0	712412									1900000	1200000
IsMasterProtein	P27824	Calnexin OS=Homo sapiens OX=9606 GN=CANX PE=1 SV=2	8	3	67.526		2000000	2500000		2000000	2.81215e+06				1100000		3300000	2700000		7500000
IsMasterProtein	A0A0A6YYL6	Protein RPL17-C18orf32 OS=Homo sapiens OX=9606 GN=RPL17-C18orf32 PE=3 SV=1	12	3	26.356		10700000	4.43333e+06		10700000	4.98689e+06		640000	490000	4200000	1100000	20000000	11000000	1300000	12000000	6100000
IsMasterProtein	P29992	Guanine nucleotide-binding protein subunit alpha-11 OS=Homo sapiens OX=9606 GN=GNA11 PE=1 SV=2	4	3	42.097		0	1.53333e+06		0	1.72479e+06									4600000	2000000
IsMasterProtein	P32969	60S ribosomal protein L9 OS=Homo sapiens OX=9606 GN=RPL9 PE=1 SV=1	6	3	21.85		2.56667e+06	0		2.56667e+06	0				1700000		5400000	2300000			2300000
IsMasterProtein	O15427	Monocarboxylate transporter 4 OS=Homo sapiens OX=9606 GN=SLC16A3 PE=1 SV=1	7	3	49.437		1.83333e+06	1.63333e+06		1.83333e+06	1.83727e+06						5500000			4900000	2100000
IsMasterProtein	P21796	Voltage-dependent anion-selective channel protein 1 OS=Homo sapiens OX=9606 GN=VDAC1 PE=1 SV=2	12	3	30.754		2.36667e+06	2490000		2.36667e+06	2.80091e+06						5300000	1800000	670000	6800000	3800000
IsMasterProtein	P60866	40S ribosomal protein S20 OS=Homo sapiens OX=9606 GN=RPS20 PE=1 SV=1	16	3	13.364		2.93333e+06	3.43333e+06		2.93333e+06	3.86202e+06		1200000		930000	2900000	4200000	1700000	1800000	8500000	3300000
IsMasterProtein	Q01813	ATP-dependent 6-phosphofructokinase, platelet type OS=Homo sapiens OX=9606 GN=PFKP PE=1 SV=2	4	3	85.542		0	1300000		0	1.46232e+06									3900000	1400000
IsMasterProtein	Q96EY1	DnaJ homolog subfamily A member 3, mitochondrial OS=Homo sapiens OX=9606 GN=DNAJA3 PE=1 SV=2	6	3	52.456		833333	3.66667e+06		833333	4.12449e+06						1100000	1400000	1000000	10000000	4100000
IsMasterProtein	Q13555	Calcium/calmodulin-dependent protein kinase type II subunit gamma OS=Homo sapiens OX=9606 GN=CAMK2G PE=1 SV=4	8	3	62.568		2100000	1200000		2100000	1.34983e+06						5000000	1300000		3600000	1400000
IsMasterProtein	P46783	40S ribosomal protein S10 OS=Homo sapiens OX=9606 GN=RPS10 PE=1 SV=1	11	3	18.886		3700000	2600000		3700000	2.92464e+06			590000	1800000	1100000	7100000	2900000		7800000	2400000
IsMasterProtein	P48729	Casein kinase I isoform alpha OS=Homo sapiens OX=9606 GN=CSNK1A1 PE=1 SV=2	8	3	38.89		3.26667e+06	2.76667e+06		3.26667e+06	3.11212e+06				630000		7600000	2200000		8300000	2100000
IsMasterProtein	P62277	40S ribosomal protein S13 OS=Homo sapiens OX=9606 GN=RPS13 PE=1 SV=2	12	3	17.212		6200000	2430000		6200000	2.73341e+06				1100000	1000000	13000000	4600000	790000	6500000	4100000
IsMasterProtein	P50402	Emerin OS=Homo sapiens OX=9606 GN=EMD PE=1 SV=1	6	3	28.976		860000	1.03333e+06		860000	1.16236e+06						2000000	580000		3100000
IsMasterProtein	Q02413	Desmoglein-1 OS=Homo sapiens OX=9606 GN=DSG1 PE=1 SV=2	4	3	113.676		1200000	0		1200000	0			1400000		3600000
IsMasterProtein	O60306	RNA helicase aquarius OS=Homo sapiens OX=9606 GN=AQR PE=1 SV=4	4	3	171.186		400000	0		400000	0				890000	1200000					1100000
IsMasterProtein	Q9BR76	Coronin-1B OS=Homo sapiens OX=9606 GN=CORO1B PE=1 SV=1	3	3	54.2		566667	0		566667	0							1700000			2100000
IsMasterProtein	Q0ZGT2	Nexilin OS=Homo sapiens OX=9606 GN=NEXN PE=1 SV=1	5	3	80.609		433333	6000000		433333	6.74917e+06						1300000			18000000	3300000
IsMasterProtein	P98170	E3 ubiquitin-protein ligase XIAP OS=Homo sapiens OX=9606 GN=XIAP PE=1 SV=2	4	3	56.648		433333	0		433333	0		490000			1300000
IsMasterProtein	Q9BVP2	Guanine nucleotide-binding protein-like 3 OS=Homo sapiens OX=9606 GN=GNL3 PE=1 SV=2	4	3	61.954		333333	0		333333	0				220000			1000000
IsMasterProtein	Q16513	Serine/threonine-protein kinase N2 OS=Homo sapiens OX=9606 GN=PKN2 PE=1 SV=1	4	3	111.964		190000	1500000		190000	1.68729e+06							570000		4500000	1300000
IsMasterProtein	Q9HAV7	GrpE protein homolog 1, mitochondrial OS=Homo sapiens OX=9606 GN=GRPEL1 PE=1 SV=2	9	3	24.264		1.56667e+06	0		1.56667e+06	0			870000	2200000		2800000	1900000			1500000
IsMasterProtein	Q08J23	tRNA (cytosine(34)-C(5))-methyltransferase OS=Homo sapiens OX=9606 GN=NSUN2 PE=1 SV=2	6	3	86.416		2.53333e+06	933333		2.53333e+06	1.04987e+06				260000		6400000	1200000		2800000	2700000
IsMasterProtein	Q13595	Transformer-2 protein homolog alpha OS=Homo sapiens OX=9606 GN=TRA2A PE=1 SV=1	7	3	32.669		3600000	0		3600000	0			2700000	2300000	3700000	4400000	2700000
IsMasterProtein	Q71DI3	Histone H3.2 OS=Homo sapiens OX=9606 GN=HIST2H3A PE=1 SV=3	12	3	15.379		11800000	5.13333e+06		11800000	5.77429e+06			1200000	6800000	1600000	7800000	26000000	1400000	14000000	18000000
IsMasterProtein	O43395	U4/U6 small nuclear ribonucleoprotein Prp3 OS=Homo sapiens OX=9606 GN=PRPF3 PE=1 SV=2	5	3	77.481		600000	0		600000	0				1700000	1800000
IsMasterProtein	Q14643	Inositol 1,4,5-trisphosphate receptor type 1 OS=Homo sapiens OX=9606 GN=ITPR1 PE=1 SV=3	4	3	313.729		500000	800000		500000	899889						1500000			2400000
IsMasterProtein	P42677	40S ribosomal protein S27 OS=Homo sapiens OX=9606 GN=RPS27 PE=1 SV=3	8	3	9.455		2.13333e+06	1.86667e+06		2.13333e+06	2.09974e+06				1700000		5300000	1100000		5600000	3600000
IsMasterProtein	P08758	Annexin A5 OS=Homo sapiens OX=9606 GN=ANXA5 PE=1 SV=2	3	3	35.914		0	966667		0	1.08737e+06									2900000
IsMasterProtein	P02788	Lactotransferrin OS=Homo sapiens OX=9606 GN=LTF PE=1 SV=6	3	3	78.132		0	500000		0	562431								1500000
IsMasterProtein	Q9UJS0	Calcium-binding mitochondrial carrier protein Aralar2 OS=Homo sapiens OX=9606 GN=SLC25A13 PE=1 SV=2	4	3	74.129		600000	2.66667e+06		600000	2.99963e+06						1800000			8000000	960000
IsMasterProtein	P34897	Serine hydroxymethyltransferase, mitochondrial OS=Homo sapiens OX=9606 GN=SHMT2 PE=1 SV=3	4	3	55.958		733333	1.35333e+06		733333	1.52231e+06							2200000	760000	3300000	3300000
IsMasterProtein	P18583	Protein SON OS=Homo sapiens OX=9606 GN=SON PE=1 SV=4	4	3	263.664		933333	0		933333	0			1100000	1800000			2800000
IsMasterProtein	P53618	Coatomer subunit beta OS=Homo sapiens OX=9606 GN=COPB1 PE=1 SV=3	3	3	107.074		0	0		0	0										1800000
IsMasterProtein	Q12906	Interleukin enhancer-binding factor 3 OS=Homo sapiens OX=9606 GN=ILF3 PE=1 SV=3	4	3	95.279		326667	0		326667	0				980000	980000
IsMasterProtein	J3QRU1	Tyrosine-protein kinase OS=Homo sapiens OX=9606 GN=YES1 PE=1 SV=1	4	3	61.348		0	1.26667e+06		0	1.42482e+06									3800000	1400000
IsMasterProtein	Q9Y265	RuvB-like 1 OS=Homo sapiens OX=9606 GN=RUVBL1 PE=1 SV=1	6	3	50.196		996667	366667		996667	412449				640000	890000	1100000	1000000		1100000	540000
IsMasterProtein	P46776	60S ribosomal protein L27a OS=Homo sapiens OX=9606 GN=RPL27A PE=1 SV=2	4	3	16.551		770000	0		770000	0		1300000			1600000		710000
IsMasterProtein	Q9NZ01	Very-long-chain enoyl-CoA reductase OS=Homo sapiens OX=9606 GN=TECR PE=1 SV=1	3	3	36.011		1.16667e+06	333333		1.16667e+06	374954						3500000		1000000
IsMasterProtein	Q7KZF4	Staphylococcal nuclease domain-containing protein 1 OS=Homo sapiens OX=9606 GN=SND1 PE=1 SV=1	6	3	101.934		763333	1.16333e+06		763333	1.30859e+06						1900000	390000	690000	2800000	990000
IsMasterProtein	P46087	Probable 28S rRNA (cytosine(4447)-C(5))-methyltransferase OS=Homo sapiens OX=9606 GN=NOP2 PE=1 SV=2	3	3	89.247		210000	0		210000	0				790000			630000
IsMasterProtein	P62316	Small nuclear ribonucleoprotein Sm D2 OS=Homo sapiens OX=9606 GN=SNRPD2 PE=1 SV=1	4	3	13.518		1.63333e+06	0		1.63333e+06	0				1600000			4900000
							1.17412e+10	1.32072e+10	1.12486

## Sheet: norm counts
Master	Accession	Description	# Unique Peptides	MW [kDa]		Name	GFP av	2A av	2AC110A av		Name	norm counts 2A	2AC110A av		GFP #1	GFP #2	GFP #3	2A #1	2A #2	2A #3	2AC110A #1	2AC110A #2	2AC110A #3		GFP #1	GFP #2	GFP #3	2A #1	2A #2	2A #3	2AC110A #1	2AC110A #2	2AC110A #3	Name							GFP #1	GFP #2	GFP #3	2A #1	2A #2	2A #3	2AC110A #1	2AC110A #2	2AC110A #3
IsMasterProtein	Q15149	Plectin OS	279	531.466		PLEC	1.54667e+07	8.78667e+07	2.23667e+08		PLEC	1.25723e+08	2.23667e+08		1300000	100000	45000000	1600000	190000000	72000000	21000000	530000000	120000000		1300000		45000000	1600000	190000000	72000000	21000000	530000000	120000000	PLEC
IsMasterProtein	Q13813	Spectrin alpha chain, non-erythrocytic 1 OS	169	284.364		SPTAN1	533333	3.10333e+07	1.29533e+08		SPTAN1	4.44036e+07	1.29533e+08		100000	100000	1400000	100000	73000000	20000000	5600000	300000000	83000000				1400000		73000000	20000000	5600000	300000000	83000000	SPTAN1
IsMasterProtein	P58107	Epiplakin OS	138	555.316		EPPK1	1.78133e+07	1.33573e+08	408000000		EPPK1	1.91121e+08	408000000		340000	100000	53000000	720000	230000000	170000000	14000000	970000000	240000000		340000		53000000	720000	230000000	170000000	14000000	970000000	240000000	EPPK1
IsMasterProtein	Q01082	Spectrin beta chain, non-erythrocytic 1 OS	122	274.439		SPTBN1	393333	2.95033e+07	1.03533e+08		SPTBN1	4.22144e+07	1.03533e+08		100000	100000	980000	510000	66000000	22000000	5600000	250000000	55000000				980000	510000	66000000	22000000	5600000	250000000	55000000	SPTBN1
IsMasterProtein	P21333	Filamin-A OS	90	280.564		FLNA	1.66667e+06	1.96333e+07	3.89667e+07		FLNA	2.80921e+07	3.89667e+07		1800000	100000	3100000	3900000	42000000	13000000	3900000	96000000	17000000		1800000		3100000	3900000	42000000	13000000	3900000	96000000	17000000	FLNA
IsMasterProtein	P15924	Desmoplakin OS	71	331.569		DSP	1.33333e+06	9.86667e+06	28100000		DSP	1.41176e+07	28100000		100000	100000	3800000	600000	19000000	10000000	1300000	63000000	20000000				3800000	600000	19000000	10000000	1300000	63000000	20000000	DSP
IsMasterProtein	O75369	Filamin-B OS	65	277.99		FLNB	2200000	1.85333e+07	19300000		FLNB	2.65182e+07	19300000		100000	100000	6400000	1600000	41000000	13000000	1100000	47000000	9800000				6400000	1600000	41000000	13000000	1100000	47000000	9800000	FLNB
IsMasterProtein	Q14152	Eukaryotic translation initiation factor 3 subunit A OS	64	166.468		EIF3A	433333	1.53333e+06	91000000		EIF3A	2.19395e+06	91000000		100000	100000	1100000	100000	2400000	2100000	28000000	190000000	55000000				1100000		2400000	2100000	28000000	190000000	55000000	EIF3A
IsMasterProtein	P35579	Myosin-9 OS	60	226.392		MYH9	1.03333e+06	2.36167e+07	3.66667e+07		MYH9	3.37916e+07	3.66667e+07		100000	100000	2900000	850000	56000000	14000000	1000000	83000000	26000000				2900000	850000	56000000	14000000	1000000	83000000	26000000	MYH9
IsMasterProtein	P49327	Fatty acid synthase OS	58	273.254		FASN	1260000	1.02667e+07	3.18333e+07		FASN	1.46899e+07	3.18333e+07		1500000	380000	1900000	2000000	19000000	9800000	1500000	70000000	24000000		1500000	380000	1900000	2000000	19000000	9800000	1500000	70000000	24000000	FASN
IsMasterProtein	Q6P2Q9	Pre-mRNA-processing-splicing factor 8 OS	57	273.427		PRPF8	3.76667e+06	4.76667e+06	4.66667e+06		PRPF8	6.82032e+06	4.66667e+06		2300000	3000000	6000000	2000000	2300000	10000000	2000000	6000000	6000000		2300000	3000000	6000000	2000000	2300000	10000000	2000000	6000000	6000000	PRPF8
IsMasterProtein	A0A087WVQ6	Clathrin heavy chain OS	53	191.936		CLTC	1.05333e+06	1.27333e+07	28200000		CLTC	1.82193e+07	28200000		460000	100000	2600000	1700000	28000000	8500000	4600000	64000000	16000000		460000		2600000	1700000	28000000	8500000	4600000	64000000	16000000	CLTC
IsMasterProtein	P08670	Vimentin OS	52	53.619		VIM	6.54667e+07	937000000	1.31667e+09		VIM	1.34069e+09	1.31667e+09		18000000	8400000	170000000	21000000	2200000000	590000000	90000000	3100000000	760000000		18000000	8400000	170000000	21000000	2200000000	590000000	90000000	3100000000	760000000	VIM
IsMasterProtein	P46940	Ras GTPase-activating-like protein IQGAP1 OS	51	189.134		IQGAP1	533333	9.36667e+06	3.38467e+07		IQGAP1	1.34022e+07	3.38467e+07		100000	100000	1400000	100000	21000000	7000000	540000	87000000	14000000				1400000		21000000	7000000	540000	87000000	14000000	IQGAP1
IsMasterProtein	O75643	U5 small nuclear ribonucleoprotein 200 kDa helicase OS	50	244.353		SNRNP200	4.63333e+06	5900000	6700000		SNRNP200	8.44193e+06	6700000		3700000	2500000	7700000	4800000	3700000	9200000	2800000	11000000	6300000		3700000	2500000	7700000	4800000	3700000	9200000	2800000	11000000	6300000	SNRNP200
IsMasterProtein	O43707	Alpha-actinin-4 OS	49	104.788		ACTN4	2.44667e+06	6.63333e+07	384000000		ACTN4	9.49121e+07	384000000		2000000	340000	5000000	3000000	170000000	26000000	12000000	960000000	180000000		2000000	340000	5000000	3000000	170000000	26000000	12000000	960000000	180000000	ACTN4
IsMasterProtein	P55884	Eukaryotic translation initiation factor 3 subunit B OS	48	92.424		EIF3B	270000	2.16333e+06	1.30333e+08		EIF3B	3.09537e+06	1.30333e+08		610000	100000	100000	1100000	4700000	690000	100000000	220000000	71000000		610000			1100000	4700000	690000	100000000	220000000	71000000	EIF3B
IsMasterProtein	A0A0C4DG89	Probable ATP-dependent RNA helicase DDX46 OS	48	117.389		DDX46	1.18667e+07	11800000	5700000		DDX46	1.68839e+07	5700000		1400000	7200000	27000000	1900000	7500000	26000000	100000	5000000	12000000		1400000	7200000	27000000	1900000	7500000	26000000		5000000	12000000	DDX46
IsMasterProtein	Q04637	Eukaryotic translation initiation factor 4 gamma 1 OS	44	175.382		EIF4G1	100000	100000	1.83333e+07		EIF4G1	143084	1.83333e+07		100000	100000	100000	100000	100000	100000	28000000	15000000	12000000								28000000	15000000	12000000	EIF4G1
IsMasterProtein	P05787	Keratin, type II cytoskeletal 8 OS	43	53.671		KRT8	3.29667e+07	541700000	5.71333e+08		KRT8	7.75084e+08	5.71333e+08		4000000	4900000	90000000	5100000	1300000000	320000000	44000000	1200000000	470000000		4000000	4900000	90000000	5100000	1300000000	320000000	44000000	1200000000	470000000	KRT8
IsMasterProtein	O00159	Unconventional myosin-Ic OS	43	121.606		MYO1C	1000000	1.21333e+07	40700000		MYO1C	1.73608e+07	40700000		100000	100000	2800000	100000	29000000	7300000	100000	100000000	22000000				2800000		29000000	7300000		100000000	22000000	MYO1C
IsMasterProtein	P13639	Elongation factor 2 OS	41	95.277		EEF2	2.94667e+06	17700000	5.47333e+07		EEF2	2.53258e+07	5.47333e+07		1700000	840000	6300000	2100000	34000000	17000000	3200000	130000000	31000000		1700000	840000	6300000	2100000	34000000	17000000	3200000	130000000	31000000	EEF2
IsMasterProtein	J3KNN5	Probable ATP-dependent RNA helicase DDX41 (Fragment) OS	41	71.603		DDX41	2.25667e+07	25000000	24100000		DDX41	3.57709e+07	24100000		9700000	21000000	37000000	12000000	27000000	36000000	9300000	23000000	40000000		9700000	21000000	37000000	12000000	27000000	36000000	9300000	23000000	40000000	DDX41
IsMasterProtein	E9PMS6	LIM domain only protein 7 OS	39	145.334		LMO7	100000	1.12667e+07	2.22967e+07		LMO7	1.61207e+07	2.22967e+07		100000	100000	100000	100000	27000000	6700000	890000	56000000	10000000						27000000	6700000	890000	56000000	10000000	LMO7
IsMasterProtein	Q99613	Eukaryotic translation initiation factor 3 subunit C OS	38	105.278		EIF3C	343333	1.23333e+06	6.06667e+07		EIF3C	1.7647e+06	6.06667e+07		100000	100000	830000	100000	2400000	1200000	53000000	83000000	46000000				830000		2400000	1200000	53000000	83000000	46000000	EIF3C
IsMasterProtein	P52948	Nuclear pore complex protein Nup98-Nup96 OS	38	197.457		NUP98	100000	100000	1.17667e+08		NUP98	143084	1.17667e+08		100000	100000	100000	100000	100000	100000	97000000	210000000	46000000								97000000	210000000	46000000	NUP98
IsMasterProtein	O95425	Supervillin OS	37	247.593		SVIL	100000	2.83333e+06	1.28333e+07		SVIL	4.05403e+06	1.28333e+07		100000	100000	100000	100000	8300000	100000	100000	32000000	6400000						8300000			32000000	6400000	SVIL
IsMasterProtein	B0QY89	Eukaryotic translation initiation factor 3 subunit L OS	35	70.857		EIF3L	323333	866667	1.84333e+08		EIF3L	1.24006e+06	1.84333e+08		100000	100000	770000	1200000	100000	1300000	94000000	360000000	99000000				770000	1200000		1300000	94000000	360000000	99000000	EIF3L
IsMasterProtein	P12814	Alpha-actinin-1 OS	34	102.993		ACTN1	100000	26200000	5.19333e+07		ACTN1	3.74879e+07	5.19333e+07		100000	100000	100000	1600000	66000000	11000000	2800000	130000000	23000000					1600000	66000000	11000000	2800000	130000000	23000000	ACTN1
IsMasterProtein	Q8IVT2	Mitotic interactor and substrate of PLK1 OS	34	75.311		MISP	276667	8.01667e+07	1.19533e+08		MISP	1.14705e+08	1.19533e+08		100000	100000	630000	1500000	200000000	39000000	7600000	300000000	51000000				630000	1500000	200000000	39000000	7600000	300000000	51000000	MISP
IsMasterProtein	P02769	SWISS-PROT:P02769 (Bos taurus) Bovine serum albumin precursor	33	69.248		BSA (bovine)	5.88333e+07	7.43333e+06	4.53333e+06		BSA (bovine)	1.06359e+07	4.53333e+06		9300000	160000000	7200000	8500000	6300000	7500000	3000000	3700000	6900000		9300000	160000000	7200000	8500000	6300000	7500000	3000000	3700000	6900000	BSA (bovine)
IsMasterProtein	O75533	Splicing factor 3B subunit 1 OS	31	145.738		SF3B1	4.83333e+06	7.93333e+06	4000000		SF3B1	1.13513e+07	4000000		3000000	3300000	8200000	4400000	7400000	12000000	1500000	6000000	4500000		3000000	3300000	8200000	4400000	7400000	12000000	1500000	6000000	4500000	SF3B1
IsMasterProtein	Q15029	116 kDa U5 small nuclear ribonucleoprotein component OS	31	109.366		EFTUD2	4400000	6000000	5.93333e+06		EFTUD2	8.58501e+06	5.93333e+06		3200000	3100000	6900000	7100000	3900000	7000000	2200000	11000000	4600000		3200000	3100000	6900000	7100000	3900000	7000000	2200000	11000000	4600000	EFTUD2
IsMasterProtein	P60228	Eukaryotic translation initiation factor 3 subunit E OS	30	52.187		EIF3E	433333	766667	6.63333e+07		EIF3E	1.09697e+06	6.63333e+07		100000	100000	1100000	100000	2100000	100000	30000000	130000000	39000000				1100000		2100000		30000000	130000000	39000000	EIF3E
IsMasterProtein	P04264	Keratin, type II cytoskeletal 1 OS	29	65.999		KRT1	3.63333e+07	7.36667e+07	1.10667e+08		KRT1	1.05405e+08	1.10667e+08		19000000	68000000	22000000	8000000	130000000	83000000	32000000	170000000	130000000		19000000	68000000	22000000	8000000	130000000	83000000	32000000	170000000	130000000	KRT1
IsMasterProtein	P14618	Pyruvate kinase PKM OS	29	57.9		PKM	3320000	30000000	68100000		PKM	4.29251e+07	68100000		760000	1700000	7500000	2000000	60000000	28000000	3300000	160000000	41000000		760000	1700000	7500000	2000000	60000000	28000000	3300000	160000000	41000000	PKM
IsMasterProtein	Q15393	Splicing factor 3B subunit 3 OS	29	135.492		SF3B3	4.06667e+06	5020000	1500000		SF3B3	7.18279e+06	1500000		3700000	3600000	4900000	8100000	860000	6100000	1800000	100000	2600000		3700000	3600000	4900000	8100000	860000	6100000	1800000		2600000	SF3B3
IsMasterProtein	P49756	RNA-binding protein 25 OS	29	100.124		RBM25	1.87667e+07	21600000	9.16667e+06		RBM25	3.0906e+07	9.16667e+06		2300000	17000000	37000000	7800000	23000000	34000000	3600000	7900000	16000000		2300000	17000000	37000000	7800000	23000000	34000000	3600000	7900000	16000000	RBM25
IsMasterProtein	P07355	Annexin A2 OS	28	38.58		ANXA2	1530000	79640000	1.00233e+08		ANXA2	1.13952e+08	1.00233e+08		390000	100000	4100000	920000	190000000	48000000	6700000	210000000	84000000		390000		4100000	920000	190000000	48000000	6700000	210000000	84000000	ANXA2
IsMasterProtein	P11142	Heat shock cognate 71 kDa protein OS	27	70.854		HSPA8	1.10333e+07	52000000	44000000		HSPA8	7.44035e+07	44000000		9700000	6400000	17000000	25000000	100000000	31000000	21000000	76000000	35000000		9700000	6400000	17000000	25000000	100000000	31000000	21000000	76000000	35000000	HSPA8
IsMasterProtein	P05783	Keratin, type I cytoskeletal 18 OS	26	48.029		KRT18	2.36667e+07	280800000	6.01667e+08		KRT18	4.01779e+08	6.01667e+08		3700000	2300000	65000000	2400000	610000000	230000000	45000000	1300000000	460000000		3700000	2300000	65000000	2400000	610000000	230000000	45000000	1300000000	460000000	KRT18
IsMasterProtein	P13645	SWISS-PROT:P13645 Tax_Id	26	59.475		KRT10	2.16333e+07	17600000	25000000		KRT10	2.51827e+07	25000000		13000000	46000000	5900000	20000000	32000000	800000	23000000	28000000	24000000		13000000	46000000	5900000	20000000	32000000	800000	23000000	28000000	24000000	KRT10
IsMasterProtein	P35527	SWISS-PROT:P35527 Tax_Id	26	62.092		KRT9	2.52667e+07	1.10667e+07	1.38333e+07		KRT9	1.58346e+07	1.38333e+07		21000000	48000000	6800000	1900000	25000000	6300000	38000000	1500000	2000000		21000000	48000000	6800000	1900000	25000000	6300000	38000000	1500000	2000000	KRT9
IsMasterProtein	A0A0G2JIW1	Heat shock 70 kDa protein 1B OS	26	70.066		HSPA1B	6.53333e+06	2.07667e+07	2.84333e+07		HSPA1B	2.97137e+07	2.84333e+07		5800000	4000000	9800000	9300000	38000000	15000000	8300000	53000000	24000000		5800000	4000000	9800000	9300000	38000000	15000000	8300000	53000000	24000000	HSPA1B
IsMasterProtein	O75400	Pre-mRNA-processing factor 40 homolog A OS	26	108.737		PRPF40A	2.06333e+07	2.22667e+07	9.26667e+06		PRPF40A	3.18599e+07	9.26667e+06		4900000	21000000	36000000	8800000	24000000	34000000	3100000	6700000	18000000		4900000	21000000	36000000	8800000	24000000	34000000	3100000	6700000	18000000	PRPF40A
IsMasterProtein	O15371	Eukaryotic translation initiation factor 3 subunit D OS	25	63.932		EIF3D	663333	2.63333e+06	68000000		EIF3D	3.76787e+06	68000000		100000	790000	1100000	2000000	3300000	2600000	43000000	120000000	41000000			790000	1100000	2000000	3300000	2600000	43000000	120000000	41000000	EIF3D
IsMasterProtein	P26038	Moesin OS	25	67.778		MSN	346667	1.53667e+07	4.67667e+07		MSN	2.19872e+07	4.67667e+07		100000	100000	840000	100000	33000000	13000000	300000	110000000	30000000				840000		33000000	13000000	300000	110000000	30000000	MSN
IsMasterProtein	A0A0D9SF53	ATP-dependent RNA helicase DDX3X OS	25	81.426		DDX3X	2.06667e+06	7.23333e+06	18600000		DDX3X	1.03497e+07	18600000		2400000	1100000	2700000	3900000	11000000	6800000	5800000	39000000	11000000		2400000	1100000	2700000	3900000	11000000	6800000	5800000	39000000	11000000	DDX3X
IsMasterProtein	Q04695	Keratin, type I cytoskeletal 17 OS	24	48.076		KRT17	1.46667e+06	9.41667e+07	1.10333e+07		KRT17	1.34737e+08	1.10333e+07		100000	2600000	1700000	1500000	190000000	91000000	100000	22000000	11000000			2600000	1700000	1500000	190000000	91000000		22000000	11000000	KRT17
IsMasterProtein	P11387	DNA topoisomerase 1 OS	24	90.669		TOP1	6800000	1.00333e+07	2710000		TOP1	1.43561e+07	2710000		1200000	7200000	12000000	2100000	10000000	18000000	430000	100000	7600000		1200000	7200000	12000000	2100000	10000000	18000000	430000		7600000	TOP1
IsMasterProtein	A0A0J9YVP6	Poly(U)-binding-splicing factor PUF60 (Fragment) OS	23	57.362		PUF60	2.39333e+07	3.73333e+07	1.01333e+07		PUF60	5.34179e+07	1.01333e+07		9800000	16000000	46000000	18000000	31000000	63000000	5400000	12000000	13000000		9800000	16000000	46000000	18000000	31000000	63000000	5400000	12000000	13000000	PUF60
IsMasterProtein	Q16643	Drebrin OS	23	71.385		DBN1	10400000	4.86067e+07	106300000		DBN1	6.95481e+07	106300000		100000	100000	31000000	820000	130000000	15000000	5900000	260000000	53000000				31000000	820000	130000000	15000000	5900000	260000000	53000000	DBN1
IsMasterProtein	P06733	Alpha-enolase OS	23	47.139		ENO1	2160000	17170000	2.60667e+07		ENO1	2.45674e+07	2.60667e+07		780000	1300000	4400000	510000	38000000	13000000	2200000	48000000	28000000		780000	1300000	4400000	510000	38000000	13000000	2200000	48000000	28000000	ENO1
IsMasterProtein	P02545	Prelamin-A/C OS	22	74.095		LMNA	1500000	7.86667e+06	26600000		LMNA	1.12559e+07	26600000		3100000	100000	1300000	2200000	16000000	5400000	3800000	58000000	18000000		3100000		1300000	2200000	16000000	5400000	3800000	58000000	18000000	LMNA
IsMasterProtein	Q5SRE5	Nucleoporin NUP188 homolog OS	22	195.917		NUP188	100000	100000	4400000		NUP188	143084	4400000		100000	100000	100000	100000	100000	100000	7000000	4900000	1300000								7000000	4900000	1300000	NUP188
IsMasterProtein	P63261	Actin, cytoplasmic 2 OS	21	41.766		ACTG1	1.34667e+08	4.07633e+09	4.73333e+09		ACTG1	5.83256e+09	4.73333e+09		22000000	32000000	350000000	29000000	11000000000	1200000000	200000000	11000000000	3000000000		22000000	32000000	350000000	29000000	11000000000	1200000000	200000000	11000000000	3000000000	ACTG1
IsMasterProtein	P08238	Heat shock protein HSP 90-beta OS	21	83.212		HSP90AB1	2.73333e+06	18800000	2.80333e+07		HSP90AB1	2.68997e+07	2.80333e+07		2800000	1300000	4100000	3400000	40000000	13000000	4100000	49000000	31000000		2800000	1300000	4100000	3400000	40000000	13000000	4100000	49000000	31000000	HSP90AB1
IsMasterProtein	B3KS98	Eukaryotic translation initiation factor 3 subunit H OS	21	41.555		EIF3H	3000000	100000	36000000		EIF3H	143084	36000000		100000	100000	8800000	100000	100000	100000	39000000	45000000	24000000				8800000				39000000	45000000	24000000	EIF3H
IsMasterProtein	D3DTX6	Neurabin-2 OS	21	89.28		PPP1R9B	100000	5.83333e+06	1.87333e+07		PPP1R9B	8.34654e+06	1.87333e+07		100000	100000	100000	100000	16000000	1400000	1200000	46000000	9000000						16000000	1400000	1200000	46000000	9000000	PPP1R9B
IsMasterProtein	P11021	Endoplasmic reticulum chaperone BiP OS	21	72.288		HSPA5	4.56667e+06	11900000	9.63333e+06		HSPA5	1.70269e+07	9.63333e+06		4000000	2700000	7000000	4500000	23000000	8200000	2500000	18000000	8400000		4000000	2700000	7000000	4500000	23000000	8200000	2500000	18000000	8400000	HSPA5
IsMasterProtein	O43143	Pre-mRNA-splicing factor ATP-dependent RNA helicase DHX15 OS	21	90.875		DHX15	3600000	6.56667e+06	4.46667e+06		DHX15	9.39582e+06	4.46667e+06		1100000	3100000	6600000	3000000	8000000	8700000	2200000	7100000	4100000		1100000	3100000	6600000	3000000	8000000	8700000	2200000	7100000	4100000	DHX15
IsMasterProtein	Q9ULJ8	Neurabin-1 OS	20	123.267		PPP1R9A	633333	1400000	11700000		PPP1R9A	2.00317e+06	11700000		100000	100000	1700000	100000	3800000	300000	100000	30000000	5000000				1700000		3800000	300000		30000000	5000000	PPP1R9A
IsMasterProtein	Q14562	ATP-dependent RNA helicase DHX8 OS	20	139.227		DHX8	3000000	2480000	966667		DHX8	3.54847e+06	966667		100000	2800000	6100000	440000	2900000	4100000	100000	100000	2700000			2800000	6100000	440000	2900000	4100000			2700000	DHX8
IsMasterProtein	Q8N1F7	Nuclear pore complex protein Nup93 OS	20	93.43		NUP93	100000	100000	12400000		NUP93	143084	12400000		100000	100000	100000	100000	100000	100000	23000000	12000000	2200000								23000000	12000000	2200000	NUP93
IsMasterProtein	Q6WCQ1	Myosin phosphatase Rho-interacting protein OS	19	116.461		MPRIP	100000	3.56667e+06	6.96667e+06		MPRIP	5.10331e+06	6.96667e+06		100000	100000	100000	100000	9200000	1400000	100000	18000000	2800000						9200000	1400000		18000000	2800000	MPRIP
IsMasterProtein	P04406	Glyceraldehyde-3-phosphate dehydrogenase OS	18	36.03		GAPDH	6500000	55200000	92500000		GAPDH	7.89821e+07	92500000		1500000	2000000	16000000	1600000	120000000	44000000	4500000	220000000	53000000		1500000	2000000	16000000	1600000	120000000	44000000	4500000	220000000	53000000	GAPDH
IsMasterProtein	Q9U6Y5	SWISS-PROT:Q9U6Y5 Green fluorescent protein (GFP-Cter-HisTag)	18	28.089		GFP	1.44667e+09	1.19333e+08	5.13333e+08		GFP	1.70746e+08	5.13333e+08		2500000000	1100000000	740000000	170000000	130000000	58000000	470000000	780000000	290000000		2500000000	1100000000	740000000	170000000	130000000	58000000	470000000	780000000	290000000	GFP
IsMasterProtein	P78406	mRNA export factor OS	18	40.942		RAE1	100000	100000	1.22667e+08		RAE1	143084	1.22667e+08		100000	100000	100000	100000	100000	100000	95000000	230000000	43000000								95000000	230000000	43000000	RAE1
IsMasterProtein	Q13347	Eukaryotic translation initiation factor 3 subunit I OS	18	36.479		EIF3I	386667	100000	48000000		EIF3I	143084	48000000		100000	100000	960000	100000	100000	100000	21000000	93000000	30000000				960000				21000000	93000000	30000000	EIF3I
IsMasterProtein	O75821	Eukaryotic translation initiation factor 3 subunit G OS	18	35.589		EIF3G	1.73333e+06	966667	24000000		EIF3G	1.38314e+06	24000000		100000	100000	5000000	100000	100000	2700000	17000000	30000000	25000000				5000000			2700000	17000000	30000000	25000000	EIF3G
IsMasterProtein	O15042	U2 snRNP-associated SURP motif-containing protein OS	18	118.219		U2SURP	4.06667e+06	5.13333e+06	2400000		U2SURP	7.34496e+06	2400000		1000000	4100000	7100000	3800000	4400000	7200000	2200000	2000000	3000000		1000000	4100000	7100000	3800000	4400000	7200000	2200000	2000000	3000000	U2SURP
IsMasterProtein	Q8TEM1	Nuclear pore membrane glycoprotein 210 OS	18	204.983		NUP210	100000	370000	7.46667e+06		NUP210	529409	7.46667e+06		100000	100000	100000	100000	910000	100000	10000000	9900000	2500000						910000		10000000	9900000	2500000	NUP210
IsMasterProtein	P68104	Elongation factor 1-alpha 1 OS	17	50.109		EEF1A1	1.04333e+07	34000000	6.62333e+07		EEF1A1	4.86484e+07	6.62333e+07		9700000	5600000	16000000	10000000	62000000	30000000	7700000	140000000	51000000		9700000	5600000	16000000	10000000	62000000	30000000	7700000	140000000	51000000	EEF1A1
IsMasterProtein	Q08211	ATP-dependent RNA helicase A OS	17	140.869		DHX9	1.06667e+06	6300000	5.33333e+06		DHX9	9.01426e+06	5.33333e+06		1600000	100000	1500000	2800000	6900000	9200000	1500000	9900000	4600000		1600000		1500000	2800000	6900000	9200000	1500000	9900000	4600000	DHX9
IsMasterProtein	J3KPF3	4F2 cell-surface antigen heavy chain OS	17	68.059		SLC3A2	1.03333e+06	1.18333e+07	1.47333e+07		SLC3A2	1.69316e+07	1.47333e+07		100000	400000	2600000	1200000	27000000	7300000	1200000	32000000	11000000			400000	2600000	1200000	27000000	7300000	1200000	32000000	11000000	SLC3A2
IsMasterProtein	Q13435	Splicing factor 3B subunit 2 OS	17	100.165		SF3B2	2.43333e+06	3.03333e+06	400000		SF3B2	4.3402e+06	400000		3800000	1100000	2400000	5900000	100000	3100000	1000000	100000	100000		3800000	1100000	2400000	5900000		3100000	1000000			SF3B2
IsMasterProtein	Q7L2H7	Eukaryotic translation initiation factor 3 subunit M OS	16	42.476		EIF3M	100000	100000	43000000		EIF3M	143084	43000000		100000	100000	100000	100000	100000	100000	18000000	96000000	15000000								18000000	96000000	15000000	EIF3M
IsMasterProtein	O15020	Spectrin beta chain, non-erythrocytic 2 OS	16	271.157		SPTBN2	100000	1900000	5.43333e+06		SPTBN2	2.71859e+06	5.43333e+06		100000	100000	100000	100000	5500000	100000	100000	12000000	4200000						5500000			12000000	4200000	SPTBN2
IsMasterProtein	O00303	Eukaryotic translation initiation factor 3 subunit F OS	16	37.54		EIF3F	433333	100000	62000000		EIF3F	143084	62000000		100000	100000	1100000	100000	100000	100000	32000000	120000000	34000000				1100000				32000000	120000000	34000000	EIF3F
IsMasterProtein	E7EQR4	Ezrin OS	16	69.329		EZR	100000	5.56667e+06	2.60333e+07		EZR	7.96498e+06	2.60333e+07		100000	100000	100000	100000	13000000	3600000	100000	63000000	15000000						13000000	3600000		63000000	15000000	EZR
IsMasterProtein	A8MXP9	Matrin-3 OS	16	99.905		MATR3	2.46667e+06	6.56667e+06	3.26667e+07		MATR3	9.39582e+06	3.26667e+07		2600000	1700000	3100000	1900000	11000000	6800000	8000000	74000000	16000000		2600000	1700000	3100000	1900000	11000000	6800000	8000000	74000000	16000000	MATR3
IsMasterProtein	P55081	Microfibrillar-associated protein 1 OS	16	51.927		MFAP1	1.00667e+07	1.03333e+07	3170000		MFAP1	1.47853e+07	3170000		7200000	10000000	13000000	10000000	11000000	10000000	3700000	810000	5000000		7200000	10000000	13000000	10000000	11000000	10000000	3700000	810000	5000000	MFAP1
IsMasterProtein	P26368	Splicing factor U2AF 65 kDa subunit OS	15	53.467		U2AF2	3.26233e+07	4.91333e+07	1.49667e+07		U2AF2	7.03017e+07	1.49667e+07		870000	31000000	66000000	3400000	74000000	70000000	1900000	21000000	22000000		870000	31000000	66000000	3400000	74000000	70000000	1900000	21000000	22000000	U2AF2
IsMasterProtein	P07900	Heat shock protein HSP 90-alpha OS	15	84.607		HSP90AA1	900000	6.83333e+06	1.50667e+07		HSP90AA1	9.77738e+06	1.50667e+07		100000	100000	2500000	1700000	14000000	4800000	2200000	28000000	15000000				2500000	1700000	14000000	4800000	2200000	28000000	15000000	HSP90AA1
IsMasterProtein	P00338	L-lactate dehydrogenase A chain OS	15	36.665		LDHA	766667	7.26667e+06	18900000		LDHA	1.03974e+07	18900000		100000	100000	2100000	100000	14000000	7700000	1700000	40000000	15000000				2100000		14000000	7700000	1700000	40000000	15000000	LDHA
IsMasterProtein	Q86YQ8	Copine-8 OS	15	63.068		CPNE8	100000	1.43333e+06	1.24667e+07		CPNE8	2.05086e+06	1.24667e+07		100000	100000	100000	100000	4100000	100000	100000	31000000	6300000						4100000			31000000	6300000	CPNE8
IsMasterProtein	P29401	Transketolase OS	15	67.835		TKT	433333	7.86667e+06	8400000		TKT	1.12559e+07	8400000		100000	100000	1100000	100000	17000000	6500000	100000	18000000	7100000				1100000		17000000	6500000		18000000	7100000	TKT
IsMasterProtein	Q9ULV4	Coronin-1C OS	15	53.215		CORO1C	1.23333e+06	1.53633e+07	3.50667e+07		CORO1C	2.19824e+07	3.50667e+07		100000	100000	3500000	590000	38000000	7500000	1200000	84000000	20000000				3500000	590000	38000000	7500000	1200000	84000000	20000000	CORO1C
IsMasterProtein	P07195	L-lactate dehydrogenase B chain OS	14	36.615		LDHB	846667	7370000	2.14333e+07		LDHB	1.05453e+07	2.14333e+07		100000	240000	2200000	810000	15000000	6300000	1300000	42000000	21000000			240000	2200000	810000	15000000	6300000	1300000	42000000	21000000	LDHB
IsMasterProtein	O43795	Unconventional myosin-Ib OS	14	131.902		MYO1B	100000	3100000	8.76667e+06		MYO1B	4.43559e+06	8.76667e+06		100000	100000	100000	100000	7600000	1600000	100000	21000000	5200000						7600000	1600000		21000000	5200000	MYO1B
IsMasterProtein	P00966	Argininosuccinate synthase OS	14	46.501		ASS1	600000	6.33333e+06	1.70333e+07		ASS1	9.06196e+06	1.70333e+07		100000	100000	1600000	100000	14000000	4900000	100000	33000000	18000000				1600000		14000000	4900000		33000000	18000000	ASS1
IsMasterProtein	P06396	Gelsolin OS	14	85.644		GSN	100000	4.20667e+06	7600000		GSN	6.01905e+06	7600000		100000	100000	100000	100000	12000000	520000	100000	18000000	4700000						12000000	520000		18000000	4700000	GSN
IsMasterProtein	P53621	Coatomer subunit alpha OS	14	138.258		COPA	433333	2730000	5790000		COPA	3.90618e+06	5790000		100000	100000	1100000	590000	4600000	3000000	770000	14000000	2600000				1100000	590000	4600000	3000000	770000	14000000	2600000	COPA
IsMasterProtein	P62701	40S ribosomal protein S4, X isoform OS	14	29.579		RPS4X	1.03333e+06	4.73333e+06	5.03333e+06		RPS4X	6.77262e+06	5.03333e+06		100000	1200000	1800000	1200000	8200000	4800000	1800000	9000000	4300000			1200000	1800000	1200000	8200000	4800000	1800000	9000000	4300000	RPS4X
IsMasterProtein	Q16531	DNA damage-binding protein 1 OS	14	126.887		DDB1	1.45667e+06	2.96667e+06	8.39333e+06		DDB1	4.24481e+06	8.39333e+06		770000	1500000	2100000	1900000	4200000	2800000	880000	21000000	3300000		770000	1500000	2100000	1900000	4200000	2800000	880000	21000000	3300000	DDB1
IsMasterProtein	Q8WUQ7	Cactin OS	13	88.648		CACTIN	7.46667e+06	6.43333e+06	1.53333e+06		CACTIN	9.20504e+06	1.53333e+06		100000	5300000	17000000	100000	6200000	13000000	100000	100000	4400000			5300000	17000000		6200000	13000000			4400000	CACTIN
IsMasterProtein	Q9Y5X1	Sorting nexin-9 OS	13	66.55		SNX9	900000	4.16667e+06	1.76667e+06		SNX9	5.96181e+06	1.76667e+06		1500000	100000	1100000	6400000	3100000	3000000	1300000	100000	3900000		1500000		1100000	6400000	3100000	3000000	1300000		3900000	SNX9
IsMasterProtein	Q99567	Nuclear pore complex protein Nup88 OS	13	83.489		NUP88	100000	100000	4.76667e+06		NUP88	143084	4.76667e+06		100000	100000	100000	100000	100000	100000	4200000	8500000	1600000								4200000	8500000	1600000	NUP88
IsMasterProtein	J3KTL2	Serine/arginine-rich-splicing factor 1 OS	13	28.312		SRSF1	6.53333e+06	1.20333e+07	6.71667e+06		SRSF1	1.72177e+07	6.71667e+06		1500000	5100000	13000000	2100000	12000000	22000000	650000	9700000	9800000		1500000	5100000	13000000	2100000	12000000	22000000	650000	9700000	9800000	SRSF1
IsMasterProtein	P78527	DNA-dependent protein kinase catalytic subunit OS	13	468.788		PRKDC	100000	650000	3.26667e+06		PRKDC	930043	3.26667e+06		100000	100000	100000	100000	1200000	650000	100000	8000000	1700000						1200000	650000		8000000	1700000	PRKDC
IsMasterProtein	LAG_94_10_nanobody	LAG_94_10_nanobody	12	15.093		LAG_94_10_nanobody	1390000000	1710000000	8.46667e+08		LAG_94_10_nanobody	2.44673e+09	8.46667e+08		2600000000	770000000	800000000	2800000000	1400000000	930000000	1400000000	540000000	600000000		2600000000	770000000	800000000	2800000000	1400000000	930000000	1400000000	540000000	600000000	LAG_94_10_nanobody
IsMasterProtein	P61158	Actin-related protein 3 OS	12	47.341		ACTR3	100000	1.09667e+07	27700000		ACTR3	1.56915e+07	27700000		100000	100000	100000	100000	28000000	4800000	100000	69000000	14000000						28000000	4800000		69000000	14000000	ACTR3
IsMasterProtein	P05023	Sodium/potassium-transporting ATPase subunit alpha-1 OS	12	112.824		ATP1A1	100000	3100000	6.70667e+06		ATP1A1	4.43559e+06	6.70667e+06		100000	100000	100000	100000	7800000	1400000	920000	13000000	6200000						7800000	1400000	920000	13000000	6200000	ATP1A1
IsMasterProtein	A0A087WXF8	Nucleolar protein of 40 kDa OS	12	29.556		ZCCHC17	1.35667e+07	1.11667e+07	6300000		ZCCHC17	1.59777e+07	6300000		6700000	11000000	23000000	7500000	14000000	12000000	3500000	3400000	12000000		6700000	11000000	23000000	7500000	14000000	12000000	3500000	3400000	12000000	ZCCHC17
IsMasterProtein	O75083	WD repeat-containing protein 1 OS	12	66.152		WDR1	100000	7.53333e+06	1.45333e+07		WDR1	1.0779e+07	1.45333e+07		100000	100000	100000	100000	20000000	2500000	100000	38000000	5500000						20000000	2500000		38000000	5500000	WDR1
IsMasterProtein	P38646	Stress-70 protein, mitochondrial OS	12	73.635		HSPA9	1.73333e+06	6.73333e+06	5400000		HSPA9	9.63429e+06	5400000		1200000	1200000	2800000	2400000	12000000	5800000	1600000	9000000	5600000		1200000	1200000	2800000	2400000	12000000	5800000	1600000	9000000	5600000	HSPA9
IsMasterProtein	O43809	Cleavage and polyadenylation specificity factor subunit 5 OS	12	26.211		NUDT21	3900000	8.33333e+06	4.56667e+06		NUDT21	1.19236e+07	4.56667e+06		2500000	2900000	6300000	3400000	12000000	9600000	3200000	5400000	5100000		2500000	2900000	6300000	3400000	12000000	9600000	3200000	5400000	5100000	NUDT21
IsMasterProtein	Q00839	Heterogeneous nuclear ribonucleoprotein U OS	12	90.528		HNRNPU	2.93333e+06	10400000	2.22333e+07		HNRNPU	1.48807e+07	2.22333e+07		2700000	1300000	4800000	2200000	18000000	11000000	2700000	48000000	16000000		2700000	1300000	4800000	2200000	18000000	11000000	2700000	48000000	16000000	HNRNPU
IsMasterProtein	P13797	Plastin-3 OS	12	70.766		PLS3	100000	4100000	5.46667e+06		PLS3	5.86643e+06	5.46667e+06		100000	100000	100000	100000	11000000	1200000	100000	12000000	4300000						11000000	1200000		12000000	4300000	PLS3
IsMasterProtein	A0A087X0X3	Heterogeneous nuclear ribonucleoprotein M OS	12	77.518		HNRNPM	766667	4.71667e+06	4.33333e+06		HNRNPM	6.74877e+06	4.33333e+06		100000	100000	2100000	950000	9200000	4000000	1300000	7600000	4100000				2100000	950000	9200000	4000000	1300000	7600000	4100000	HNRNPM
IsMasterProtein	P19338	Nucleolin OS	12	76.568		NCL	1.26667e+06	2.46667e+06	4.12667e+06		NCL	3.52939e+06	4.12667e+06		1300000	100000	2400000	2300000	1800000	3300000	880000	7400000	4100000		1300000		2400000	2300000	1800000	3300000	880000	7400000	4100000	NCL
IsMasterProtein	Q92621	Nuclear pore complex protein Nup205 OS	12	227.776		NUP205	100000	100000	6.36667e+06		NUP205	143084	6.36667e+06		100000	100000	100000	100000	100000	100000	10000000	7700000	1400000								10000000	7700000	1400000	NUP205
IsMasterProtein	J3QK89	Calcium homeostasis endoplasmic reticulum protein OS	12	104.868		CHERP	3.13333e+06	2.86667e+06	1.33333e+06		CHERP	4.10173e+06	1.33333e+06		2200000	3200000	4000000	3500000	1500000	3600000	1100000	100000	2800000		2200000	3200000	4000000	3500000	1500000	3600000	1100000		2800000	CHERP
IsMasterProtein	Q10570	Cleavage and polyadenylation specificity factor subunit 1 OS	12	160.782		CPSF1	1400000	1100000	100000		CPSF1	1.57392e+06	100000		100000	2200000	1900000	1200000	1100000	1000000	100000	100000	100000			2200000	1900000	1200000	1100000	1000000				CPSF1
IsMasterProtein	P52597	Heterogeneous nuclear ribonucleoprotein F OS	11	45.643		HNRNPF	4.66667e+06	11000000	7.36667e+06		HNRNPF	1.57392e+07	7.36667e+06		4200000	1100000	8700000	12000000	6000000	15000000	9000000	6800000	6300000		4200000	1100000	8700000	12000000	6000000	15000000	9000000	6800000	6300000	HNRNPF
IsMasterProtein	Q15365	Poly(rC)-binding protein 1 OS	11	37.474		PCBP1	1.41333e+07	22100000	7.36667e+06		PCBP1	3.16215e+07	7.36667e+06		4400000	11000000	27000000	6300000	29000000	31000000	2000000	7100000	13000000		4400000	11000000	27000000	6300000	29000000	31000000	2000000	7100000	13000000	PCBP1
IsMasterProtein	P04792	Heat shock protein beta-1 OS	11	22.768		HSPB1	3.73333e+06	19300000	3.38667e+07		HSPB1	2.76151e+07	3.38667e+07		100000	2800000	8300000	1900000	42000000	14000000	4600000	72000000	25000000			2800000	8300000	1900000	42000000	14000000	4600000	72000000	25000000	HSPB1
IsMasterProtein	Q99623	Prohibitin-2 OS	11	33.276		PHB2	666667	8700000	1.36667e+07		PHB2	1.24483e+07	1.36667e+07		100000	100000	1800000	100000	20000000	6000000	1000000	30000000	10000000				1800000		20000000	6000000	1000000	30000000	10000000	PHB2
IsMasterProtein	P11940	Polyadenylate-binding protein 1 OS	11	70.626		PABPC1	1.09667e+06	1.73333e+06	2.96667e+06		PABPC1	2.48012e+06	2.96667e+06		690000	1200000	1400000	1900000	1300000	2000000	2700000	3700000	2500000		690000	1200000	1400000	1900000	1300000	2000000	2700000	3700000	2500000	PABPC1
IsMasterProtein	Q9NYL9	Tropomodulin-3 OS	11	39.57		TMOD3	100000	5800000	2.70667e+07		TMOD3	8.29885e+06	2.70667e+07		100000	100000	100000	100000	16000000	1300000	100000	74000000	7100000						16000000	1300000		74000000	7100000	TMOD3
IsMasterProtein	O43175	D-3-phosphoglycerate dehydrogenase OS	11	56.614		PHGDH	933333	3.16667e+06	7.93333e+06		PHGDH	4.53098e+06	7.93333e+06		100000	100000	2600000	100000	6100000	3300000	100000	17000000	6700000				2600000		6100000	3300000		17000000	6700000	PHGDH
IsMasterProtein	Q8NAV1	Pre-mRNA-splicing factor 38A OS	11	37.453		PRPF38A	4.99667e+06	4.96667e+06	3.73333e+06		PRPF38A	7.10648e+06	3.73333e+06		790000	4600000	9600000	1300000	2600000	11000000	2200000	2400000	6600000		790000	4600000	9600000	1300000	2600000	11000000	2200000	2400000	6600000	PRPF38A
IsMasterProtein	Q92616	eIF-2-alpha kinase activator GCN1 OS	11	292.572		GCN1	100000	846667	2900000		GCN1	1.21144e+06	2900000		100000	100000	100000	100000	940000	1500000	100000	7500000	1100000						940000	1500000		7500000	1100000	GCN1
IsMasterProtein	A0A087WUT6	Eukaryotic translation initiation factor 5B OS	11	138.597		EIF5B	3100000	4.32667e+06	1.83333e+06		EIF5B	6.19075e+06	1.83333e+06		100000	3600000	5600000	880000	6900000	5200000	100000	4200000	1200000			3600000	5600000	880000	6900000	5200000		4200000	1200000	EIF5B
IsMasterProtein	P10809	60 kDa heat shock protein, mitochondrial OS	11	61.016		HSPD1	936667	3000000	4.16667e+06		HSPD1	4.29251e+06	4.16667e+06		710000	100000	2000000	1400000	4800000	2800000	100000	9500000	2900000		710000		2000000	1400000	4800000	2800000		9500000	2900000	HSPD1
IsMasterProtein	O75694	Nuclear pore complex protein Nup155 OS	11	155.1		NUP155	383333	1540000	3200000		NUP155	2.20349e+06	3200000		540000	100000	510000	520000	2400000	1700000	2900000	4900000	1800000		540000		510000	520000	2400000	1700000	2900000	4900000	1800000	NUP155
IsMasterProtein	P35658	Nuclear pore complex protein Nup214 OS	11	213.488		NUP214	100000	100000	2000000		NUP214	143084	2000000		100000	100000	100000	100000	100000	100000	5800000	100000	100000								5800000			NUP214
IsMasterProtein	P36578	60S ribosomal protein L4 OS	11	47.667		RPL4	2.76667e+06	8380000	5.53333e+06		RPL4	1.19904e+07	5.53333e+06		100000	2700000	5500000	740000	16000000	8400000	100000	11000000	5500000			2700000	5500000	740000	16000000	8400000		11000000	5500000	RPL4
IsMasterProtein	Q9UBQ5	Eukaryotic translation initiation factor 3 subunit K OS	10	25.043		EIF3K	466667	100000	4.06667e+07		EIF3K	143084	4.06667e+07		100000	100000	1200000	100000	100000	100000	13000000	76000000	33000000				1200000				13000000	76000000	33000000	EIF3K
IsMasterProtein	P13647	Keratin, type II cytoskeletal 5 OS	10	62.34		KRT5	1.72667e+06	5100000	400000		KRT5	7.29726e+06	400000		2000000	2300000	880000	1200000	14000000	100000	1000000	100000	100000		2000000	2300000	880000	1200000	14000000		1000000			KRT5
IsMasterProtein	P61160	Actin-related protein 2 OS	10	44.732		ACTR2	100000	4.63333e+06	7200000		ACTR2	6.62954e+06	7200000		100000	100000	100000	100000	11000000	2800000	100000	15000000	6500000						11000000	2800000		15000000	6500000	ACTR2
IsMasterProtein	J3KPS3	Fructose-bisphosphate aldolase OS	10	39.793		ALDOA	533333	4.16667e+06	2.43667e+07		ALDOA	5.96181e+06	2.43667e+07		100000	100000	1400000	100000	8800000	3600000	100000	63000000	10000000				1400000		8800000	3600000		63000000	10000000	ALDOA
IsMasterProtein	P22314	Ubiquitin-like modifier-activating enzyme 1 OS	10	117.774		UBA1	363333	2.16667e+06	3.73333e+06		UBA1	3.10014e+06	3.73333e+06		100000	100000	890000	100000	3900000	2500000	100000	8400000	2700000				890000		3900000	2500000		8400000	2700000	UBA1
IsMasterProtein	P61978	Heterogeneous nuclear ribonucleoprotein K OS	10	50.944		HNRNPK	2.33333e+06	6.26667e+06	5.76667e+06		HNRNPK	8.96657e+06	5.76667e+06		2600000	1000000	3400000	2400000	9700000	6700000	2400000	12000000	2900000		2600000	1000000	3400000	2400000	9700000	6700000	2400000	12000000	2900000	HNRNPK
IsMasterProtein	Q96PK6	RNA-binding protein 14 OS	10	69.449		RBM14	276667	2.32333e+06	3.33333e+06		RBM14	3.32431e+06	3.33333e+06		100000	100000	630000	100000	5900000	970000	100000	8300000	1600000				630000		5900000	970000		8300000	1600000	RBM14
IsMasterProtein	P63244	Receptor of activated protein C kinase 1 OS	10	35.055		RACK1	1.17333e+06	5.66667e+06	4.46667e+06		RACK1	8.10807e+06	4.46667e+06		820000	100000	2600000	1200000	11000000	4800000	1300000	7800000	4300000		820000		2600000	1200000	11000000	4800000	1300000	7800000	4300000	RACK1
IsMasterProtein	P15880	40S ribosomal protein S2 OS	10	31.305		RPS2	1.73333e+06	7600000	8400000		RPS2	1.08744e+07	8400000		100000	2000000	3100000	100000	16000000	6700000	100000	17000000	8100000			2000000	3100000		16000000	6700000		17000000	8100000	RPS2
IsMasterProtein	Q14697	Neutral alpha-glucosidase AB OS	10	106.807		GANAB	666667	3.86667e+06	7330000		GANAB	5.53256e+06	7330000		100000	100000	1800000	100000	7800000	3700000	290000	16000000	5700000				1800000		7800000	3700000	290000	16000000	5700000	GANAB
IsMasterProtein	O60832	H/ACA ribonucleoprotein complex subunit 4 OS	10	57.638		DKC1	4.33333e+06	8.36667e+06	3300000		DKC1	1.19713e+07	3300000		100000	5700000	7200000	100000	13000000	12000000	100000	7900000	1900000			5700000	7200000		13000000	12000000		7900000	1900000	DKC1
IsMasterProtein	Q14204	Cytoplasmic dynein 1 heavy chain 1 OS	10	532.072		DYNC1H1	100000	1.46667e+06	2400000		DYNC1H1	2.09856e+06	2400000		100000	100000	100000	100000	2700000	1600000	100000	4600000	2500000						2700000	1600000		4600000	2500000	DYNC1H1
IsMasterProtein	Q9BUJ2	Heterogeneous nuclear ribonucleoprotein U-like protein 1 OS	10	95.679		HNRNPUL1	2.16667e+06	4300000	1020000		HNRNPUL1	6.15259e+06	1020000		1100000	1800000	3600000	2400000	6200000	4300000	2300000	100000	660000		1100000	1800000	3600000	2400000	6200000	4300000	2300000		660000	HNRNPUL1
IsMasterProtein	Q12872	Splicing factor, suppressor of white-apricot homolog OS	10	104.758		SFSWAP	2000000	2.13333e+06	100000		SFSWAP	3.05245e+06	100000		100000	2600000	3300000	1100000	3000000	2300000	100000	100000	100000			2600000	3300000	1100000	3000000	2300000				SFSWAP
IsMasterProtein	Q9BU76	Multiple myeloma tumor-associated protein 2 OS	10	29.394		MMTAG2	3.16667e+06	3.76667e+06	2.82333e+06		MMTAG2	5.38948e+06	2.82333e+06		1500000	3600000	4400000	2500000	3600000	5200000	1500000	370000	6600000		1500000	3600000	4400000	2500000	3600000	5200000	1500000	370000	6600000	MMTAG2
IsMasterProtein	P21127	Cyclin-dependent kinase 11B OS	10	92.563		CDK11B	1200000	533333	100000		CDK11B	763112	100000		100000	1200000	2300000	100000	100000	1400000	100000	100000	100000			1200000	2300000			1400000				CDK11B
IsMasterProtein	O43290	U4/U6.U5 tri-snRNP-associated protein 1 OS	10	90.2		SART1	1830000	1.66667e+06	566667		SART1	2.38473e+06	566667		890000	1100000	3500000	1200000	100000	3700000	100000	100000	1500000		890000	1100000	3500000	1200000		3700000			1500000	SART1
IsMasterProtein	F5H5D3	Tubulin alpha chain OS	9	57.693		TUBA1C	8.93333e+06	47800000	55000000		TUBA1C	6.83939e+07	55000000		3300000	4500000	19000000	6400000	93000000	44000000	5000000	110000000	50000000		3300000	4500000	19000000	6400000	93000000	44000000	5000000	110000000	50000000	TUBA1C
IsMasterProtein	2A_C107A_AA_seq	Source: 2A_C107A_bp_seq	9	18.364		C2AC107A	1800000	800000	770000000		C2AC107A	1.14467e+06	770000000		100000	100000	5200000	600000	100000	1700000	340000000	1600000000	370000000				5200000	600000		1700000	340000000	1600000000	370000000	C2AC107A
IsMasterProtein	Q9Y383	Putative RNA-binding protein Luc7-like 2 OS	9	46.486		LUC7L2	1.85633e+07	1.86333e+07	1.01667e+07		LUC7L2	2.66612e+07	1.01667e+07		690000	14000000	41000000	1900000	10000000	44000000	1000000	4500000	25000000		690000	14000000	41000000	1900000	10000000	44000000	1000000	4500000	25000000	LUC7L2
IsMasterProtein	J3KPP4	Cisplatin resistance-associated overexpressed protein, isoform CRA_b OS	9	58.185		LUC7L3	3.53333e+06	6200000	4200000		LUC7L3	8.87118e+06	4200000		100000	2800000	7700000	800000	4800000	13000000	100000	3300000	9200000			2800000	7700000	800000	4800000	13000000		3300000	9200000	LUC7L3
IsMasterProtein	J3KTA4	Probable ATP-dependent RNA helicase DDX5 OS	9	69.044		DDX5	600000	6.66667e+06	9.06667e+06		DDX5	9.5389e+06	9.06667e+06		1600000	100000	100000	2100000	13000000	4900000	2300000	21000000	3900000		1600000			2100000	13000000	4900000	2300000	21000000	3900000	DDX5
IsMasterProtein	P55072	Transitional endoplasmic reticulum ATPase OS	9	89.266		VCP	1.26667e+06	3100000	4500000		VCP	4.43559e+06	4500000		1800000	100000	1900000	1700000	3900000	3700000	100000	10000000	3400000		1800000		1900000	1700000	3900000	3700000		10000000	3400000	VCP
IsMasterProtein	P25705	ATP synthase subunit alpha, mitochondrial OS	9	59.714		ATP5F1A	466667	2.33333e+06	7.93333e+06		ATP5F1A	3.33862e+06	7.93333e+06		100000	100000	1200000	100000	4100000	2800000	100000	18000000	5700000				1200000		4100000	2800000		18000000	5700000	ATP5F1A
IsMasterProtein	P04843	Dolichyl-diphosphooligosaccharide--protein glycosyltransferase subunit 1 OS	9	68.527		RPN1	433333	3000000	5.00667e+06		RPN1	4.29251e+06	5.00667e+06		100000	100000	1100000	100000	6200000	2700000	820000	11000000	3200000				1100000		6200000	2700000	820000	11000000	3200000	RPN1
IsMasterProtein	Q14974	Importin subunit beta-1 OS	9	97.108		KPNB1	100000	1.76333e+06	5.23333e+06		KPNB1	2.52304e+06	5.23333e+06		100000	100000	100000	290000	3200000	1800000	2100000	12000000	1600000					290000	3200000	1800000	2100000	12000000	1600000	KPNB1
IsMasterProtein	P31689	DnaJ homolog subfamily A member 1 OS	9	44.839		DNAJA1	3.93333e+06	8.83333e+06	1.09667e+07		DNAJA1	1.2639e+07	1.09667e+07		6000000	1400000	4400000	9900000	6700000	9900000	7800000	16000000	9100000		6000000	1400000	4400000	9900000	6700000	9900000	7800000	16000000	9100000	DNAJA1
IsMasterProtein	P31327	Carbamoyl-phosphate synthase [ammonia], mitochondrial OS	9	164.835		CPS1	533333	2.16667e+06	2.96667e+06		CPS1	3.10014e+06	2.96667e+06		100000	100000	1400000	100000	3100000	3300000	100000	6200000	2600000				1400000		3100000	3300000		6200000	2600000	CPS1
IsMasterProtein	Q9NR30	Nucleolar RNA helicase 2 OS	9	87.29		DDX21	1.08333e+06	4.26333e+06	4970000		DDX21	6.10013e+06	4970000		100000	650000	2500000	390000	5400000	7000000	210000	11000000	3700000			650000	2500000	390000	5400000	7000000	210000	11000000	3700000	DDX21
IsMasterProtein	P14625	Endoplasmin OS	9	92.411		HSP90B1	100000	1.93333e+06	4400000		HSP90B1	2.76628e+06	4400000		100000	100000	100000	100000	4700000	1000000	100000	9800000	3300000						4700000	1000000		9800000	3300000	HSP90B1
IsMasterProtein	F8VVM2	Phosphate carrier protein, mitochondrial OS	9	36.138		SLC25A3	466667	5.36667e+06	1.32333e+07		SLC25A3	7.67882e+06	1.32333e+07		1200000	100000	100000	100000	12000000	4000000	2600000	29000000	8100000		1200000				12000000	4000000	2600000	29000000	8100000	SLC25A3
IsMasterProtein	O00567	Nucleolar protein 56 OS	9	66.009		NOP56	793333	2530000	100000		NOP56	3.62001e+06	100000		100000	780000	1500000	590000	3600000	3400000	100000	100000	100000			780000	1500000	590000	3600000	3400000				NOP56
IsMasterProtein	Q9H0A0	RNA cytidine acetyltransferase OS	9	115.657		NAT10	766667	2190000	1.93333e+06		NAT10	3.13353e+06	1.93333e+06		100000	200000	2000000	870000	2400000	3300000	100000	3900000	1800000			200000	2000000	870000	2400000	3300000		3900000	1800000	NAT10
IsMasterProtein	P23396	40S ribosomal protein S3 OS	9	26.671		RPS3	1.76667e+06	5.43333e+06	1.39667e+07		RPS3	7.77421e+06	1.39667e+07		1600000	1400000	2300000	1900000	9000000	5400000	8300000	26000000	7600000		1600000	1400000	2300000	1900000	9000000	5400000	8300000	26000000	7600000	RPS3
IsMasterProtein	P07814	Bifunctional glutamate/proline--tRNA ligase OS	9	170.483		EPRS	100000	866667	5.73333e+06		EPRS	1.24006e+06	5.73333e+06		100000	100000	100000	100000	1400000	1100000	100000	15000000	2100000						1400000	1100000		15000000	2100000	EPRS
IsMasterProtein	P62280	40S ribosomal protein S11 OS	9	18.419		RPS11	1600000	9.33333e+06	1.30367e+07		RPS11	1.33545e+07	1.30367e+07		100000	100000	4600000	100000	20000000	7900000	910000	32000000	6200000				4600000		20000000	7900000	910000	32000000	6200000	RPS11
IsMasterProtein	P30153	Serine/threonine-protein phosphatase 2A 65 kDa regulatory subunit A alpha isoform OS	9	65.267		PPP2R1A	286667	2.13333e+06	2300000		PPP2R1A	3.05245e+06	2300000		100000	100000	660000	2500000	1500000	2400000	100000	5700000	1100000				660000	2500000	1500000	2400000		5700000	1100000	PPP2R1A
IsMasterProtein	Q9UMS4	Pre-mRNA-processing factor 19 OS	9	55.146		PRPF19	1.66667e+06	1.56667e+06	5.86667e+06		PRPF19	2.24164e+06	5.86667e+06		2700000	100000	2200000	2800000	100000	1800000	1300000	9900000	6400000		2700000		2200000	2800000		1800000	1300000	9900000	6400000	PRPF19
IsMasterProtein	O94906	Pre-mRNA-processing factor 6 OS	9	106.858		PRPF6	380000	833333	276667		PRPF6	1.19236e+06	276667		100000	100000	940000	1100000	100000	1300000	100000	100000	630000				940000	1100000		1300000			630000	PRPF6
IsMasterProtein	Q9UHB6	LIM domain and actin-binding protein 1 OS	8	85.173		LIMA1	100000	833333	6.53333e+06		LIMA1	1.19236e+06	6.53333e+06		100000	100000	100000	100000	2300000	100000	100000	15000000	4500000						2300000			15000000	4500000	LIMA1
IsMasterProtein	P60842	Eukaryotic initiation factor 4A-I OS	8	46.125		EIF4A1	230000	3.83333e+06	7400000		EIF4A1	5.48487e+06	7400000		100000	100000	490000	100000	10000000	1400000	6100000	13000000	3100000				490000		10000000	1400000	6100000	13000000	3100000	EIF4A1
IsMasterProtein	Q6UN15	Pre-mRNA 3'-end-processing factor FIP1 OS	8	66.487		FIP1L1	7.13333e+06	8.16667e+06	1700000		FIP1L1	1.16852e+07	1700000		3200000	7200000	11000000	1500000	12000000	11000000	1500000	100000	3500000		3200000	7200000	11000000	1500000	12000000	11000000	1500000		3500000	FIP1L1
IsMasterProtein	A0A1W2PQ51	Probable ATP-dependent RNA helicase DDX17 OS	8	80.407		DDX17	826667	2.43333e+06	3.13333e+06		DDX17	3.4817e+06	3.13333e+06		2000000	100000	380000	3600000	2300000	1400000	1400000	4900000	3100000		2000000		380000	3600000	2300000	1400000	1400000	4900000	3100000	DDX17
IsMasterProtein	P30041	Peroxiredoxin-6 OS	8	25.019		PRDX6	466667	3100000	4.76667e+06		PRDX6	4.43559e+06	4.76667e+06		100000	100000	1200000	100000	6500000	2700000	100000	8600000	5600000				1200000		6500000	2700000		8600000	5600000	PRDX6
IsMasterProtein	O14639	Actin-binding LIM protein 1 OS	8	87.631		ABLIM1	100000	2000000	1.43333e+07		ABLIM1	2.86167e+06	1.43333e+07		100000	100000	100000	100000	5800000	100000	100000	38000000	4900000						5800000			38000000	4900000	ABLIM1
IsMasterProtein	P05388	60S acidic ribosomal protein P0 OS	8	34.252		RPLP0	1.90667e+06	5.73333e+06	3100000		RPLP0	8.20346e+06	3100000		1400000	820000	3500000	2100000	9200000	5900000	2000000	4500000	2800000		1400000	820000	3500000	2100000	9200000	5900000	2000000	4500000	2800000	RPLP0
IsMasterProtein	O43813	LanC-like protein 1 OS	8	45.254		LANCL1	5800000	6100000	6800000		LANCL1	8.7281e+06	6800000		2800000	4600000	10000000	1300000	7900000	9100000	1400000	14000000	5000000		2800000	4600000	10000000	1300000	7900000	9100000	1400000	14000000	5000000	LANCL1
IsMasterProtein	P14923	Junction plakoglobin OS	8	81.693		JUP	100000	833333	7.53333e+06		JUP	1.19236e+06	7.53333e+06		100000	100000	100000	100000	2300000	100000	100000	19000000	3500000						2300000			19000000	3500000	JUP
IsMasterProtein	Q9UQ35	Serine/arginine repetitive matrix protein 2 OS	8	299.438		SRRM2	10700000	6900000	2.56667e+06		SRRM2	9.87277e+06	2.56667e+06		2200000	8900000	21000000	3200000	4500000	13000000	2000000	2000000	3700000		2200000	8900000	21000000	3200000	4500000	13000000	2000000	2000000	3700000	SRRM2
IsMasterProtein	B1AK88	Capping protein (Actin filament) muscle Z-line, beta, isoform CRA_d OS	8	33.76		CAPZB	100000	5600000	7.53333e+06		CAPZB	8.01268e+06	7.53333e+06		100000	100000	100000	100000	15000000	1700000	100000	18000000	4500000						15000000	1700000		18000000	4500000	CAPZB
IsMasterProtein	P50454	Serpin H1 OS	8	46.411		SERPINH1	100000	2.46667e+06	4300000		SERPINH1	3.52939e+06	4300000		100000	100000	100000	100000	4600000	2700000	1100000	7200000	4600000						4600000	2700000	1100000	7200000	4600000	SERPINH1
IsMasterProtein	Q96IZ7	Serine/Arginine-related protein 53 OS	8	38.654		RSRC1	2.38333e+06	3000000	1200000		RSRC1	4.29251e+06	1200000		100000	350000	6700000	100000	100000	8800000	100000	100000	3400000			350000	6700000			8800000			3400000	RSRC1
IsMasterProtein	P26639	Threonine--tRNA ligase, cytoplasmic OS	8	83.382		TARS	293333	2.13333e+06	1.00333e+07		TARS	3.05245e+06	1.00333e+07		100000	100000	680000	100000	3700000	2600000	100000	23000000	7000000				680000		3700000	2600000		23000000	7000000	TARS
IsMasterProtein	P78371	T-complex protein 1 subunit beta OS	8	57.452		CCT2	326667	1.66667e+06	2500000		CCT2	2.38473e+06	2500000		100000	100000	780000	100000	2200000	2700000	100000	4400000	3000000				780000		2200000	2700000		4400000	3000000	CCT2
IsMasterProtein	P07237	Protein disulfide-isomerase OS	8	57.081		P4HB	653333	2870000	3300000		P4HB	4.1065e+06	3300000		890000	320000	750000	410000	5800000	2400000	300000	6000000	3600000		890000	320000	750000	410000	5800000	2400000	300000	6000000	3600000	P4HB
IsMasterProtein	Q9UBB9	Tuftelin-interacting protein 11 OS	8	96.758		TFIP11	880000	1350000	100000		TFIP11	1.93163e+06	100000		100000	840000	1700000	750000	100000	3200000	100000	100000	100000			840000	1700000	750000		3200000				TFIP11
IsMasterProtein	O43852	Calumenin OS	8	37.084		CALU	733333	1.23333e+06	3500000		CALU	1.7647e+06	3500000		2000000	100000	100000	1500000	1100000	1100000	1000000	4000000	5500000		2000000			1500000	1100000	1100000	1000000	4000000	5500000	CALU
IsMasterProtein	Q92614	Unconventional myosin-XVIIIa OS	8	232.971		MYO18A	100000	100000	4400000		MYO18A	143084	4400000		100000	100000	100000	100000	100000	100000	100000	13000000	100000									13000000		MYO18A
IsMasterProtein	Q13045	Protein flightless-1 homolog OS	8	144.659		FLII	100000	1500000	3.16667e+06		FLII	2.14625e+06	3.16667e+06		100000	100000	100000	100000	4300000	100000	100000	7400000	2000000						4300000			7400000	2000000	FLII
IsMasterProtein	Q9BUQ8	Probable ATP-dependent RNA helicase DDX23 OS	8	95.524		DDX23	1.49667e+06	800000	733333		DDX23	1.14467e+06	733333		100000	990000	3400000	100000	100000	2200000	100000	100000	2000000			990000	3400000			2200000			2000000	DDX23
IsMasterProtein	P27708	CAD protein OS	8	242.829		CAD	380000	1.73333e+06	433333		CAD	2.48012e+06	433333		100000	100000	940000	1100000	2500000	1600000	100000	100000	1100000				940000	1100000	2500000	1600000			1100000	CAD
IsMasterProtein	Q08945	FACT complex subunit SSRP1 OS	8	81.024		SSRP1	500000	3.49667e+06	1140000		SSRP1	5.00316e+06	1140000		100000	100000	1300000	890000	7000000	2600000	420000	100000	2900000				1300000	890000	7000000	2600000	420000		2900000	SSRP1
IsMasterProtein	Q9NWB6	Arginine and glutamate-rich protein 1 OS	8	33.197		ARGLU1	2.36667e+07	4.23333e+07	2.26667e+07		ARGLU1	6.0572e+07	2.26667e+07		14000000	18000000	39000000	28000000	32000000	67000000	11000000	11000000	46000000		14000000	18000000	39000000	28000000	32000000	67000000	11000000	11000000	46000000	ARGLU1
IsMasterProtein	P68366	Tubulin alpha-4A chain OS	7	49.892		TUBA4A	4550000	2.20333e+07	1.73667e+07		TUBA4A	3.15261e+07	1.73667e+07		250000	2400000	11000000	100000	46000000	20000000	100000	36000000	16000000		250000	2400000	11000000		46000000	20000000		36000000	16000000	TUBA4A
IsMasterProtein	P35241	Radixin OS	7	68.521		RDX	100000	1.73333e+06	15100000		RDX	2.48012e+06	15100000		100000	100000	100000	100000	3200000	1900000	100000	37000000	8200000						3200000	1900000		37000000	8200000	RDX
IsMasterProtein	P62879	Guanine nucleotide-binding protein G(I)/G(S)/G(T) subunit beta-2 OS	7	37.307		GNB2	100000	2.62333e+06	5.93333e+06		GNB2	3.75356e+06	5.93333e+06		100000	100000	100000	170000	3200000	4500000	1100000	11000000	5700000					170000	3200000	4500000	1100000	11000000	5700000	GNB2
IsMasterProtein	Q16630	Cleavage and polyadenylation specificity factor subunit 6 OS	7	59.173		CPSF6	3.86667e+06	5700000	7400000		CPSF6	8.15576e+06	7400000		2700000	2200000	6700000	1900000	8800000	6400000	100000	7100000	15000000		2700000	2200000	6700000	1900000	8800000	6400000		7100000	15000000	CPSF6
IsMasterProtein	A0A0A0MTS2	Glucose-6-phosphate isomerase (Fragment) OS	7	64.784		GPI	533333	4.13333e+06	8210000		GPI	5.91412e+06	8210000		100000	100000	1400000	100000	8800000	3500000	530000	19000000	5100000				1400000		8800000	3500000	530000	19000000	5100000	GPI
IsMasterProtein	Q06830	Peroxiredoxin-1 OS	7	22.096		PRDX1	356667	2.69667e+06	9.76667e+06		PRDX1	3.85849e+06	9.76667e+06		720000	250000	100000	790000	4800000	2500000	100000	21000000	8200000		720000	250000		790000	4800000	2500000		21000000	8200000	PRDX1
IsMasterProtein	A0A0C4DG17	40S ribosomal protein SA OS	7	33.293		RPSA	793333	4200000	7.13333e+06		RPSA	6.00951e+06	7.13333e+06		1700000	100000	580000	2700000	5500000	4400000	1900000	15000000	4500000		1700000		580000	2700000	5500000	4400000	1900000	15000000	4500000	RPSA
IsMasterProtein	O15144	Actin-related protein 2/3 complex subunit 2 OS	7	34.311		ARPC2	100000	1700000	7.23333e+06		ARPC2	2.43242e+06	7.23333e+06		100000	100000	100000	100000	3000000	2000000	100000	14000000	7600000						3000000	2000000		14000000	7600000	ARPC2
IsMasterProtein	P06576	ATP synthase subunit beta, mitochondrial OS	7	56.525		ATP5F1B	433333	3800000	3700000		ATP5F1B	5.43718e+06	3700000		100000	100000	1100000	100000	8800000	2500000	100000	10000000	1000000				1100000		8800000	2500000		10000000	1000000	ATP5F1B
IsMasterProtein	Q02878	60S ribosomal protein L6 OS	7	32.708		RPL6	1.96667e+06	4600000	4500000		RPL6	6.58184e+06	4500000		100000	1800000	4000000	100000	5900000	7800000	100000	9100000	4300000			1800000	4000000		5900000	7800000		9100000	4300000	RPL6
IsMasterProtein	O95373	Importin-7 OS	7	119.44		IPO7	100000	1.26667e+06	1.46667e+06		IPO7	1.81239e+06	1.46667e+06		100000	100000	100000	100000	2500000	1200000	100000	4200000	100000						2500000	1200000		4200000		IPO7
IsMasterProtein	P48643	T-complex protein 1 subunit epsilon OS	7	59.633		CCT5	100000	2.04333e+06	4200000		CCT5	2.92367e+06	4200000		100000	100000	100000	630000	3000000	2500000	100000	9400000	3100000					630000	3000000	2500000		9400000	3100000	CCT5
IsMasterProtein	Q5VTL8	Pre-mRNA-splicing factor 38B OS	7	64.429		PRPF38B	2.43333e+06	4480000	2.06667e+06		PRPF38B	6.41014e+06	2.06667e+06		100000	1800000	5400000	540000	2900000	10000000	100000	100000	6000000			1800000	5400000	540000	2900000	10000000			6000000	PRPF38B
IsMasterProtein	O15143	Actin-related protein 2/3 complex subunit 1B OS	7	40.923		ARPC1B	100000	2.06667e+06	5900000		ARPC1B	2.95706e+06	5900000		100000	100000	100000	100000	6000000	100000	100000	13000000	4600000						6000000			13000000	4600000	ARPC1B
IsMasterProtein	P53396	ATP-citrate synthase OS	7	120.762		ACLY	280000	1.63333e+06	8.93333e+06		ACLY	2.33703e+06	8.93333e+06		100000	100000	640000	100000	3100000	1700000	100000	24000000	2700000				640000		3100000	1700000		24000000	2700000	ACLY
IsMasterProtein	Q8TA86	Retinitis pigmentosa 9 protein OS	7	26.091		RP9	5.46667e+06	7900000	4500000		RP9	1.13036e+07	4500000		7100000	6300000	3000000	7200000	8100000	8400000	4700000	3300000	5500000		7100000	6300000	3000000	7200000	8100000	8400000	4700000	3300000	5500000	RP9
IsMasterProtein	P53999	Activated RNA polymerase II transcriptional coactivator p15 OS	7	14.386		SUB1	6.43333e+06	7.73333e+06	7.26667e+06		SUB1	1.10651e+07	7.26667e+06		5200000	6900000	7200000	3500000	6700000	13000000	2900000	10000000	8900000		5200000	6900000	7200000	3500000	6700000	13000000	2900000	10000000	8900000	SUB1
IsMasterProtein	P62995	Transformer-2 protein homolog beta OS	7	33.646		TRA2B	2700000	2.93333e+06	1700000		TRA2B	4.19712e+06	1700000		100000	2700000	5300000	1300000	4100000	3400000	100000	3300000	1700000			2700000	5300000	1300000	4100000	3400000		3300000	1700000	TRA2B
IsMasterProtein	Q9H8M2	Bromodomain-containing protein 9 OS	7	66.958		BRD9	2.96667e+06	3.93333e+06	3.23667e+06		BRD9	5.62795e+06	3.23667e+06		4100000	1800000	3000000	2300000	4500000	5000000	510000	4800000	4400000		4100000	1800000	3000000	2300000	4500000	5000000	510000	4800000	4400000	BRD9
IsMasterProtein	Q16658	Fascin OS	7	54.496		FSCN1	666667	5.83333e+06	6.83333e+06		FSCN1	8.34654e+06	6.83333e+06		100000	100000	1800000	100000	14000000	3400000	100000	14000000	6400000				1800000		14000000	3400000		14000000	6400000	FSCN1
IsMasterProtein	P12956	X-ray repair cross-complementing protein 6 OS	7	69.799		XRCC6	100000	1.46667e+06	2.73333e+06		XRCC6	2.09856e+06	2.73333e+06		100000	100000	100000	100000	3100000	1200000	100000	6700000	1400000						3100000	1200000		6700000	1400000	XRCC6
IsMasterProtein	Q9Y5B6	PAX3- and PAX7-binding protein 1 OS	7	104.739		PAXBP1	1.23333e+06	2500000	100000		PAXBP1	3.57709e+06	100000		100000	1300000	2300000	100000	2800000	4600000	100000	100000	100000			1300000	2300000		2800000	4600000				PAXBP1
IsMasterProtein	Q13490	Baculoviral IAP repeat-containing protein 2 OS	7	69.854		BIRC2	2.03333e+06	2.06667e+06	433333		BIRC2	2.95706e+06	433333		3600000	100000	2400000	4100000	100000	2000000	1100000	100000	100000		3600000		2400000	4100000		2000000	1100000			BIRC2
IsMasterProtein	O43172	U4/U6 small nuclear ribonucleoprotein Prp4 OS	7	58.412		PRPF4	1.16667e+06	896667	100000		PRPF4	1.28298e+06	100000		100000	100000	3300000	890000	100000	1700000	100000	100000	100000				3300000	890000		1700000				PRPF4
IsMasterProtein	P18124	60S ribosomal protein L7 OS	7	29.207		RPL7	966667	3.66667e+06	1.56667e+06		RPL7	5.2464e+06	1.56667e+06		100000	1000000	1800000	100000	7100000	3800000	100000	100000	4500000			1000000	1800000		7100000	3800000			4500000	RPL7
IsMasterProtein	P38159	RNA-binding motif protein, X chromosome OS	7	42.306		RBMX	966667	1400000	976667		RBMX	2.00317e+06	976667		100000	100000	2700000	100000	100000	4000000	100000	830000	2000000				2700000			4000000		830000	2000000	RBMX
IsMasterProtein	Q2TBE0	CWF19-like protein 2 OS	7	103.722		CWF19L2	1220000	1.46333e+06	193333		CWF19L2	2.09379e+06	193333		260000	1600000	1800000	690000	1600000	2100000	380000	100000	100000		260000	1600000	1800000	690000	1600000	2100000	380000			CWF19L2
IsMasterProtein	Q12933	TNF receptor-associated factor 2 OS	7	55.823		TRAF2	636667	1.16667e+06	306667		TRAF2	1.66931e+06	306667		1000000	100000	810000	2400000	100000	1000000	720000	100000	100000		1000000		810000	2400000		1000000	720000			TRAF2
IsMasterProtein	Q9NXE8	Pre-mRNA-splicing factor CWC25 homolog OS	7	49.617		CWC25	1.66667e+06	3.86667e+06	1.23333e+06		CWC25	5.53256e+06	1.23333e+06		100000	2100000	2800000	1300000	6000000	4300000	100000	100000	3500000			2100000	2800000	1300000	6000000	4300000			3500000	CWC25
IsMasterProtein	P07437	Tubulin beta chain OS	6	49.639		TUBB	1.24667e+07	5.90667e+07	7.29667e+07		TUBB	8.45147e+07	7.29667e+07		4200000	3200000	30000000	6200000	110000000	61000000	3900000	160000000	55000000		4200000	3200000	30000000	6200000	110000000	61000000	3900000	160000000	55000000	TUBB
IsMasterProtein	P68371	Tubulin beta-4B chain OS	6	49.799		TUBB4B	2.66667e+06	1.44333e+07	23800000		TUBB4B	2.06517e+07	23800000		3800000	100000	4100000	1300000	29000000	13000000	1400000	51000000	19000000		3800000		4100000	1300000	29000000	13000000	1400000	51000000	19000000	TUBB4B
IsMasterProtein	Q14498	RNA-binding protein 39 OS	6	59.343		RBM39	32000000	5.44667e+07	2.86333e+07		RBM39	7.79328e+07	2.86333e+07		3000000	20000000	73000000	7400000	56000000	100000000	4900000	37000000	44000000		3000000	20000000	73000000	7400000	56000000	100000000	4900000	37000000	44000000	RBM39
IsMasterProtein	Q562R1	Beta-actin-like protein 2 OS	6	41.976		ACTBL2	30700000	1.72667e+07	1.37333e+08		ACTBL2	2.47058e+07	1.37333e+08		42000000	49000000	1100000	100000	49000000	2700000	350000000	11000000	51000000		42000000	49000000	1100000		49000000	2700000	350000000	11000000	51000000	ACTBL2
IsMasterProtein	P02533	Keratin, type I cytoskeletal 14 OS	6	51.529		KRT14	933333	1.34667e+06	1.13333e+06		KRT14	1.92686e+06	1.13333e+06		900000	1800000	100000	940000	3000000	100000	3200000	100000	100000		900000	1800000		940000	3000000		3200000			KRT14
IsMasterProtein	G8JLB6	Heterogeneous nuclear ribonucleoprotein H OS	6	51.197		HNRNPH1	5.86667e+06	7.93333e+06	5.03333e+06		HNRNPH1	1.13513e+07	5.03333e+06		6000000	3300000	8300000	6300000	7500000	10000000	4200000	6100000	4800000		6000000	3300000	8300000	6300000	7500000	10000000	4200000	6100000	4800000	HNRNPH1
IsMasterProtein	Q9NQ29	Putative RNA-binding protein Luc7-like 1 OS	6	43.701		LUC7L	2.23333e+06	2.86667e+06	1000000		LUC7L	4.10173e+06	1000000		100000	1500000	5100000	100000	3700000	4800000	100000	100000	2800000			1500000	5100000		3700000	4800000			2800000	LUC7L
IsMasterProtein	F8VZX2	Poly(rC)-binding protein 2 OS	6	33.778		PCBP2	2.73333e+06	5500000	2.61667e+07		PCBP2	7.8696e+06	2.61667e+07		1300000	1800000	5100000	1800000	7200000	7500000	1500000	59000000	18000000		1300000	1800000	5100000	1800000	7200000	7500000	1500000	59000000	18000000	PCBP2
IsMasterProtein	P62829	60S ribosomal protein L23 OS	6	14.856		RPL23	1.76667e+06	1.05667e+07	1.22667e+07		RPL23	1.51192e+07	1.22667e+07		100000	1100000	4100000	100000	24000000	7600000	100000	28000000	8700000			1100000	4100000		24000000	7600000		28000000	8700000	RPL23
IsMasterProtein	E9PK25	Cofilin-1 OS	6	22.714		CFL1	533333	6.03333e+06	2.30333e+07		CFL1	8.63271e+06	2.30333e+07		100000	100000	1400000	100000	13000000	5000000	100000	56000000	13000000				1400000		13000000	5000000		56000000	13000000	CFL1
IsMasterProtein	P39023	60S ribosomal protein L3 OS	6	46.08		RPL3	666667	5100000	1.86667e+06		RPL3	7.29726e+06	1.86667e+06		100000	100000	1800000	100000	5400000	9800000	100000	1700000	3800000				1800000		5400000	9800000		1700000	3800000	RPL3
IsMasterProtein	Q01081	Splicing factor U2AF 35 kDa subunit OS	6	27.854		U2AF1	1.16667e+07	1.82333e+07	7.36333e+06		U2AF1	2.60889e+07	7.36333e+06		100000	5900000	29000000	2700000	19000000	33000000	690000	12000000	9400000			5900000	29000000	2700000	19000000	33000000	690000	12000000	9400000	U2AF1
IsMasterProtein	P00558	Phosphoglycerate kinase 1 OS	6	44.586		PGK1	500000	7.26667e+06	7.88667e+06		PGK1	1.03974e+07	7.88667e+06		100000	100000	1300000	100000	17000000	4700000	460000	17000000	6200000				1300000		17000000	4700000	460000	17000000	6200000	PGK1
IsMasterProtein	P40227	T-complex protein 1 subunit zeta OS	6	57.988		CCT6A	290000	1.33333e+06	3.56667e+06		CCT6A	1.90778e+06	3.56667e+06		100000	100000	670000	100000	2500000	1400000	100000	8600000	2000000				670000		2500000	1400000		8600000	2000000	CCT6A
IsMasterProtein	P62805	Histone H4 OS	6	11.36		HIST1H4A	6.66667e+06	1.30333e+07	2.11333e+07		HIST1H4A	1.86486e+07	2.11333e+07		5100000	3900000	11000000	4400000	9700000	25000000	1400000	39000000	23000000		5100000	3900000	11000000	4400000	9700000	25000000	1400000	39000000	23000000	HIST1H4A
IsMasterProtein	Q8WUA2	Peptidyl-prolyl cis-trans isomerase-like 4 OS	6	57.189		PPIL4	1.82333e+06	2.26667e+06	100000		PPIL4	3.24323e+06	100000		100000	770000	4600000	100000	2000000	4700000	100000	100000	100000			770000	4600000		2000000	4700000				PPIL4
IsMasterProtein	Q16629	Serine/arginine-rich splicing factor 7 OS	6	27.35		SRSF7	5.96667e+06	7800000	4.33333e+06		SRSF7	1.11605e+07	4.33333e+06		1600000	6300000	10000000	1100000	4300000	18000000	100000	3700000	9200000		1600000	6300000	10000000	1100000	4300000	18000000		3700000	9200000	SRSF7
IsMasterProtein	P41252	Isoleucine--tRNA ligase, cytoplasmic OS	6	144.406		IARS	383333	956667	4800000		IARS	1.36883e+06	4800000		950000	100000	100000	770000	2000000	100000	1300000	13000000	100000		950000			770000	2000000		1300000	13000000		IARS
IsMasterProtein	P17987	T-complex protein 1 subunit alpha OS	6	60.306		TCP1	350000	1800000	3.83333e+06		TCP1	2.5755e+06	3.83333e+06		100000	100000	850000	100000	2700000	2600000	100000	7500000	3900000				850000		2700000	2600000		7500000	3900000	TCP1
IsMasterProtein	P62979	Ubiquitin-40S ribosomal protein S27a OS	6	17.953		RPS27A	4.33333e+06	2.08667e+07	4.11667e+07		RPS27A	2.98568e+07	4.11667e+07		4400000	1900000	6700000	4600000	41000000	17000000	6500000	86000000	31000000		4400000	1900000	6700000	4600000	41000000	17000000	6500000	86000000	31000000	RPS27A
IsMasterProtein	G3V1L9	Tight junction protein 1 (Zona occludens 1), isoform CRA_a OS	6	197.339		TJP1	100000	2500000	3.16667e+06		TJP1	3.57709e+06	3.16667e+06		100000	100000	100000	100000	4500000	2900000	100000	7600000	1800000						4500000	2900000		7600000	1800000	TJP1
IsMasterProtein	P35659	Protein DEK OS	6	42.648		DEK	2000000	2.93333e+06	1.03333e+06		DEK	4.19712e+06	1.03333e+06		100000	2900000	3000000	100000	5900000	2800000	100000	100000	2900000			2900000	3000000		5900000	2800000			2900000	DEK
IsMasterProtein	P50991	T-complex protein 1 subunit delta OS	6	57.888		CCT4	400000	2.13333e+06	4.63333e+06		CCT4	3.05245e+06	4.63333e+06		100000	100000	1000000	100000	4400000	1900000	100000	11000000	2800000				1000000		4400000	1900000		11000000	2800000	CCT4
IsMasterProtein	Q8N684	Cleavage and polyadenylation specificity factor subunit 7 OS	6	52.018		CPSF7	1.83333e+06	1.69667e+06	1.61667e+06		CPSF7	2.42765e+06	1.61667e+06		2000000	1400000	2100000	1200000	890000	3000000	650000	2100000	2100000		2000000	1400000	2100000	1200000	890000	3000000	650000	2100000	2100000	CPSF7
IsMasterProtein	P09651	Heterogeneous nuclear ribonucleoprotein A1 OS	6	38.723		HNRNPA1	1100000	1.23333e+06	800000		HNRNPA1	1.7647e+06	800000		3100000	100000	100000	1300000	100000	2300000	1100000	1200000	100000		3100000			1300000		2300000	1100000	1200000		HNRNPA1
IsMasterProtein	P35232	Prohibitin OS	6	29.786		PHB	280000	2.16667e+06	4.16667e+06		PHB	3.10014e+06	4.16667e+06		100000	100000	640000	100000	4800000	1600000	100000	8900000	3500000				640000		4800000	1600000		8900000	3500000	PHB
IsMasterProtein	O60884	DnaJ homolog subfamily A member 2 OS	6	45.717		DNAJA2	1.26667e+06	1.83333e+06	9.03333e+06		DNAJA2	2.6232e+06	9.03333e+06		1800000	100000	1900000	1800000	100000	3600000	100000	21000000	6000000		1800000		1900000	1800000		3600000		21000000	6000000	DNAJA2
IsMasterProtein	Q01650	Large neutral amino acids transporter small subunit 1 OS	6	54.974		SLC7A5	213333	1.62333e+06	4070000		SLC7A5	2.32272e+06	4070000		440000	100000	100000	100000	4100000	670000	910000	8200000	3100000		440000				4100000	670000	910000	8200000	3100000	SLC7A5
IsMasterProtein	Q9Y388	RNA-binding motif protein, X-linked 2 OS	6	37.313		RBMX2	1.46667e+06	733333	733333		RBMX2	1.04928e+06	733333		100000	1500000	2800000	100000	100000	2000000	100000	100000	2000000			1500000	2800000			2000000			2000000	RBMX2
IsMasterProtein	O95218	Zinc finger Ran-binding domain-containing protein 2 OS	6	37.382		ZRANB2	1380000	2.76667e+06	1.06667e+06		ZRANB2	3.95865e+06	1.06667e+06		760000	980000	2400000	1300000	2100000	4900000	100000	100000	3000000		760000	980000	2400000	1300000	2100000	4900000			3000000	ZRANB2
IsMasterProtein	P14866	Heterogeneous nuclear ribonucleoprotein L OS	6	64.092		HNRNPL	2.96667e+06	2.26667e+06	733333		HNRNPL	3.24323e+06	733333		5000000	1300000	2600000	3500000	100000	3200000	2000000	100000	100000		5000000	1300000	2600000	3500000		3200000	2000000			HNRNPL
IsMasterProtein	P35606	Coatomer subunit beta' OS	6	102.422		COPB2	373333	1200000	766667		COPB2	1.717e+06	766667		100000	100000	920000	100000	1600000	1900000	100000	2100000	100000				920000		1600000	1900000		2100000		COPB2
IsMasterProtein	P09012	U1 small nuclear ribonucleoprotein A OS	6	31.259		SNRPA	1.83667e+06	400000	100000		SNRPA	572334	100000		710000	1900000	2900000	1000000	100000	100000	100000	100000	100000		710000	1900000	2900000	1000000						SNRPA
IsMasterProtein	A0A024R4M0	40S ribosomal protein S9 OS	6	22.578		RPS9	633333	3.26667e+06	5.13333e+06		RPS9	4.67406e+06	5.13333e+06		100000	100000	1700000	100000	6200000	3500000	100000	9400000	5900000				1700000		6200000	3500000		9400000	5900000	RPS9
IsMasterProtein	Q6P1X5	Transcription initiation factor TFIID subunit 2 OS	6	136.883		TAF2	966667	290000	100000		TAF2	414942	100000		100000	1100000	1700000	100000	100000	670000	100000	100000	100000			1100000	1700000			670000				TAF2
IsMasterProtein	P62249	40S ribosomal protein S16 OS	6	16.435		RPS16	1.39333e+06	6100000	8.66667e+06		RPS16	8.7281e+06	8.66667e+06		580000	100000	3500000	100000	13000000	5200000	1300000	16000000	8700000		580000		3500000		13000000	5200000	1300000	16000000	8700000	RPS16
IsMasterProtein	Q14573	Inositol 1,4,5-trisphosphate receptor type 3 OS	6	303.912		ITPR3	100000	1.63333e+06	433333		ITPR3	2.33703e+06	433333		100000	100000	100000	100000	4700000	100000	100000	100000	1100000						4700000				1100000	ITPR3
IsMasterProtein	P68032	Actin, alpha cardiac muscle 1 OS	5	41.992		ACTC1	3.06667e+07	1.12967e+09	1.47433e+09		ACTC1	1.61637e+09	1.47433e+09		14000000	16000000	62000000	19000000	3000000000	370000000	53000000	3600000000	770000000		14000000	16000000	62000000	19000000	3000000000	370000000	53000000	3600000000	770000000	ACTC1
IsMasterProtein	Q92804	TATA-binding protein-associated factor 2N OS	5	61.793		TAF15	4400000	1.00667e+07	4400000		TAF15	1.44037e+07	4400000		100000	100000	13000000	100000	100000	30000000	100000	100000	13000000				13000000			30000000			13000000	TAF15
IsMasterProtein	Q9HAV0	Guanine nucleotide-binding protein subunit beta-4 OS	5	37.543		GNB4	100000	1900000	7.06667e+06		GNB4	2.71859e+06	7.06667e+06		100000	100000	100000	100000	2600000	3000000	100000	18000000	3100000						2600000	3000000		18000000	3100000	GNB4
IsMasterProtein	P52907	F-actin-capping protein subunit alpha-1 OS	5	32.902		CAPZA1	100000	1.01333e+07	2.12333e+07		CAPZA1	1.44991e+07	2.12333e+07		100000	100000	100000	100000	24000000	6300000	100000	57000000	6600000						24000000	6300000		57000000	6600000	CAPZA1
IsMasterProtein	P50395	Rab GDP dissociation inhibitor beta OS	5	50.631		GDI2	100000	1600000	2.93333e+06		GDI2	2.28934e+06	2.93333e+06		100000	100000	100000	100000	3600000	1100000	100000	6000000	2700000						3600000	1100000		6000000	2700000	GDI2
IsMasterProtein	G3V4C1	Heterogeneous nuclear ribonucleoproteins C1/C2 OS	5	32.219		HNRNPC	5300000	7900000	6200000		HNRNPC	1.13036e+07	6200000		2400000	3700000	9800000	3100000	12000000	8600000	3500000	11000000	4100000		2400000	3700000	9800000	3100000	12000000	8600000	3500000	11000000	4100000	HNRNPC
IsMasterProtein	P22626	Heterogeneous nuclear ribonucleoproteins A2/B1 OS	5	37.407		HNRNPA2B1	2.26667e+06	3.66667e+06	2300000		HNRNPA2B1	5.2464e+06	2300000		2600000	100000	4100000	1400000	5100000	4500000	100000	4300000	2500000		2600000		4100000	1400000	5100000	4500000		4300000	2500000	HNRNPA2B1
IsMasterProtein	P08754	Guanine nucleotide-binding protein G(k) subunit alpha OS	5	40.506		GNAI3	100000	1.22667e+06	3.03333e+06		GNAI3	1.75516e+06	3.03333e+06		100000	100000	100000	100000	2800000	780000	100000	6800000	2200000						2800000	780000		6800000	2200000	GNAI3
IsMasterProtein	Q8N5F7	NF-kappa-B-activating protein OS	5	47.11		NKAP	3700000	4.86667e+06	1.97667e+06		NKAP	6.9634e+06	1.97667e+06		1200000	3000000	6900000	1000000	5900000	7700000	530000	100000	5300000		1200000	3000000	6900000	1000000	5900000	7700000	530000		5300000	NKAP
IsMasterProtein	Q99959	Plakophilin-2 OS	5	97.355		PKP2	100000	1.26667e+06	3500000		PKP2	1.81239e+06	3500000		100000	100000	100000	100000	3600000	100000	100000	8400000	2000000						3600000			8400000	2000000	PKP2
IsMasterProtein	P22102	Trifunctional purine biosynthetic protein adenosine-3 OS	5	107.699		GART	566667	2.33333e+06	7.53333e+06		GART	3.33862e+06	7.53333e+06		100000	100000	1500000	100000	4100000	2800000	100000	16000000	6500000				1500000		4100000	2800000		16000000	6500000	GART
IsMasterProtein	Q12965	Unconventional myosin-Ie OS	5	126.982		MYO1E	100000	2300000	3900000		MYO1E	3.29092e+06	3900000		100000	100000	100000	100000	4700000	2100000	100000	9500000	2100000						4700000	2100000		9500000	2100000	MYO1E
IsMasterProtein	P84103	Serine/arginine-rich splicing factor 3 OS	5	19.318		SRSF3	10400000	1.79333e+07	7400000		SRSF3	2.56597e+07	7400000		2200000	10000000	19000000	2800000	27000000	24000000	2200000	9000000	11000000		2200000	10000000	19000000	2800000	27000000	24000000	2200000	9000000	11000000	SRSF3
IsMasterProtein	P22087	rRNA 2'-O-methyltransferase fibrillarin OS	5	33.763		FBL	2.16667e+06	5300000	100000		FBL	7.58343e+06	100000		100000	1300000	5100000	100000	6400000	9400000	100000	100000	100000			1300000	5100000		6400000	9400000				FBL
IsMasterProtein	Q5JWF2	Guanine nucleotide-binding protein G(s) subunit alpha isoforms XLas OS	5	110.956		GNAS	100000	100000	3.33333e+06		GNAS	143084	3.33333e+06		100000	100000	100000	100000	100000	100000	100000	7600000	2300000									7600000	2300000	GNAS
IsMasterProtein	Q66PJ3	ADP-ribosylation factor-like protein 6-interacting protein 4 OS	5	44.888		ARL6IP4	4.83333e+06	3700000	1.46667e+06		ARL6IP4	5.29409e+06	1.46667e+06		100000	1400000	13000000	100000	4800000	6200000	100000	100000	4200000			1400000	13000000		4800000	6200000			4200000	ARL6IP4
IsMasterProtein	Q12769	Nuclear pore complex protein Nup160 OS	5	162.017		NUP160	226667	583333	2220000		NUP160	834654	2220000		100000	100000	480000	100000	1200000	450000	360000	6200000	100000				480000		1200000	450000	360000	6200000		NUP160
IsMasterProtein	P41250	Glycine--tRNA ligase OS	5	83.113		GARS	100000	1.26667e+06	2700000		GARS	1.81239e+06	2700000		100000	100000	100000	100000	2200000	1500000	100000	5900000	2100000						2200000	1500000		5900000	2100000	GARS
IsMasterProtein	Q9UKV3	Apoptotic chromatin condensation inducer in the nucleus OS	5	151.771		ACIN1	1.76667e+06	1.56667e+06	100000		ACIN1	2.24164e+06	100000		100000	1400000	3800000	100000	100000	4500000	100000	100000	100000			1400000	3800000			4500000				ACIN1
IsMasterProtein	F5H423	Uncharacterized protein OS	5	23.331		3	220000	2600000	4.73333e+06		3	3.72017e+06	4.73333e+06		100000	100000	460000	100000	5900000	1800000	100000	10000000	4100000				460000		5900000	1800000		10000000	4100000	3
IsMasterProtein	P22234	Multifunctional protein ADE2 OS	5	47.049		PAICS	253333	866667	2900000		PAICS	1.24006e+06	2900000		100000	100000	560000	100000	2400000	100000	100000	6100000	2500000				560000		2400000			6100000	2500000	PAICS
IsMasterProtein	Q8N3V7	Synaptopodin OS	5	99.402		SYNPO	100000	4.06667e+06	7.73333e+06		SYNPO	5.81873e+06	7.73333e+06		100000	100000	100000	100000	12000000	100000	100000	19000000	4100000						12000000			19000000	4100000	SYNPO
IsMasterProtein	F8WCF6	Actin-related protein 2/3 complex subunit 4 OS	5	21.045		ARPC4-TTLL3	100000	2700000	5.33333e+06		ARPC4-TTLL3	3.86326e+06	5.33333e+06		100000	100000	100000	100000	7400000	600000	100000	12000000	3900000						7400000	600000		12000000	3900000	ARPC4-TTLL3
IsMasterProtein	P27635	60S ribosomal protein L10 OS	5	24.588		RPL10	1300000	3.10667e+06	2.13333e+06		RPL10	4.44513e+06	2.13333e+06		100000	1900000	1900000	620000	6100000	2600000	100000	6200000	100000			1900000	1900000	620000	6100000	2600000		6200000		RPL10
IsMasterProtein	P38919	Eukaryotic initiation factor 4A-III OS	5	46.841		EIF4A3	976667	966667	3210000		EIF4A3	1.38314e+06	3210000		490000	440000	2000000	1000000	100000	1800000	530000	6400000	2700000		490000	440000	2000000	1000000		1800000	530000	6400000	2700000	EIF4A3
IsMasterProtein	Q99832	T-complex protein 1 subunit eta OS	5	59.329		CCT7	100000	1.06667e+06	4.23333e+06		CCT7	1.52622e+06	4.23333e+06		100000	100000	100000	100000	3000000	100000	100000	9500000	3100000						3000000			9500000	3100000	CCT7
IsMasterProtein	Q9NZM1	Myoferlin OS	5	234.561		MYOF	100000	1240000	5.02333e+06		MYOF	1.77424e+06	5.02333e+06		100000	100000	100000	100000	2700000	920000	100000	14000000	970000						2700000	920000		14000000	970000	MYOF
IsMasterProtein	P49588	Alanine--tRNA ligase, cytoplasmic OS	5	106.743		AARS	100000	100000	1.33333e+06		AARS	143084	1.33333e+06		100000	100000	100000	100000	100000	100000	100000	2000000	1900000									2000000	1900000	AARS
IsMasterProtein	J3KQE5	GTP-binding nuclear protein Ran (Fragment) OS	5	26.799		RAN	900000	5.96667e+06	1.23267e+07		RAN	8.53732e+06	1.23267e+07		100000	100000	2500000	100000	12000000	5800000	880000	29000000	7100000				2500000		12000000	5800000	880000	29000000	7100000	RAN
IsMasterProtein	Q96DI7	U5 small nuclear ribonucleoprotein 40 kDa protein OS	5	39.286		SNRNP40	2.83333e+06	1.06667e+06	353333		SNRNP40	1.52622e+06	353333		1200000	2700000	4600000	1000000	100000	2100000	860000	100000	100000		1200000	2700000	4600000	1000000		2100000	860000			SNRNP40
IsMasterProtein	P62241	40S ribosomal protein S8 OS	5	24.19		RPS8	966667	3.73333e+06	3.41667e+06		RPS8	5.34179e+06	3.41667e+06		100000	100000	2700000	1100000	6200000	3900000	650000	7700000	1900000				2700000	1100000	6200000	3900000	650000	7700000	1900000	RPS8
IsMasterProtein	O00299	Chloride intracellular channel protein 1 OS	5	26.906		CLIC1	100000	1.06667e+06	2500000		CLIC1	1.52622e+06	2500000		100000	100000	100000	100000	2100000	1000000	100000	5200000	2200000						2100000	1000000		5200000	2200000	CLIC1
IsMasterProtein	P60174	Triosephosphate isomerase OS	5	30.772		TPI1	100000	1.83333e+06	4900000		TPI1	2.6232e+06	4900000		100000	100000	100000	100000	5300000	100000	100000	13000000	1600000						5300000			13000000	1600000	TPI1
IsMasterProtein	Q8TDN6	Ribosome biogenesis protein BRX1 homolog OS	5	41.375		BRIX1	833333	2.43333e+06	100000		BRIX1	3.4817e+06	100000		100000	100000	2300000	100000	3500000	3700000	100000	100000	100000				2300000		3500000	3700000				BRIX1
IsMasterProtein	J3QQ67	60S ribosomal protein L18 (Fragment) OS	5	21.825		RPL18	1.63333e+06	3.63333e+06	1900000		RPL18	5.1987e+06	1900000		100000	1600000	3200000	100000	6600000	4200000	100000	3300000	2300000			1600000	3200000		6600000	4200000		3300000	2300000	RPL18
IsMasterProtein	Q9UBS4	DnaJ homolog subfamily B member 11 OS	5	40.489		DNAJB11	1800000	5300000	766667		DNAJB11	7.58343e+06	766667		2000000	1200000	2200000	2800000	9400000	3700000	2100000	100000	100000		2000000	1200000	2200000	2800000	9400000	3700000	2100000			DNAJB11
IsMasterProtein	P26641	Elongation factor 1-gamma OS	5	50.087		EEF1G	400000	4000000	5000000		EEF1G	5.72334e+06	5000000		100000	100000	1000000	1300000	8000000	2700000	3100000	7400000	4500000				1000000	1300000	8000000	2700000	3100000	7400000	4500000	EEF1G
IsMasterProtein	P28290	Sperm-specific antigen 2 OS	5	138.3		SSFA2	100000	433333	2.06667e+06		SSFA2	620029	2.06667e+06		100000	100000	100000	100000	1100000	100000	100000	4800000	1300000						1100000			4800000	1300000	SSFA2
IsMasterProtein	P23526	Adenosylhomocysteinase OS	5	47.685		AHCY	100000	1.45667e+06	2700000		AHCY	2.08425e+06	2700000		100000	100000	100000	100000	3500000	770000	100000	4800000	3200000						3500000	770000		4800000	3200000	AHCY
IsMasterProtein	P08621	U1 small nuclear ribonucleoprotein 70 kDa OS	5	51.526		SNRNP70	776667	903333	100000		SNRNP70	1.29252e+06	100000		100000	730000	1500000	510000	100000	2100000	100000	100000	100000			730000	1500000	510000		2100000				SNRNP70
IsMasterProtein	Q8IXB1	DnaJ homolog subfamily C member 10 OS	5	91.021		DNAJC10	633333	100000	666667		DNAJC10	143084	666667		100000	100000	1700000	100000	100000	100000	100000	100000	1800000				1700000						1800000	DNAJC10
IsMasterProtein	P62269	40S ribosomal protein S18 OS	5	17.708		RPS18	800000	6000000	7200000		RPS18	8.58501e+06	7200000		100000	1200000	1100000	1200000	13000000	3800000	1500000	14000000	6100000			1200000	1100000	1200000	13000000	3800000	1500000	14000000	6100000	RPS18
IsMasterProtein	P62424	60S ribosomal protein L7a OS	5	29.977		RPL7A	753333	2.66667e+06	4.23333e+06		RPL7A	3.81556e+06	4.23333e+06		100000	960000	1200000	100000	5600000	2300000	100000	10000000	2600000			960000	1200000		5600000	2300000		10000000	2600000	RPL7A
IsMasterProtein	Q02543	60S ribosomal protein L18a OS	5	20.749		RPL18A	356667	2.80333e+06	2.03333e+06		RPL18A	4.01111e+06	2.03333e+06		100000	100000	870000	710000	4900000	2800000	100000	3800000	2200000				870000	710000	4900000	2800000		3800000	2200000	RPL18A
IsMasterProtein	P45880	Voltage-dependent anion-selective channel protein 2 OS	5	31.547		VDAC2	100000	100000	3860000		VDAC2	143084	3860000		100000	100000	100000	100000	100000	100000	780000	7900000	2900000								780000	7900000	2900000	VDAC2
IsMasterProtein	P63151	Serine/threonine-protein phosphatase 2A 55 kDa regulatory subunit B alpha isoform OS	5	51.659		PPP2R2A	100000	1.63333e+06	3430000		PPP2R2A	2.33703e+06	3430000		100000	100000	100000	700000	3100000	1100000	490000	8000000	1800000					700000	3100000	1100000	490000	8000000	1800000	PPP2R2A
IsMasterProtein	Q7L4I2	Arginine/serine-rich coiled-coil protein 2 OS	5	50.529		RSRC2	433333	766667	900000		RSRC2	1.09697e+06	900000		100000	100000	1100000	100000	100000	2100000	100000	100000	2500000				1100000			2100000			2500000	RSRC2
IsMasterProtein	Q16576	Histone-binding protein RBBP7 OS	5	47.79		RBBP7	100000	320000	6.73333e+06		RBBP7	457867	6.73333e+06		100000	100000	100000	760000	100000	100000	1500000	15000000	3700000					760000			1500000	15000000	3700000	RBBP7
IsMasterProtein	Q14764	Major vault protein OS	5	99.266		MVP	310000	1300000	100000		MVP	1.86009e+06	100000		100000	100000	730000	1800000	100000	2000000	100000	100000	100000				730000	1800000		2000000				MVP
IsMasterProtein	Q9Y2W1	Thyroid hormone receptor-associated protein 3 OS	5	108.601		THRAP3	1.46667e+06	1.03333e+06	993333		THRAP3	1.47853e+06	993333		100000	1400000	2900000	1000000	100000	2000000	780000	100000	2100000			1400000	2900000	1000000		2000000	780000		2100000	THRAP3
IsMasterProtein	P12268	Inosine-5'-monophosphate dehydrogenase 2 OS	5	55.77		IMPDH2	100000	696667	466667		IMPDH2	996815	466667		100000	100000	100000	1500000	490000	100000	100000	1200000	100000					1500000	490000			1200000		IMPDH2
IsMasterProtein	Q5M775	Cytospin-B OS	5	118.512		SPECC1	100000	566667	3.93333e+06		SPECC1	810807	3.93333e+06		100000	100000	100000	100000	1500000	100000	100000	10000000	1700000						1500000			10000000	1700000	SPECC1
IsMasterProtein	Q9H307	Pinin OS	5	81.579		PNN	856667	100000	100000		PNN	143084	100000		100000	970000	1500000	100000	100000	100000	100000	100000	100000			970000	1500000							PNN
IsMasterProtein	P49368	T-complex protein 1 subunit gamma OS	5	60.495		CCT3	100000	2.43333e+06	1400000		CCT3	3.4817e+06	1400000		100000	100000	100000	100000	7100000	100000	100000	2900000	1200000						7100000			2900000	1200000	CCT3
IsMasterProtein	O75592	E3 ubiquitin-protein ligase MYCBP2 OS	5	509.759		MYCBP2	100000	100000	1.55667e+06		MYCBP2	143084	1.55667e+06		100000	100000	100000	100000	100000	100000	710000	3600000	360000								710000	3600000	360000	MYCBP2
IsMasterProtein	P14678	Small nuclear ribonucleoprotein-associated proteins B and B' OS	5	24.594		SNRPB	2500000	2.75667e+06	2600000		SNRPB	3.94434e+06	2600000		1200000	3700000	2600000	970000	4100000	3200000	100000	3500000	4200000		1200000	3700000	2600000	970000	4100000	3200000		3500000	4200000	SNRPB
IsMasterProtein	Q99873	Protein arginine N-methyltransferase 1 OS	5	42.434		PRMT1	1.19667e+06	966667	100000		PRMT1	1.38314e+06	100000		1200000	590000	1800000	700000	100000	2100000	100000	100000	100000		1200000	590000	1800000	700000		2100000				PRMT1
IsMasterProtein	Q9NYF8	Bcl-2-associated transcription factor 1 OS	5	106.059		BCLAF1	866667	1.13333e+06	100000		BCLAF1	1.62161e+06	100000		100000	1200000	1300000	1200000	100000	2100000	100000	100000	100000			1200000	1300000	1200000		2100000				BCLAF1
IsMasterProtein	P12236	ADP/ATP translocase 3 OS	4	32.845		SLC25A6	1400000	9600000	1.92667e+07		SLC25A6	1.3736e+07	1.92667e+07		100000	100000	4000000	100000	20000000	8700000	1100000	47000000	9700000				4000000		20000000	8700000	1100000	47000000	9700000	SLC25A6
IsMasterProtein	Q9BUF5	Tubulin beta-6 chain OS	4	49.825		TUBB6	100000	2200000	3300000		TUBB6	3.14784e+06	3300000		100000	100000	100000	100000	3300000	3200000	100000	5500000	4300000						3300000	3200000		5500000	4300000	TUBB6
IsMasterProtein	P08779	SWISS-PROT:P08779 Tax_Id	4	51.236		KRT16	100000	1.80333e+06	100000		KRT16	2.58027e+06	100000		100000	100000	100000	100000	4400000	910000	100000	100000	100000						4400000	910000				KRT16
IsMasterProtein	P05141	ADP/ATP translocase 2 OS	4	32.831		SLC25A5	1.53333e+06	5.96667e+06	1.03667e+07		SLC25A5	8.53732e+06	1.03667e+07		1800000	1800000	1000000	2200000	12000000	3700000	5300000	18000000	7800000		1800000	1800000	1000000	2200000	12000000	3700000	5300000	18000000	7800000	SLC25A5
IsMasterProtein	Q13310	Polyadenylate-binding protein 4 OS	4	70.738		PABPC4	100000	533333	3.03333e+06		PABPC4	763112	3.03333e+06		100000	100000	100000	1400000	100000	100000	2000000	4200000	2900000					1400000			2000000	4200000	2900000	PABPC4
IsMasterProtein	Q05519	Serine/arginine-rich splicing factor 11 OS	4	53.51		SRSF11	1.33333e+07	1.49667e+07	3.73333e+06		SRSF11	2.14148e+07	3.73333e+06		1100000	4900000	34000000	1700000	8200000	35000000	100000	100000	11000000		1100000	4900000	34000000	1700000	8200000	35000000			11000000	SRSF11
IsMasterProtein	P35637	RNA-binding protein FUS OS	4	53.394		FUS	1700000	3.86667e+06	2800000		FUS	5.53256e+06	2800000		100000	100000	4900000	3800000	100000	7700000	1300000	100000	7000000				4900000	3800000		7700000	1300000		7000000	FUS
IsMasterProtein	Q15287	RNA-binding protein with serine-rich domain 1 OS	4	34.188		RNPS1	5.73333e+06	7.73333e+06	1.86667e+06		RNPS1	1.10651e+07	1.86667e+06		100000	6100000	11000000	100000	6100000	17000000	100000	100000	5400000			6100000	11000000		6100000	17000000			5400000	RNPS1
IsMasterProtein	Q9UK58	Cyclin-L1 OS	4	59.597		CCNL1	1500000	1420000	333333		CCNL1	2.03179e+06	333333		100000	1900000	2500000	100000	960000	3200000	100000	100000	800000			1900000	2500000		960000	3200000			800000	CCNL1
IsMasterProtein	B7Z6Z4	Myosin light polypeptide 6 OS	4	26.69		MYL6	100000	3500000	7.96667e+06		MYL6	5.00792e+06	7.96667e+06		100000	100000	100000	100000	6700000	3700000	100000	21000000	2800000						6700000	3700000		21000000	2800000	MYL6
IsMasterProtein	P34932	Heat shock 70 kDa protein 4 OS	4	94.271		HSPA4	100000	1100000	5300000		HSPA4	1.57392e+06	5300000		100000	100000	100000	100000	1600000	1600000	100000	14000000	1800000						1600000	1600000		14000000	1800000	HSPA4
IsMasterProtein	P62937	Peptidyl-prolyl cis-trans isomerase A OS	4	18.001		PPIA	1.75667e+06	1.36333e+07	15300000		PPIA	1.95071e+07	15300000		100000	770000	4400000	100000	31000000	9800000	1900000	31000000	13000000			770000	4400000		31000000	9800000	1900000	31000000	13000000	PPIA
IsMasterProtein	P12277	Creatine kinase B-type OS	4	42.617		CKB	100000	313333	3200000		CKB	448328	3200000		100000	100000	100000	100000	740000	100000	100000	7400000	2100000						740000			7400000	2100000	CKB
IsMasterProtein	Q9P2J5	Leucine--tRNA ligase, cytoplasmic OS	4	134.379		LARS	100000	1.36667e+06	1.96667e+06		LARS	1.95548e+06	1.96667e+06		100000	100000	100000	100000	2800000	1200000	100000	4000000	1800000						2800000	1200000		4000000	1800000	LARS
IsMasterProtein	P61313	60S ribosomal protein L15 OS	4	24.131		RPL15	1.66667e+06	5000000	4.66667e+06		RPL15	7.15418e+06	4.66667e+06		100000	1000000	3900000	100000	7300000	7600000	100000	7400000	6500000			1000000	3900000		7300000	7600000		7400000	6500000	RPL15
IsMasterProtein	A0A0U1RRM4	Polypyrimidine tract-binding protein 1 OS	4	62.425		PTBP1	633333	4.23333e+06	4130000		PTBP1	6.0572e+06	4130000		100000	100000	1700000	100000	7500000	5100000	790000	8900000	2700000				1700000		7500000	5100000	790000	8900000	2700000	PTBP1
IsMasterProtein	P40926	Malate dehydrogenase, mitochondrial OS	4	35.481		MDH2	466667	2.46667e+06	2600000		MDH2	3.52939e+06	2600000		100000	100000	1200000	100000	5700000	1600000	100000	5500000	2200000				1200000		5700000	1600000		5500000	2200000	MDH2
IsMasterProtein	Q15084	Protein disulfide-isomerase A6 OS	4	48.091		PDIA6	336667	1280000	3.83333e+06		PDIA6	1.83147e+06	3.83333e+06		100000	100000	810000	440000	2300000	1100000	100000	8800000	2600000				810000	440000	2300000	1100000		8800000	2600000	PDIA6
IsMasterProtein	Q7L2E3	Putative ATP-dependent RNA helicase DHX30 OS	4	133.855		DHX30	286667	1.63333e+06	100000		DHX30	2.33703e+06	100000		100000	100000	660000	1300000	1300000	2300000	100000	100000	100000				660000	1300000	1300000	2300000				DHX30
IsMasterProtein	P81605	Dermcidin OS	4	11.277		DCD	900000	2.03667e+06	666667		DCD	2.91414e+06	666667		600000	100000	2000000	5600000	100000	410000	1800000	100000	100000		600000		2000000	5600000		410000	1800000			DCD
IsMasterProtein	P62318	Small nuclear ribonucleoprotein Sm D3 OS	4	13.907		SNRPD3	2.03333e+06	3.16667e+06	1.05333e+06		SNRPD3	4.53098e+06	1.05333e+06		1100000	2600000	2400000	1200000	4800000	3500000	660000	100000	2400000		1100000	2600000	2400000	1200000	4800000	3500000	660000		2400000	SNRPD3
IsMasterProtein	Q9BZE4	Nucleolar GTP-binding protein 1 OS	4	73.918		GTPBP4	760000	733333	100000		GTPBP4	1.04928e+06	100000		100000	480000	1700000	100000	100000	2000000	100000	100000	100000			480000	1700000			2000000				GTPBP4
IsMasterProtein	A9Z1X7	Serine/arginine repetitive matrix protein 1 OS	4	103.329		SRRM1	1.56667e+06	1.54667e+06	100000		SRRM1	2.21303e+06	100000		100000	2000000	2600000	940000	100000	3600000	100000	100000	100000			2000000	2600000	940000		3600000				SRRM1
IsMasterProtein	P62906	60S ribosomal protein L10a OS	4	24.816		RPL10A	350000	3.73333e+06	3.76667e+06		RPL10A	5.34179e+06	3.76667e+06		100000	100000	850000	100000	8200000	2900000	100000	7000000	4200000				850000		8200000	2900000		7000000	4200000	RPL10A
IsMasterProtein	Q06210	Glutamine--fructose-6-phosphate aminotransferase [isomerizing] 1 OS	4	78.756		GFPT1	100000	606667	2.53333e+06		GFPT1	868040	2.53333e+06		100000	100000	100000	100000	970000	750000	100000	5900000	1600000						970000	750000		5900000	1600000	GFPT1
IsMasterProtein	P07737	Profilin-1 OS	4	15.045		PFN1	100000	3200000	4.92667e+06		PFN1	4.57867e+06	4.92667e+06		100000	100000	100000	100000	6200000	3300000	480000	9400000	4900000						6200000	3300000	480000	9400000	4900000	PFN1
IsMasterProtein	P63173	60S ribosomal protein L38 OS	4	8.213		RPL38	1.62333e+06	5.96667e+06	6700000		RPL38	8.53732e+06	6700000		2300000	870000	1700000	1900000	13000000	3000000	2300000	13000000	4800000		2300000	870000	1700000	1900000	13000000	3000000	2300000	13000000	4800000	RPL38
IsMasterProtein	Q9BW27	Nuclear pore complex protein Nup85 OS	4	74.971		NUP85	100000	100000	1.68333e+06		NUP85	143084	1.68333e+06		100000	100000	100000	100000	100000	100000	850000	2900000	1300000								850000	2900000	1300000	NUP85
IsMasterProtein	Q8N556	Actin filament-associated protein 1 OS	4	80.675		AFAP1	100000	900000	3.56667e+06		AFAP1	1.28775e+06	3.56667e+06		100000	100000	100000	100000	2500000	100000	100000	7900000	2700000						2500000			7900000	2700000	AFAP1
IsMasterProtein	O15067	Phosphoribosylformylglycinamidine synthase OS	4	144.643		PFAS	100000	2.17333e+06	510000		PFAS	3.10968e+06	510000		100000	100000	100000	920000	2900000	2700000	670000	100000	760000					920000	2900000	2700000	670000		760000	PFAS
IsMasterProtein	P18669	Phosphoglycerate mutase 1 OS	4	28.786		PGAM1	100000	1.26667e+06	3000000		PGAM1	1.81239e+06	3000000		100000	100000	100000	100000	2600000	1100000	100000	6800000	2100000						2600000	1100000		6800000	2100000	PGAM1
IsMasterProtein	D6RBW1	Eukaryotic translation initiation factor 4E OS	4	28.494		EIF4E	100000	176667	6.26667e+06		EIF4E	252781	6.26667e+06		100000	100000	100000	100000	330000	100000	4700000	10000000	4100000						330000		4700000	10000000	4100000	EIF4E
IsMasterProtein	P61247	40S ribosomal protein S3a OS	4	29.926		RPS3A	566667	2600000	1700000		RPS3A	3.72017e+06	1700000		100000	100000	1500000	100000	6500000	1200000	100000	2500000	2500000				1500000		6500000	1200000		2500000	2500000	RPS3A
IsMasterProtein	P50990	T-complex protein 1 subunit theta OS	4	59.583		CCT8	100000	326667	2.46667e+06		CCT8	467406	2.46667e+06		100000	100000	100000	100000	100000	780000	100000	4800000	2500000							780000		4800000	2500000	CCT8
IsMasterProtein	P83731	60S ribosomal protein L24 OS	4	17.768		RPL24	1100000	3.43333e+06	6390000		RPL24	4.91254e+06	6390000		100000	1200000	2000000	100000	6100000	4100000	970000	12000000	6200000			1200000	2000000		6100000	4100000	970000	12000000	6200000	RPL24
IsMasterProtein	O14980	Exportin-1 OS	4	123.306		XPO1	100000	963333	2.43333e+06		XPO1	1.37837e+06	2.43333e+06		100000	100000	100000	100000	990000	1800000	100000	5400000	1800000						990000	1800000		5400000	1800000	XPO1
IsMasterProtein	Q9Y2X3	Nucleolar protein 58 OS	4	59.541		NOP58	500000	1.62667e+06	100000		NOP58	2.32749e+06	100000		100000	100000	1300000	480000	2100000	2300000	100000	100000	100000				1300000	480000	2100000	2300000				NOP58
IsMasterProtein	P61353	60S ribosomal protein L27 OS	4	15.788		RPL27	1.06333e+06	3200000	3.13333e+06		RPL27	4.57867e+06	3.13333e+06		690000	1000000	1500000	1800000	5200000	2600000	1300000	4900000	3200000		690000	1000000	1500000	1800000	5200000	2600000	1300000	4900000	3200000	RPL27
IsMasterProtein	H7BY58	Protein-L-isoaspartate O-methyltransferase OS	4	30.339		PCMT1	766667	1.99667e+06	900000		PCMT1	2.8569e+06	900000		100000	100000	2100000	790000	1000000	4200000	100000	100000	2500000				2100000	790000	1000000	4200000			2500000	PCMT1
IsMasterProtein	P62263	40S ribosomal protein S14 OS	4	16.263		RPS14	100000	1.60667e+06	1.73333e+06		RPS14	2.29888e+06	1.73333e+06		100000	100000	100000	820000	2700000	1300000	100000	3500000	1600000					820000	2700000	1300000		3500000	1600000	RPS14
IsMasterProtein	P36542	ATP synthase subunit gamma, mitochondrial OS	4	32.975		ATP5F1C	100000	2.36667e+06	3100000		ATP5F1C	3.38631e+06	3100000		100000	100000	100000	100000	5100000	1900000	100000	6600000	2600000						5100000	1900000		6600000	2600000	ATP5F1C
IsMasterProtein	Q15645	Pachytene checkpoint protein 2 homolog OS	4	48.52		TRIP13	100000	933333	2.13333e+06		TRIP13	1.33545e+06	2.13333e+06		100000	100000	100000	600000	2100000	100000	100000	4700000	1600000					600000	2100000			4700000	1600000	TRIP13
IsMasterProtein	Q8WWY3	U4/U6 small nuclear ribonucleoprotein Prp31 OS	4	55.421		PRPF31	590000	100000	500000		PRPF31	143084	500000		100000	170000	1500000	100000	100000	100000	100000	100000	1300000			170000	1500000						1300000	PRPF31
IsMasterProtein	P23246	Splicing factor, proline- and glutamine-rich OS	4	76.102		SFPQ	363333	370000	466667		SFPQ	529409	466667		890000	100000	100000	910000	100000	100000	1200000	100000	100000		890000			910000			1200000			SFPQ
IsMasterProtein	P26373	60S ribosomal protein L13 OS	4	24.247		RPL13	606667	1.73333e+06	1.56667e+06		RPL13	2.48012e+06	1.56667e+06		100000	520000	1200000	100000	2400000	2700000	100000	100000	4500000			520000	1200000		2400000	2700000			4500000	RPL13
IsMasterProtein	P16402	Histone H1.3 OS	4	22.336		HIST1H1D	733333	1800000	1500000		HIST1H1D	2.5755e+06	1500000		100000	100000	2000000	100000	100000	5200000	100000	100000	4300000				2000000			5200000			4300000	HIST1H1D
IsMasterProtein	P61586	Transforming protein RhoA OS	4	21.754		RHOA	100000	1.83333e+06	2800000		RHOA	2.6232e+06	2800000		100000	100000	100000	100000	5300000	100000	100000	6700000	1600000						5300000			6700000	1600000	RHOA
IsMasterProtein	P42704	Leucine-rich PPR motif-containing protein, mitochondrial OS	4	157.805		LRPPRC	100000	100000	1.13333e+06		LRPPRC	143084	1.13333e+06		100000	100000	100000	100000	100000	100000	100000	2600000	700000									2600000	700000	LRPPRC
IsMasterProtein	P57740	Nuclear pore complex protein Nup107 OS	4	106.307		NUP107	100000	100000	1900000		NUP107	143084	1900000		100000	100000	100000	100000	100000	100000	1500000	4100000	100000								1500000	4100000		NUP107
IsMasterProtein	P80723	Brain acid soluble protein 1 OS	4	22.68		BASP1	100000	100000	833333		BASP1	143084	833333		100000	100000	100000	100000	100000	100000	100000	1300000	1100000									1300000	1100000	BASP1
IsMasterProtein	Q02978	Mitochondrial 2-oxoglutarate/malate carrier protein OS	4	34.04		SLC25A11	100000	1200000	396667		SLC25A11	1.717e+06	396667		100000	100000	100000	100000	2300000	1200000	100000	100000	990000						2300000	1200000			990000	SLC25A11
IsMasterProtein	P11413	Glucose-6-phosphate 1-dehydrogenase OS	4	59.219		G6PD	100000	840000	1.26667e+06		G6PD	1.2019e+06	1.26667e+06		100000	100000	100000	100000	1900000	520000	100000	2500000	1200000						1900000	520000		2500000	1200000	G6PD
IsMasterProtein	Q9Y678	Coatomer subunit gamma-1 OS	4	97.655		COPG1	100000	1.03667e+06	2600000		COPG1	1.4833e+06	2600000		100000	100000	100000	100000	2100000	910000	100000	6700000	1000000						2100000	910000		6700000	1000000	COPG1
IsMasterProtein	Q9Y3F4	Serine-threonine kinase receptor-associated protein OS	4	38.414		STRAP	550000	1.56667e+06	100000		STRAP	2.24164e+06	100000		450000	100000	1100000	500000	2600000	1600000	100000	100000	100000		450000		1100000	500000	2600000	1600000				STRAP
IsMasterProtein	Q13523	Serine/threonine-protein kinase PRP4 homolog OS	4	116.916		PRPF4B	656667	933333	1.83333e+06		PRPF4B	1.33545e+06	1.83333e+06		100000	470000	1400000	100000	1100000	1600000	100000	5300000	100000			470000	1400000		1100000	1600000		5300000		PRPF4B
IsMasterProtein	Q2TAY7	WD40 repeat-containing protein SMU1 OS	4	57.507		SMU1	500000	500000	100000		SMU1	715418	100000		100000	100000	1300000	1300000	100000	100000	100000	100000	100000				1300000	1300000						SMU1
IsMasterProtein	Q8WUM4	Programmed cell death 6-interacting protein OS	4	95.963		PDCD6IP	336667	333333	340000		PDCD6IP	476945	340000		810000	100000	100000	800000	100000	100000	100000	100000	820000		810000			800000					820000	PDCD6IP
IsMasterProtein	Q3KNV1	TREMBL:Q3KNV1;Q96GE1 Tax_Id	3	51.354		KRT7	3.73333e+06	4.90333e+07	6.22333e+07		KRT7	7.01586e+07	6.22333e+07		100000	100000	11000000	100000	110000000	37000000	9700000	150000000	27000000				11000000		110000000	37000000	9700000	150000000	27000000	KRT7
IsMasterProtein	P08730-1	SWISS-PROT:P08730-1 Tax_Id	3	47.724		KRT13	1200000	100000	100000		KRT13	143084	100000		100000	3400000	100000	100000	100000	100000	100000	100000	100000			3400000								KRT13
IsMasterProtein	P62258	14-3-3 protein epsilon OS	3	29.155		YWHAE	100000	1500000	6.86667e+06		YWHAE	2.14625e+06	6.86667e+06		100000	100000	100000	100000	3800000	600000	100000	18000000	2500000						3800000	600000		18000000	2500000	YWHAE
IsMasterProtein	Q01130	Serine/arginine-rich splicing factor 2 OS	3	25.461		SRSF2	7.16667e+06	9.93333e+06	5.06667e+06		SRSF2	1.4213e+07	5.06667e+06		4300000	6200000	11000000	1300000	8500000	20000000	1100000	100000	14000000		4300000	6200000	11000000	1300000	8500000	20000000	1100000		14000000	SRSF2
IsMasterProtein	P61981	14-3-3 protein gamma OS	3	28.285		YWHAG	100000	100000	2.36667e+06		YWHAG	143084	2.36667e+06		100000	100000	100000	100000	100000	100000	100000	5400000	1600000									5400000	1600000	YWHAG
IsMasterProtein	Q13247	Serine/arginine-rich splicing factor 6 OS	3	39.563		SRSF6	1.13333e+06	2.87667e+06	2.33333e+06		SRSF6	4.11604e+06	2.33333e+06		100000	1200000	2100000	830000	4000000	3800000	100000	2700000	4200000			1200000	2100000	830000	4000000	3800000		2700000	4200000	SRSF6
IsMasterProtein	Q15427	Splicing factor 3B subunit 4 OS	3	44.357		SF3B4	743333	1.13333e+06	920000		SF3B4	1.62161e+06	920000		630000	100000	1500000	1100000	100000	2200000	360000	100000	2300000		630000		1500000	1100000		2200000	360000		2300000	SF3B4
IsMasterProtein	P67809	Nuclease-sensitive element-binding protein 1 OS	3	35.903		YBX1	1.00333e+06	1.42667e+06	766667		YBX1	2.04133e+06	766667		910000	500000	1600000	1200000	980000	2100000	100000	2100000	100000		910000	500000	1600000	1200000	980000	2100000		2100000		YBX1
IsMasterProtein	Q14257	Reticulocalbin-2 OS	3	36.854		RCN2	100000	2.63333e+06	4.06333e+06		RCN2	3.76787e+06	4.06333e+06		100000	100000	100000	1400000	3500000	3000000	190000	8000000	4000000					1400000	3500000	3000000	190000	8000000	4000000	RCN2
IsMasterProtein	P26640	Valine--tRNA ligase OS	3	140.387		VARS	100000	720000	1.86667e+06		VARS	1.0302e+06	1.86667e+06		100000	100000	100000	100000	1200000	860000	100000	4300000	1200000						1200000	860000		4300000	1200000	VARS
IsMasterProtein	P17812	CTP synthase 1 OS	3	66.648		CTPS1	230000	566667	3.96667e+06		CTPS1	810807	3.96667e+06		100000	100000	490000	100000	100000	1500000	100000	8700000	3100000				490000			1500000		8700000	3100000	CTPS1
IsMasterProtein	Q9Y6A4	Cilia- and flagella-associated protein 20 OS	3	22.76		CFAP20	1.86667e+06	3.13333e+06	800000		CFAP20	4.48328e+06	800000		100000	2300000	3200000	100000	5500000	3800000	100000	100000	2200000			2300000	3200000		5500000	3800000			2200000	CFAP20
IsMasterProtein	P14373	Zinc finger protein RFP OS	3	58.452		TRIM27	376667	3.06667e+06	4.83333e+06		TRIM27	4.3879e+06	4.83333e+06		100000	100000	930000	100000	6200000	2900000	100000	13000000	1400000				930000		6200000	2900000		13000000	1400000	TRIM27
[truncated: 69 more rows]

## Sheet: mild curation sort unique
Master	Accession	Description	# Unique Peptides	MW [kDa]		Name	GFP av	2A av	2AC110A av		Name	norm counts 2A	2AC110A av		GFP #1	GFP #2	GFP #3	2A #1	2A #2	2A #3	2AC110A #1	2AC110A #2	2AC110A #3		GFP #1	GFP #2	GFP #3	2A #1	2A #2	2A #3	2AC110A #1	2AC110A #2	2AC110A #3	Name							GFP #1	GFP #2	GFP #3	2A #1	2A #2	2A #3	2AC110A #1	2AC110A #2	2AC110A #3
[truncated: 435 more rows]

[truncated: 5 more sheets: curated sort category, curated sort category_Fig1cmod, CRAPOME filtered scatter, IP Data Fig 1b_updated, IP Data Fig. 2c_updated]
