# Supplementary material for: Proteomic elucidation of the targets and primary functions of the picornavirus 2A protease
Source: J Biol Chem. 2022 Mar 31;298(6):101882. doi: 10.1016/j.jbc.2022.101882 (PMC9168619; doi:10.1016/j.jbc.2022.101882)
Supplement: Supplemental Table S2 [file mmc2.xlsx]

## Sheet: IP Data Fig 2c
Accession	Description	Gene	# Peptides	# PSMs	# Unique Peptides	MW [kDa]	GFP - 1	GFP - 2	GFP - 3	GFP avg	2A - 1	2A - 2	2A - 3	2A avg	2Amut - 1	2Amut - 2	2Amut - 3	2Amut avg	2A - 1 corr	2A - 2 corr	2A - 3 corr	2A avg corr	2Amut - 1 corr	2Amut - 2 corr	2Amut - 3 corr	2Amut avg corr	2AMut/2A	Fold Difference log2	2A-2Amut P-Value	P-Value (-Log10)	log10 2Amut avg
P35658	Nuclear pore complex protein Nup214	NUP214	100	2276	100	213.488	1.4636e+08	170000000	310000000	2.08787e+08	8.24363e+07	260000000	220000000	1.87479e+08	1.47207e+08	330000000	370000000	2.82402e+08	0.188455	0.279297	0.280262	0.279779	0.164996	0.221737	0.240581	0.209105	0.747391	-0.420065	0.0750375	1.12472	8.45087
Q8N1F7	Nuclear pore complex protein Nup93	NUP93	69	1249	69	93.43	7.98325e+07	83000000	140000000	1.00944e+08	2.24826e+07	80000000	64000000	5.54942e+07	7.21016e+07	170000000	160000000	1.34034e+08	0.0513969	0.0859374	0.0815307	0.0837341	0.0808143	0.114228	0.104035	0.0996924	1.19058	0.251669	0.0327071	1.48536	8.12721
Q99567	Nuclear pore complex protein Nup88	NUP88	45	712	4	83.489	5.51224e+07	60000000	85000000	6.67075e+07	2.54803e+07	100000000	73000000	6.61601e+07	4.50635e+07	130000000	120000000	9.83545e+07	0.0582498	0.107422	0.092996	0.100209	0.050509	0.0873509	0.0780261	0.071962	0.71812	-0.477703	0.0564332	1.24847	7.99279
P52948	Nuclear pore complex protein Nup98-Nup96	NUP98	64	694	64	197.457	4.56185e+07	34000000	64000000	4.78728e+07	8.24363e+06	14000000	14000000	1.20812e+07	4.20593e+07	87000000	100000000	7.63531e+07	0.0188455	0.015039	0.0178348	0.0164369	0.0471417	0.0584579	0.0650218	0.0568738	3.46012	1.79082	0.0547059	1.26197	7.88283
Q5SRE5	Nucleoporin NUP188 homolog	NUP188	102	1491	102	195.917	3.61147e+07	42000000	84000000	5.40382e+07	1.04919e+07	34000000	25000000	2.3164e+07	4.35614e+07	98000000	98000000	7.98538e+07	0.0239852	0.0365234	0.0318479	0.0341857	0.0488253	0.0658492	0.0637214	0.0594653	1.73948	0.798656	0.0426141	1.37045	7.9023
Q8TEM1	Nuclear pore membrane glycoprotein 210	NUP210	64	1279	64	204.983	6.46263e+07	65000000	140000000	8.98754e+07	1.87355e+07	69000000	60000000	4.92452e+07	4.05572e+07	85000000	94000000	7.31857e+07	0.0428307	0.074121	0.0764351	0.075278	0.0454581	0.0571141	0.0611205	0.0545642	0.724836	-0.464274	0.0457272	1.33983	7.86443
P04264	Keratin, type II cytoskeletal 1	KRT1	43	550	31	65.999	2.471e+06	20000000	35000000	1.9157e+07	1.04919e+07	30000000	26000000	2.2164e+07	4.05572e+06	79000000	78000000	5.36852e+07	0.0239852	0.0322265	0.0331219	0.0326742	0.00454581	0.0530825	0.050717	0.0361151	1.10531	0.14445	0.238953	0.621688	7.72985
P37198	Nuclear pore glycoprotein p62	NUP62	14	227	14	53.222	3.23131e+07	24000000	44000000	3.34377e+07	1.4239e+07	36000000	34000000	2.80797e+07	2.10296e+07	62000000	67000000	5.00099e+07	0.0325514	0.0386718	0.0433132	0.0409925	0.0235708	0.0416597	0.0435646	0.036265	0.884674	-0.176781	0.107454	0.968779	7.69906
P78406	mRNA export factor	RAE1	18	284	18	40.942	4.75193e+07	19000000	41000000	3.58398e+07	4.04687e+06	3900000	3200000	3.71562e+06	4.80678e+07	58000000	57000000	5.43559e+07	0.00925144	0.00418945	0.00407654	0.00413299	0.0538762	0.0389719	0.0370624	0.0433035	10.4775	3.38923	0.00424727	2.37189	7.73525
Q92621	Nuclear pore complex protein Nup205	NUP205	105	1374	105	227.776	3.80155e+07	39000000	88000000	5.50052e+07	1.12413e+07	45000000	38000000	3.14138e+07	2.25318e+07	53000000	56000000	4.38439e+07	0.0256984	0.0483398	0.0484089	0.0483743	0.0252545	0.0356123	0.0364122	0.0324263	0.670321	-0.577076	0.0517268	1.28628	7.64191
O75694	Nuclear pore complex protein Nup155	NUP155	57	701	57	155.1	1.74871e+07	18000000	33000000	2.2829e+07	5.92043e+06	21000000	18000000	1.49735e+07	1.39697e+07	27000000	28000000	2.29899e+07	0.0135345	0.0225586	0.0229305	0.0227445	0.0156578	0.0181421	0.0182061	0.0173353	0.762175	-0.391805	0.0201278	1.6962	7.36154
Q9NRG9	Aladin	AAAS	17	227	17	59.536	1.88177e+07	16000000	34000000	2.29392e+07	6.07031e+06	19000000	17000000	1.40234e+07	1.15663e+07	23000000	25000000	1.98554e+07	0.0138772	0.0204101	0.0216566	0.0210334	0.012964	0.0154544	0.0162554	0.0148913	0.707983	-0.498213	0.0377776	1.42277	7.29788
Q7Z3B4	Nucleoporin p54	NUP54	29	332	29	55.401	2.28093e+07	9900000	14000000	1.55698e+07	6.14525e+06	12000000	9500000	9.21508e+06	1.80254e+07	20000000	19000000	1.90085e+07	0.0140485	0.0128906	0.0121022	0.0124964	0.0202036	0.0134386	0.0123541	0.0153321	1.22692	0.295042	0.0130459	1.88453	7.27895
Q8NFH5	Nucleoporin NUP35	NUP35	12	180	12	34.751	3.04124e+07	7900000	10000000	1.61041e+07	9.74247e+06	7900000	8500000	8.71416e+06	2.25318e+07	19000000	17000000	1.95106e+07	0.022272	0.00848632	0.0108283	0.00965731	0.0252545	0.0127667	0.0110537	0.0163583	1.69388	0.760328	0.0130892	1.88309	7.29027
Q9BVL2	Nucleoporin p58/p45	NUP58	16	176	16	60.86	1.19749e+07	7100000	13000000	1.06916e+07	3.37239e+06	8400000	7100000	6.2908e+06	9.61355e+06	14000000	17000000	1.35379e+07	0.00770953	0.00902343	0.00904482	0.00903412	0.0107752	0.00940702	0.0110537	0.010412	1.15252	0.204789	0.0324988	1.48813	7.13155
Q9BTX1	Nucleoporin NDC1	NDC1	26	298	26	76.255	1.53963e+07	8100000	14000000	1.24988e+07	4.94618e+06	9400000	8300000	7.54873e+06	1.0665e+07	14000000	13000000	1.2555e+07	0.0113073	0.0100976	0.0105735	0.0103356	0.0119538	0.00940702	0.00845283	0.00993788	0.961521	-0.0566095	0.00505941	2.2959	7.09882
F8WF69	Clathrin light chain	CLTA	5	30	5	27.801	684278	9100000	6200000	5.32809e+06	172367	4100000	3900000	2.72412e+06	405572	12000000	11000000	7.80186e+06	0.000394043	0.00440429	0.00496828	0.00468629	0.000454581	0.00806316	0.0071524	0.00522338	1.11461	0.156539	0.172186	0.764003	6.8922
P63010	AP-2 complex subunit beta	AP2B1	50	338	27	104.486	1.86276e+06	14000000	29000000	1.49543e+07	269792	6300000	6700000	4.42326e+06	811143	9700000	11000000	7.17038e+06	0.000616763	0.00676757	0.00853525	0.00765141	0.000909161	0.00651772	0.0071524	0.00485976	0.635146	-0.654841	0.13621	0.865791	6.85554
O95782	AP-2 complex subunit alpha-1	AP2A1	47	310	36	107.478	2.09085e+06	16000000	28000000	1.53636e+07	344734	6800000	6100000	4.41491e+06	811143	9400000	9700000	6.63705e+06	0.000788086	0.00730468	0.0077709	0.00753779	0.000909161	0.00631614	0.00630711	0.00451081	0.598426	-0.740756	0.138023	0.860048	6.82197
H7BXF4	Sphingomyelin phosphodiesterase 4	SMPD4	39	299	1	94.525	6.84278e+06	6500000	11000000	8.11426e+06	2.02344e+06	6400000	5700000	4.70781e+06	4.20593e+06	8700000	9200000	7.36864e+06	0.00462572	0.00687499	0.00726133	0.00706816	0.00471417	0.00584579	0.005982	0.00551399	0.780116	-0.358239	0.0241264	1.61751	6.86739
O15294	UDP-N-acetylglucosamine--peptide N-acetylglucosaminyltransferase 110 kDa subunit	OGT	39	229	39	116.85	3.23131e+06	2800000	4500000	3.51044e+06	509606	1000000	1100000	869869	3.00423e+06	7800000	8300000	6.36808e+06	0.001165	0.00107422	0.00140131	0.00123776	0.00336726	0.00524105	0.00539681	0.00466838	3.77162	1.91518	0.0675337	1.17048	6.80401
Q96SK2	Transmembrane protein 209	TMEM209	16	177	14	62.881	1.53963e+07	5900000	7700000	9.66542e+06	5.171e+06	6000000	5200000	5.457e+06	9.76376e+06	9400000	8200000	9.12125e+06	0.0118213	0.00644531	0.00662437	0.00653484	0.0109436	0.00631614	0.00533179	0.00753051	1.15236	0.204596	0.0166216	1.77933	6.96005
Q12769	Nuclear pore complex protein Nup160	NUP160	35	245	35	162.017	3.99162e+06	4800000	8200000	5.66387e+06	1.4239e+06	5100000	3900000	3.47463e+06	2.85402e+06	6600000	7100000	5.51801e+06	0.00325514	0.00547851	0.00496828	0.00522339	0.0031989	0.00443474	0.00461655	0.0040834	0.781751	-0.355218	0.0716809	1.1446	6.74178
P57740	Nuclear pore complex protein Nup107	NUP107	36	222	36	106.307	3.61147e+06	4300000	8300000	5.40382e+06	1.4239e+06	5400000	4600000	3.80797e+06	2.85402e+06	6300000	6600000	5.25134e+06	0.00325514	0.00580078	0.00586002	0.0058304	0.0031989	0.00423316	0.00429144	0.00390783	0.670251	-0.577226	0.0451659	1.34519	6.72027
Q9NZM1	Myoferlin	MYOF	89	520	89	234.561	3.04124e+06	2200000	4100000	3.11375e+06	1.27402e+06	3600000	3500000	2.79134e+06	3.15445e+06	5400000	6200000	4.91815e+06	0.00291249	0.00386718	0.00445871	0.00416295	0.00353563	0.00362842	0.00403135	0.0037318	0.896432	-0.157734	0.0177913	1.74979	6.6918
Q14974	Importin subunit beta-1	KPNB1	27	229	27	97.108	3.61147e+06	3100000	4500000	3.73716e+06	1.27402e+06	4100000	3700000	3.02467e+06	4.35614e+06	8100000	5900000	6.11871e+06	0.00291249	0.00440429	0.0047135	0.00455889	0.00488253	0.00544263	0.00383629	0.00472048	1.03544	0.0502509	0.0270677	1.56755	6.78666
J3KQE5	GTP-binding nuclear protein Ran (Fragment)	RAN	9	67	9	26.799	8.93363e+06	1600000	2900000	4.47788e+06	5.62066e+06	4500000	3900000	4.67355e+06	7.96122e+06	5300000	5600000	6.28707e+06	0.0128492	0.00483398	0.00496828	0.00490113	0.00892325	0.00356123	0.00364122	0.00537523	1.09673	0.133213	0.0688592	1.16204	6.79845
2A_C107A_AA_seq	Source: 2A_C107A_bp_seq	Prot 2A	6	20	6	18.364	19007.7	100000	100000	73002.6	7494.21	100000	100000	69164.7	2.5536e+06	1700000	5000000	3.08453e+06	1.71323e-05	0.000107422	0.000127392	0.000117407	0.00286217	0.00114228	0.00325109	0.00241852	20.5995	4.36453	0.0915566	1.03831	6.48919
P49792	E3 SUMO-protein ligase RanBP2	RANBP2	101	600	73	357.974	2.85116e+06	2500000	4800000	3.38372e+06	1.57378e+06	4600000	3400000	3.19126e+06	2.5536e+06	4500000	4100000	3.71787e+06	0.00359778	0.0049414	0.00433132	0.00463636	0.00286217	0.00302369	0.00266589	0.00285058	0.614832	-0.701735	0.245145	0.610577	6.57029
Q53GS7	Nucleoporin GLE1	GLE1	27	142	27	79.786	3.42139e+06	2100000	5000000	3.50713e+06	666985	2700000	2400000	1.92233e+06	1.50212e+06	3800000	4000000	3.10071e+06	0.00152477	0.00290039	0.0030574	0.0029789	0.00168363	0.00255333	0.00260087	0.00227928	0.765142	-0.3862	0.0343596	1.46395	6.49146
P46060	Ran GTPase-activating protein 1	RANGAP1	23	149	23	63.502	2.85116e+06	2200000	3500000	2.85039e+06	1.4239e+06	3000000	2500000	2.30797e+06	2.25318e+06	3900000	4000000	3.38439e+06	0.00325514	0.00322265	0.00318479	0.00320372	0.00252545	0.00262053	0.00260087	0.00258228	0.806025	-0.311103	0.0369203	1.43273	6.52948
Q8WUM0	Nuclear pore complex protein Nup133	NUP133	45	266	45	128.898	3.04124e+06	2300000	4900000	3.41375e+06	1.27402e+06	3900000	3500000	2.89134e+06	2.10296e+06	3100000	4000000	3.06765e+06	0.00291249	0.00418945	0.00445871	0.00432408	0.00235708	0.00208298	0.00260087	0.00234698	0.54277	-0.881588	0.756827	0.121003	6.48681
Q13492	Phosphatidylinositol-binding clathrin assembly protein	PICALM	16	82	12	70.71	19007.7	5600000	8600000	4.73967e+06	7494.21	1700000	2400000	1.36916e+06	15021.2	3700000	3700000	2.47167e+06	1.71323e-05	0.00182617	0.0030574	0.00244179	1.68363e-05	0.00248614	0.00240581	0.00163626	0.670108	-0.577534	0.199457	0.70015	6.39299
Q9BW27	Nuclear pore complex protein Nup85	NUP85	21	133	21	74.971	1.40657e+06	2300000	4400000	2.70219e+06	899305	2600000	2200000	1.89977e+06	1.23174e+06	3200000	3700000	2.71058e+06	0.00205588	0.00279297	0.00280262	0.00279779	0.00138058	0.00215018	0.00240581	0.00197885	0.707291	-0.499624	0.148559	0.828102	6.43306
Q14677	Clathrin interactor 1	CLINT1	22	120	22	68.216	1.80573e+06	5700000	8500000	5.33524e+06	217332	1900000	1300000	1.13911e+06	781101	3700000	3600000	2.6937e+06	0.000496837	0.00204101	0.00165609	0.00184855	0.000875489	0.00248614	0.00234078	0.0019008	1.02827	0.0402137	0.0947722	1.02332	6.43035
O15504	Nucleoporin-like protein 2	NUPL2	12	81	12	44.844	2.28093e+06	1200000	2500000	1.99364e+06	569560	1300000	1000000	956520	1.95275e+06	3100000	3500000	2.85092e+06	0.00130205	0.00139648	0.00127392	0.0013352	0.00218872	0.00208298	0.00227576	0.00218249	1.63458	0.708918	0.0283319	1.54772	6.45498
P09497	Clathrin light chain B	CLTB	8	30	8	25.175	247100	2400000	2100000	1.58237e+06	7494.21	1100000	1100000	735831	15021.2	3700000	3300000	2.33834e+06	1.71323e-05	0.00118164	0.00140131	0.00129147	1.68363e-05	0.00248614	0.00214572	0.00154957	1.19984	0.262845	0.18505	0.732711	6.36891
B0QY89	Eukaryotic translation initiation factor 3 subunit L	EIF3L	25	87	25	70.857	969394	100000	100000	389798	464641	200000	240000	301547	1.50212e+06	2700000	3100000	2.43404e+06	0.0010622	0.000214844	0.00030574	0.000260292	0.00168363	0.00181421	0.00201568	0.00183784	7.06069	2.81981	0.0620088	1.20755	6.38633
P55072	Transitional endoplasmic reticulum ATPase	VCP	23	99	23	89.266	589240	920000	2200000	1.23641e+06	449653	6300000	5700000	4.14988e+06	555783	3100000	2900000	2.18526e+06	0.00102794	0.00676757	0.00726133	0.00701445	0.000622944	0.00208298	0.00188563	0.00153052	0.218195	-2.19631	0.199972	0.699032	6.3395
Q9Y5X1	Sorting nexin-9	SNX9	18	82	18	66.55	570232	5200000	9900000	5.22341e+06	382205	1600000	1400000	1.1274e+06	751059	2600000	2700000	2.01702e+06	0.000873747	0.00171875	0.00178348	0.00175112	0.000841816	0.00174702	0.00175559	0.00144814	0.826981	-0.274073	0.0834123	1.07877	6.30471
O00443	Phosphatidylinositol 4-phosphate 3-kinase C2 domain-containing subunit alpha	PIK3C2A	52	210	52	190.559	646263	3700000	8000000	4.11542e+06	7494.21	1500000	1300000	935831	165233	2400000	2600000	1.72174e+06	1.71323e-05	0.00161133	0.00165609	0.00163371	0.0001852	0.00161263	0.00169057	0.0011628	0.711754	-0.490549	0.143328	0.843669	6.23597
Q8NFH3	Nucleoporin Nup43	NUP43	8	47	8	42.124	1.86276e+06	1100000	2500000	1.82092e+06	824363	2000000	1400000	1.40812e+06	1.29182e+06	1700000	2300000	1.76394e+06	0.00188455	0.00214844	0.00178348	0.00196596	0.00144792	0.00114228	0.0014955	0.0013619	0.692741	-0.529611	0.417268	0.379585	6.24648
P02533	Keratin, type I cytoskeletal 14	KRT14	27	202	3	51.529	19007.7	1400000	1500000	973003	7494.21	550000	490000	349165	15021.2	2700000	1900000	1.53834e+06	1.71323e-05	0.00059082	0.00062422	0.00060752	1.68363e-05	0.00181421	0.00123541	0.00102215	1.6825	0.750609	0.198904	0.701356	6.18705
E9PB61	THO complex subunit 4	ALYREF	5	29	5	27.541	3.80155e+06	360000	330000	1.49718e+06	1.79861e+06	630000	520000	982870	3.9055e+06	1500000	1800000	2.40183e+06	0.00411175	0.000676757	0.000662437	0.000669597	0.00437744	0.0010079	0.00117039	0.00218524	3.26352	1.70643	0.0598761	1.22275	6.38054
O94973	AP-2 complex subunit alpha-2	AP2A2	32	159	21	103.895	131153	3000000	5200000	2.77705e+06	32974.5	1600000	1200000	944325	84118.6	2000000	1800000	1.29471e+06	7.53821e-05	0.00171875	0.0015287	0.00162372	9.42834e-05	0.00134386	0.00117039	0.000869512	0.535504	-0.901029	0.16052	0.794471	6.11217
O00291	Huntingtin-interacting protein 1	HIP1	28	107	27	116.148	19007.7	3500000	7100000	3.53967e+06	7494.21	770000	770000	515831	15021.2	1700000	1700000	1.13834e+06	1.71323e-05	0.000827148	0.000980917	0.000904032	1.68363e-05	0.00114228	0.00110537	0.000754829	0.834958	-0.260224	0.180213	0.744215	6.05627
Q13838	Spliceosome RNA helicase DDX39B	DDX39B	12	56	12	48.96	1.65367e+07	610000	1100000	6.08224e+06	666985	780000	890000	778995	1.50212e+06	1500000	1700000	1.56737e+06	0.00152477	0.00083789	0.00113379	0.000985838	0.00168363	0.0010079	0.00110537	0.00126563	1.28381	0.360436	0.00195952	2.70785	6.19517
B8ZZN6	Small ubiquitin-related modifier 1	SUMO1	3	13	3	16.634	1.42558e+06	740000	1200000	1.12186e+06	824363	1600000	1000000	1.14145e+06	1.12659e+06	1900000	1600000	1.5422e+06	0.00188455	0.00171875	0.00127392	0.00149633	0.00126272	0.00127667	0.00104035	0.00119325	0.797447	-0.326539	0.0566126	1.24709	6.18814
Q86YZ3	Hornerin	HRNR	6	24	6	282.228	19007.7	390000	250000	219669	262297	350000	250000	287432	15021.2	1700000	1500000	1.07167e+06	0.00059963	0.000375976	0.000318479	0.000347228	1.68363e-05	0.00114228	0.000975327	0.000711481	2.04903	1.03494	0.268282	0.571408	6.03006
P11940	Polyadenylate-binding protein 1	PABPC1	23	123	17	70.626	2.471e+06	360000	740000	1.19033e+06	2.09838e+06	980000	1000000	1.35946e+06	3.45487e+06	1400000	1500000	2.11829e+06	0.00479704	0.00105273	0.00127392	0.00116333	0.00387235	0.000940702	0.000975327	0.00192946	1.65857	0.729943	0.126967	0.896308	6.32599
O43813	LanC-like protein 1	LANCL1	9	47	9	45.254	4.75193e+06	670000	1500000	2.30731e+06	1.27402e+06	1300000	1200000	1.25801e+06	2.85402e+06	1500000	1500000	1.95134e+06	0.00291249	0.00139648	0.0015287	0.00146259	0.0031989	0.0010079	0.000975327	0.00172737	1.18104	0.240053	0.258994	0.586711	6.29033
O43175	D-3-phosphoglycerate dehydrogenase	PHGDH	11	68	11	56.614	1.08344e+06	1500000	3600000	2.06115e+06	584548	1200000	1100000	961516	1.2768e+06	1200000	1500000	1.3256e+06	0.00133632	0.00128906	0.00140131	0.00134519	0.00143109	0.000806316	0.000975327	0.00107091	0.796106	-0.328968	0.21125	0.675204	6.12241
Q9NUU7	ATP-dependent RNA helicase DDX19A	DDX19A	16	67	16	53.941	323131	730000	1200000	751044	217332	1200000	1200000	872444	315445	1600000	1500000	1.13848e+06	0.000496837	0.00128906	0.0015287	0.00140888	0.000353563	0.00107509	0.000975327	0.000801326	0.568768	-0.814089	0.0956649	1.01925	6.05633
O75146	Huntingtin-interacting protein 1-related protein	HIP1R	40	143	39	119.315	228093	2800000	6000000	3.00936e+06	7494.21	1300000	670000	659165	15021.2	1300000	1400000	905007	1.71323e-05	0.00139648	0.000853525	0.001125	1.68363e-05	0.000873509	0.000910305	0.000600217	0.533524	-0.906374	0.416728	0.380148	5.95665
Q96EE3	Nucleoporin SEH1	SEH1L	12	59	12	39.623	1.42558e+06	700000	1500000	1.20853e+06	741927	980000	1000000	907309	1.11157e+06	1200000	1300000	1.20386e+06	0.0016961	0.00105273	0.00127392	0.00116333	0.00124589	0.000806316	0.000845283	0.000965829	0.830231	-0.268415	0.0205987	1.68616	6.08057
P14618	Pyruvate kinase PKM	PKM	24	118	24	57.9	3.61147e+06	610000	1200000	1.80716e+06	4.34664e+06	1300000	2100000	2.58221e+06	5.70805e+06	1000000	1300000	2.66935e+06	0.00993673	0.00139648	0.00267523	0.00203586	0.0063978	0.00067193	0.000845283	0.00263834	1.29594	0.373995	0.906102	0.0428227	6.42641
J3KMX1	Nuclear pore complex protein Nup88 (Fragment)	NUP88	43	664	2	78.83	209085	500000	100000	269695	112413	1100000	1000000	737471	15021.2	740000	1300000	685007	0.000256984	0.00118164	0.00127392	0.00122778	1.68363e-05	0.000497228	0.000845283	0.000453116	0.369053	-1.4381	0.810144	0.0914376	5.8357
P55735	Protein SEC13 homolog	SEC13	4	20	4	35.518	1.19749e+06	640000	1100000	979162	824363	1000000	820000	881454	1.45705e+06	1100000	1200000	1.25235e+06	0.00188455	0.00107422	0.00104461	0.00105942	0.00163312	0.000739123	0.000780261	0.00105084	0.991902	-0.0117307	0.137447	0.861864	6.09773
P07900	Heat shock protein HSP 90-alpha	HSP90AA1	27	162	16	84.607	1.15947e+06	220000	240000	539824	824363	1100000	1400000	1.10812e+06	2.10296e+06	1000000	1200000	1.43432e+06	0.00188455	0.00118164	0.00178348	0.00148256	0.00235708	0.00067193	0.000780261	0.00126976	0.856462	-0.223538	0.56472	0.248166	6.15665
Q10567	AP-1 complex subunit beta-1	AP1B1	31	165	8	104.57	19007.7	670000	1900000	863003	7494.21	100000	660000	255831	15021.2	100000	1000000	371674	1.71323e-05	0.000107422	0.000840786	0.000474104	1.68363e-05	6.7193e-05	0.000650218	0.000244749	0.516235	-0.953899	0.410013	0.387203	5.57016
P15924	Desmoplakin	DSP	85	297	85	331.569	779317	410000	870000	686439	1.57378e+06	930000	860000	1.12126e+06	2.70381e+06	970000	1000000	1.55794e+06	0.00359778	0.000999022	0.00109557	0.0010473	0.00303054	0.000651772	0.000650218	0.00144418	1.37896	0.463577	0.336172	0.473438	6.19255
O95373	Importin-7	IPO7	13	65	13	119.44	589240	420000	840000	616413	419676	950000	820000	729892	841186	1000000	1000000	947062	0.000959408	0.00102051	0.00104461	0.00103256	0.000942834	0.00067193	0.000650218	0.000754994	0.731187	-0.451688	0.184153	0.734821	5.97638
P07355	Annexin A2	ANXA2	26	153	26	38.58	1.7297e+06	340000	280000	783234	8.24363e+06	1800000	1500000	3.84788e+06	1.05148e+07	1000000	1000000	4.17161e+06	0.0188455	0.00193359	0.00191088	0.00192223	0.0117854	0.00067193	0.000650218	0.00436919	2.27298	1.18458	0.772004	0.11238	6.6203
B4DLN1	cDNA FLJ60124, highly similar to Mitochondrial dicarboxylate carrier	2 SV	6	13	6	48.069	285116	100000	300000	228372	202344	250000	380000	277448	465656	100000	990000	518552	0.000462572	0.000268554	0.000484089	0.000376322	0.000521926	6.7193e-05	0.000643716	0.000410945	1.092	0.126979	0.386891	0.412411	5.71479
O14976	Cyclin-G-associated kinase	GAK	21	60	21	143.1	167268	1400000	3000000	1.52242e+06	7494.21	810000	650000	489165	15021.2	990000	980000	661674	1.71323e-05	0.000870116	0.000828047	0.000849081	1.68363e-05	0.000665211	0.000637214	0.000439754	0.517917	-0.949208	0.20528	0.687654	5.82064
B2RNG4	TRIM6-TRIM34 readthrough	TRIM6-TRIM34	4	18	4	97.666	247100	100000	860000	402367	352228	880000	310000	514076	540762	1100000	970000	870254	0.000805218	0.000945312	0.000394915	0.000670113	0.000606108	0.000739123	0.000630711	0.000658647	0.98289	-0.0248983	0.144113	0.841295	5.93965
Q15149	Plectin	PLEC	273	1098	235	531.466	1.2355e+06	1100000	2400000	1.5785e+06	6.07031e+06	11000000	10000000	9.02344e+06	8.26165e+06	3100000	940000	4.10055e+06	0.0138772	0.0118164	0.0127392	0.0122778	0.00925998	0.00208298	0.000611205	0.00398472	0.324547	-1.6235	0.302158	0.519766	6.61284
Q0JRZ9	F-BAR domain only protein 2	FCHO2	14	34	14	88.869	57023.2	1000000	2300000	1.11901e+06	7494.21	350000	220000	192498	15021.2	920000	910000	615007	1.71323e-05	0.000375976	0.000280262	0.000328119	1.68363e-05	0.000618176	0.000591698	0.000408903	1.2462	0.317541	0.182355	0.739083	5.78888
Q8NFH4	Nucleoporin Nup37	NUP37	7	24	7	36.684	836340	450000	1200000	828780	382205	1000000	700000	694068	630889	910000	890000	810296	0.000873747	0.00107422	0.000891742	0.00098298	0.000707125	0.000611456	0.000578694	0.000632425	0.643375	-0.636267	0.3818	0.418164	5.90864
P06733	Alpha-enolase	ENO1	18	88	18	47.139	2.28093e+06	230000	640000	1.05031e+06	2.77286e+06	1400000	1400000	1.85762e+06	4.05572e+06	710000	870000	1.87857e+06	0.00633895	0.0015039	0.00178348	0.00164369	0.00454581	0.00047707	0.00056569	0.00186286	1.13333	0.180573	0.976587	0.0102891	6.27383
P49790	Nuclear pore complex protein Nup153	NUP153	22	100	22	153.843	3.23131e+06	750000	1700000	1.89377e+06	269792	710000	610000	529931	510720	860000	840000	736907	0.000616763	0.000762695	0.00077709	0.000769892	0.000572435	0.00057786	0.000546183	0.000565493	0.734509	-0.445148	0.0186423	1.7295	5.86741
P36776	Lon protease homolog, mitochondrial	LONP1	18	84	18	106.422	418170	600000	1000000	672723	202344	1300000	1400000	967448	330466	690000	840000	620155	0.000462572	0.00139648	0.00178348	0.00158998	0.000370399	0.000463632	0.000546183	0.000460071	0.289356	-1.78908	0.28212	0.549566	5.7925
P07195	L-lactate dehydrogenase B chain	LDHB	14	69	13	36.615	2.66108e+06	370000	690000	1.24036e+06	3.37239e+06	1300000	1400000	2.02413e+06	3.75529e+06	830000	830000	1.8051e+06	0.00770953	0.00139648	0.00178348	0.00158998	0.00420908	0.000557702	0.000539681	0.00176882	1.11248	0.153776	0.544079	0.264338	6.2565
P61326	Protein mago nashi homolog	MAGOH	6	19	6	17.153	703286	100000	100000	301095	337239	350000	100000	262413	946334	990000	820000	918778	0.000770953	0.000375976	0.000127392	0.000251684	0.00106069	0.000665211	0.000533179	0.000753026	2.99195	1.58109	0.00252503	2.59773	5.96321
Q9NSY1	BMP-2-inducible protein kinase	BMP2K	13	40	13	129.091	532216	1400000	2700000	1.54407e+06	7494.21	500000	470000	325831	240339	840000	820000	633446	1.71323e-05	0.000537109	0.000598741	0.000567925	0.000269381	0.000564421	0.000533179	0.00045566	0.802325	-0.317742	0.014535	1.83758	5.80171
A0A0A0MRM9	Nucleolar and coiled-body phosphoprotein 1 (Fragment)	NOLC1	16	93	13	74.61	6.65271e+06	890000	470000	2.6709e+06	3.82205e+06	400000	700000	1.64068e+06	9.46334e+06	1100000	810000	3.79111e+06	0.00873747	0.000429687	0.000891742	0.000660715	0.0106069	0.000739123	0.000526676	0.00395756	5.98982	2.58251	0.344899	0.462308	6.57877
P81605	Dermcidin	DCD	3	12	3	11.277	437178	980000	610000	675726	269792	430000	320000	339931	15021.2	860000	800000	558340	0.000616763	0.000461914	0.000407654	0.000434784	1.68363e-05	0.00057786	0.000520174	0.000371624	0.854732	-0.226456	0.454094	0.342855	5.7469
P98082	Disabled homolog 2	DAB2	12	41	12	82.397	19007.7	1500000	3100000	1.53967e+06	7494.21	630000	560000	399165	15021.2	720000	800000	511674	1.71323e-05	0.000676757	0.000713394	0.000695076	1.68363e-05	0.00048379	0.000520174	0.000340267	0.489539	-1.0305	0.240062	0.619676	5.70899
O15371	Eukaryotic translation initiation factor 3 subunit D	EIF3D	14	64	14	63.932	4.75193e+06	180000	150000	1.69398e+06	2.92274e+06	460000	430000	1.27091e+06	5.1072e+06	710000	790000	2.2024e+06	0.00668159	0.00049414	0.000547785	0.000520962	0.00572435	0.00047707	0.000513672	0.00223836	4.29659	2.10319	0.275859	0.559312	6.3429
A0A0C4DG17	40S ribosomal protein SA	RPSA	13	55	13	33.293	2.471e+06	210000	300000	993668	2.8478e+06	950000	730000	1.50927e+06	3.15445e+06	640000	790000	1.52815e+06	0.00651027	0.00102051	0.00092996	0.000975233	0.00353563	0.000430035	0.000513672	0.00149311	1.53103	0.614503	0.925696	0.0335318	6.18417
P22626	Heterogeneous nuclear ribonucleoproteins A2/B1	HNRNPA2B1	20	137	18	37.407	1.19749e+07	260000	500000	4.24496e+06	7.49421e+06	990000	700000	3.0614e+06	1.50212e+07	700000	770000	5.49706e+06	0.0171323	0.00106348	0.000891742	0.000977609	0.0168363	0.000470351	0.000500668	0.00593578	6.07173	2.60211	0.439964	0.356582	6.74013
Q9UBQ5	Eukaryotic translation initiation factor 3 subunit K	EIF3K	3	6	3	25.043	570232	100000	100000	256744	404687	100000	100000	201562	1.08152e+06	1200000	700000	993841	0.000925144	0.000107422	0.000127392	0.000117407	0.00121222	0.000806316	0.000455153	0.000824561	7.02311	2.81211	0.036408	1.4388	5.99732
P63244	Receptor of activated protein C kinase 1	RACK1	7	28	7	35.055	1.38756e+06	170000	100000	552521	1.4239e+06	880000	460000	921300	1.50212e+06	480000	700000	894039	0.00325514	0.000945312	0.000586002	0.000765657	0.00168363	0.000322526	0.000455153	0.000820437	1.07155	0.0996946	0.900173	0.0456741	5.95136
Q5JPI3	Uncharacterized protein C3orf38	C3orf38	8	45	8	37.517	988402	550000	760000	766134	479629	790000	760000	676543	450635	770000	700000	640212	0.00109647	0.000848632	0.000968178	0.000908405	0.00050509	0.000517386	0.000455153	0.000492543	0.542206	-0.883086	0.095538	1.01982	5.80632
O43747	AP-1 complex subunit gamma-1	AP1G1	5	21	5	91.293	152062	510000	1200000	620687	82436.3	390000	370000	280812	136693	540000	660000	445564	0.000188455	0.000418945	0.00047135	0.000445147	0.000153211	0.000362842	0.000429144	0.000315066	0.707778	-0.498631	0.13782	0.860687	5.64891
J3KNL6	Protein transport protein sec16	SEC16A	16	50	16	251.738	125451	830000	1300000	751817	7494.21	650000	550000	402498	15021.2	460000	660000	378340	1.71323e-05	0.000698242	0.000700655	0.000699448	1.68363e-05	0.000309088	0.000429144	0.000251689	0.35984	-1.47457	0.809525	0.0917696	5.57788
Q8WXE9	Stonin-2	STON2	10	26	10	101.102	146360	890000	1700000	912120	7494.21	590000	470000	355831	15021.2	560000	640000	405007	1.71323e-05	0.000633788	0.000598741	0.000616265	1.68363e-05	0.000376281	0.000416139	0.000269752	0.437721	-1.19192	0.507064	0.294937	5.60746
P00338	L-lactate dehydrogenase A chain	LDHA	14	60	13	36.665	2.28093e+06	260000	670000	1.07031e+06	3.07263e+06	1100000	1300000	1.82421e+06	3.9055e+06	620000	640000	1.72183e+06	0.00702424	0.00118164	0.00165609	0.00141887	0.00437744	0.000416597	0.000416139	0.00173673	1.22402	0.291632	0.847935	0.0716374	6.23599
H0YEF7	Phosphatidylinositol-binding clathrin assembly protein (Fragment)	PICALM	5	18	1	31.449	19007.7	690000	1700000	803003	7494.21	410000	500000	305831	15021.2	500000	630000	381674	1.71323e-05	0.000440429	0.000636959	0.000538694	1.68363e-05	0.000335965	0.000409637	0.000254146	0.471782	-1.08381	0.170129	0.769222	5.58169
P00966	Argininosuccinate synthase	ASS1	6	26	6	46.501	646263	210000	100000	318754	1.12413e+06	790000	430000	781377	1.30684e+06	580000	620000	835614	0.00256984	0.000848632	0.000547785	0.000698208	0.00146476	0.000389719	0.000403135	0.000752538	1.07781	0.108107	0.721261	0.141908	5.92201
P25705	ATP synthase subunit alpha, mitochondrial	ATP5F1A	18	85	18	59.714	1.40657e+06	330000	470000	735524	1.19907e+06	870000	680000	916358	1.4871e+06	670000	620000	925699	0.00274117	0.000934569	0.000866264	0.000900417	0.0016668	0.000450193	0.000403135	0.000840041	0.932947	-0.100133	0.954522	0.0202143	5.96647
Q92973	Transportin-1	TNPO1	6	34	6	102.289	190077	180000	620000	330026	164873	520000	540000	408291	225318	340000	610000	391773	0.00037691	0.000558593	0.000687916	0.000623254	0.000252545	0.000228456	0.000396633	0.000292545	0.469382	-1.09116	0.858622	0.0661978	5.59303
Q6NUQ4	Transmembrane protein 214	TMEM214	13	58	13	77.101	1.02642e+06	470000	1000000	832139	509606	510000	570000	529869	705995	760000	600000	688665	0.001165	0.000547851	0.000726133	0.000636992	0.000791307	0.000510667	0.000390131	0.000564035	0.885466	-0.175491	0.138674	0.858006	5.83801
Q9UKK6	NTF2-related export protein 1	NXT1	4	32	3	15.837	2.28093e+06	470000	560000	1.10364e+06	749421	390000	390000	509807	2.10296e+06	600000	570000	1.09099e+06	0.00171323	0.000418945	0.000496828	0.000457886	0.00235708	0.000403158	0.000370624	0.00104362	2.27922	1.18854	0.271353	0.566465	6.03782
P49327	Fatty acid synthase	FASN	47	195	47	273.254	1.08344e+06	230000	660000	657814	899305	830000	780000	836435	1.42701e+06	550000	560000	845670	0.00205588	0.000891601	0.000993656	0.000942628	0.00159945	0.000369562	0.000364122	0.000777711	0.825046	-0.277454	0.974873	0.011052	5.9272
P45880	Voltage-dependent anion-selective channel protein 2	VDAC2	6	30	6	31.547	760309	220000	480000	486770	577054	1000000	650000	742351	1.08152e+06	420000	550000	683841	0.00131919	0.00107422	0.000828047	0.000951132	0.00121222	0.000282211	0.00035762	0.000617349	0.649067	-0.623561	0.869265	0.0608479	5.83496
P25786	Proteasome subunit alpha type-1	PSMA1	6	22	6	29.537	570232	210000	300000	360077	277286	100000	100000	159095	510720	410000	540000	486907	0.000633895	0.000107422	0.000127392	0.000117407	0.000572435	0.000275491	0.000351118	0.000399681	3.40424	1.76733	0.0322023	1.49211	5.68745
P78386	Keratin, type II cuticular Hb5	KRT85	4	14	2	55.766	19007.7	100000	100000	73002.6	1.27402e+07	4100000	2100000	6.31339e+06	1.80254e+07	100000	540000	6.2218e+06	0.0291249	0.00440429	0.00267523	0.00353976	0.0202036	6.7193e-05	0.000351118	0.00687397	1.94193	0.957491	0.976705	0.0102367	6.79392
Q6SJ93	Protein FAM111B	FAM111B	10	31	10	84.62	551224	530000	1200000	760408	7494.21	100000	100000	69164.7	195275	450000	530000	391758	1.71323e-05	0.000107422	0.000127392	0.000117407	0.000218872	0.000302369	0.000344615	0.000288619	2.45828	1.29765	0.045483	1.34215	5.59302
P14625	Endoplasmin	HSP90B1	16	73	14	92.411	1.42558e+06	240000	460000	708527	547077	570000	490000	535692	1.50212e+06	390000	520000	804039	0.00125066	0.000612304	0.00062422	0.000618262	0.00168363	0.000262053	0.000338113	0.000761266	1.2313	0.300183	0.521977	0.282349	5.90528
Q14697	Neutral alpha-glucosidase AB	GANAB	22	67	22	106.807	931379	100000	350000	460460	599537	510000	650000	586512	1.12659e+06	630000	510000	755529	0.00137058	0.000547851	0.000828047	0.000687949	0.00126272	0.000423316	0.000331611	0.00067255	0.977617	-0.0326589	0.475718	0.32265	5.87825
M0QYZ2	AP complex subunit sigma	AP2S1	4	11	4	18.917	608247	1500000	540000	882749	7494.21	100000	100000	69164.7	871228	960000	500000	777076	1.71323e-05	0.000107422	0.000127392	0.000117407	0.000976507	0.000645053	0.000325109	0.000648889	5.52685	2.46646	0.0441878	1.3547	5.89046
A8CG34	Nuclear envelope pore membrane protein POM 121C	POM121C	15	62	2	125.015	1.12146e+06	100000	100000	440485	7494.21	100000	100000	69164.7	15021.2	100000	500000	205007	1.71323e-05	0.000107422	0.000127392	0.000117407	1.68363e-05	6.7193e-05	0.000325109	0.000136379	1.1616	0.21611	0.41189	0.385219	5.31177
P11717	Cation-independent mannose-6-phosphate receptor	IGF2R	17	50	17	274.199	19007.7	780000	1600000	799669	7494.21	630000	550000	395831	15021.2	680000	500000	398340	1.71323e-05	0.000676757	0.000700655	0.000688706	1.68363e-05	0.000456912	0.000325109	0.000266286	0.386647	-1.37091	0.938888	0.0273863	5.60025
P06576	ATP synthase subunit beta, mitochondrial	ATP5F1B	14	51	14	56.525	646263	290000	590000	508754	651996	760000	230000	547332	766080	360000	480000	535360	0.00149051	0.000816405	0.000293001	0.000554703	0.000858652	0.000241895	0.000312105	0.000470884	0.848893	-0.236345	0.957271	0.0189651	5.72865
P60228	Eukaryotic translation initiation factor 3 subunit E	EIF3E	15	58	15	52.187	2.471e+06	100000	100000	890335	1.49884e+06	100000	100000	566281	2.40339e+06	430000	470000	1.10113e+06	0.00342646	0.000107422	0.000127392	0.000117407	0.00269381	0.00028893	0.000305602	0.00109611	9.33604	3.22281	0.10191	0.991785	6.04184
O60884	DnaJ homolog subfamily A member 2	DNAJA2	6	23	6	45.717	1.55863e+06	100000	430000	696211	637008	370000	430000	479003	1.0665e+06	470000	450000	662168	0.00145624	0.000397461	0.000547785	0.000472623	0.00119538	0.000315807	0.000292598	0.000601261	1.27218	0.347304	0.281321	0.550798	5.82097
P34932	Heat shock 70 kDa protein 4	HSPA4	6	22	6	94.271	169169	320000	840000	443056	119907	380000	350000	283302	195275	490000	450000	378425	0.000274117	0.000408203	0.000445871	0.000427037	0.000218872	0.000329246	0.000292598	0.000280239	0.65624	-0.607705	0.0115018	1.93923	5.57798
P61962	DDB1- and CUL4-associated factor 7	DCAF7	6	18	6	38.901	418170	100000	290000	269390	202344	100000	100000	134115	721016	390000	440000	517005	0.000462572	0.000107422	0.000127392	0.000117407	0.000808143	0.000262053	0.000286096	0.000452097	3.85069	1.94512	0.0313245	1.50412	5.7135
O43707	Alpha-actinin-4	ACTN4	50	245	39	104.788	646263	100000	100000	282088	3.44734e+06	1100000	940000	1.82911e+06	7.51059e+06	370000	440000	2.77353e+06	0.00788086	0.00118164	0.00119748	0.00118956	0.00841816	0.000248614	0.000286096	0.00298429	2.50873	1.32696	0.60664	0.217069	6.44303
Q99613	Eukaryotic translation initiation factor 3 subunit C	EIF3C	24	136	24	105.278	5.70232e+06	180000	440000	2.10744e+06	3.22251e+06	280000	270000	1.2575e+06	6.15868e+06	580000	420000	2.38623e+06	0.00736689	0.000300781	0.000343958	0.000322369	0.00690289	0.000389719	0.000273092	0.0025219	7.82302	2.96772	0.338467	0.470484	6.37771
H0Y8C6	Importin-5 (Fragment)	IPO5	6	18	6	123.778	108344	100000	470000	226115	39719.3	420000	360000	273240	94633.4	590000	420000	368211	9.08012e-05	0.000451171	0.00045861	0.000454891	0.000106069	0.000396439	0.000273092	0.000258533	0.568341	-0.815172	0.127141	0.895714	5.5661
P42285	Exosome RNA helicase MTR4	MTREX	6	13	6	117.729	266108	100000	100000	155369	172367	100000	100000	124122	540762	100000	400000	346921	0.000394043	0.000107422	0.000127392	0.000117407	0.000606108	6.7193e-05	0.000260087	0.000311129	2.65001	1.406	0.187745	0.726432	5.54023
O15427	Monocarboxylate transporter 4	SLC16A3	3	15	3	49.437	779317	100000	380000	419772	314757	380000	440000	378252	1.50212e+06	300000	400000	734039	0.000719556	0.000408203	0.000560524	0.000484363	0.00168363	0.000201579	0.000260087	0.000715099	1.47637	0.562054	0.482466	0.316534	5.86572
Q92598	Heat shock protein 105 kDa	HSPH1	7	36	6	96.804	119749	220000	320000	219916	127402	510000	430000	355801	15021.2	480000	400000	298340	0.000291249	0.000547851	0.000547785	0.000547818	1.68363e-05	0.000322526	0.000260087	0.000199817	0.36475	-1.45502	0.171478	0.765791	5.47471
Q9UPQ9	Trinucleotide repeat-containing gene 6B protein	TNRC6B	5	9	5	193.883	19007.7	220000	500000	246336	7494.21	100000	100000	69164.7	15021.2	100000	390000	168340	1.71323e-05	0.000107422	0.000127392	0.000117407	1.68363e-05	6.7193e-05	0.000253585	0.000112538	0.958532	-0.0611021	0.407864	0.389485	5.22619
P55884	Eukaryotic translation initiation factor 3 subunit B	EIF3B	13	48	13	92.424	1.00741e+06	100000	100000	402470	704456	340000	300000	448152	1.18667e+06	280000	390000	618891	0.00161044	0.000365234	0.000382175	0.000373705	0.00133007	0.00018814	0.000253585	0.000590598	1.58039	0.660278	0.401601	0.396205	5.79161
Q01650	Large neutral amino acids transporter small subunit 1	SLC7A5	4	18	4	54.974	551224	210000	100000	287075	674479	390000	470000	511493	1.24676e+06	550000	380000	725586	0.00154191	0.000418945	0.000598741	0.000508843	0.00139741	0.000369562	0.000247083	0.000671353	1.31937	0.399851	0.382997	0.416805	5.86069
Q53F19	Nuclear cap-binding protein subunit 3	NCBP3	4	10	4	70.549	266108	190000	100000	185369	104919	100000	100000	101640	315445	370000	360000	348482	0.000239852	0.000107422	0.000127392	0.000117407	0.000353563	0.000248614	0.000234078	0.000278752	2.37424	1.24747	0.00550233	2.25945	5.54218
P55060	Exportin-2	CSE1L	4	21	4	110.346	3.04124e+07	250000	560000	1.04075e+07	2.17332e+07	520000	440000	7.5644e+06	3.30466e+07	460000	360000	1.12889e+07	0.0496837	0.000558593	0.000560524	0.000559559	0.0370399	0.000309088	0.000234078	0.0125277	22.3885	4.48469	0.429817	0.366717	7.05265
J3KQV8	Synaptojanin-1	SYNJ1	29	60	29	177.438	171070	1400000	2600000	1.39036e+06	7494.21	320000	100000	142498	15021.2	490000	350000	285007	1.71323e-05	0.00034375	0.000127392	0.000235571	1.68363e-05	0.000329246	0.000227576	0.000191219	0.811728	-0.300931	0.183803	0.735648	5.45486
O95757	Heat shock 70 kDa protein 4L	HSPA4L	6	22	5	94.453	228093	130000	390000	249364	7494.21	290000	100000	132498	15021.2	340000	350000	235007	1.71323e-05	0.000311523	0.000127392	0.000219457	1.68363e-05	0.000228456	0.000227576	0.000157623	0.718239	-0.477464	0.303892	0.517281	5.37108
Q15084	Protein disulfide-isomerase A6	PDIA6	8	23	8	48.091	228093	100000	100000	142698	164873	170000	210000	181624	901270	240000	340000	493757	0.00037691	0.000182617	0.000267523	0.00022507	0.00101018	0.000161263	0.000221074	0.000464172	2.06235	1.04429	0.280172	0.552575	5.69351
P17987	T-complex protein 1 subunit alpha	TCP1	10	35	10	60.306	532216	190000	480000	400739	427170	340000	380000	382390	645910	320000	340000	435303	0.000976541	0.000365234	0.000484089	0.000424661	0.000723962	0.000215018	0.000221074	0.000386685	0.910571	-0.135156	0.589507	0.229511	5.63879
P26639	Threonine--tRNA ligase, cytoplasmic	TARS	13	33	13	83.382	532216	100000	100000	244072	666985	310000	310000	428995	856207	100000	340000	432069	0.00152477	0.000333007	0.000394915	0.000363961	0.00095967	6.7193e-05	0.000221074	0.000415979	1.14292	0.192727	0.981269	0.00821184	5.63555
Q93008	Probable ubiquitin carboxyl-terminal hydrolase FAF-X	USP9X	20	52	20	292.094	228093	190000	290000	236031	292274	710000	690000	564091	195275	350000	340000	295092	0.000668159	0.000762695	0.000879003	0.000820849	0.000218872	0.000235176	0.000221074	0.000225041	0.274156	-1.86693	0.0888934	1.05113	5.46996
P78347	General transcription factor II-I	GTF2I	9	37	9	112.346	532216	290000	530000	450739	382205	290000	280000	317402	736037	1300000	330000	788679	0.000873747	0.000311523	0.000356697	0.00033411	0.00082498	0.000873509	0.000214572	0.000637687	1.90861	0.932525	0.238088	0.623262	5.8969
P29401	Transketolase	TKT	17	53	17	67.835	513209	100000	100000	237736	1.27402e+06	430000	350000	684672	1.18667e+06	320000	310000	605558	0.00291249	0.000461914	0.000445871	0.000453892	0.00133007	0.000215018	0.000201568	0.000582218	1.28272	0.359209	0.0617197	1.20958	5.78216
P48643	T-complex protein 1 subunit epsilon	CCT5	9	17	9	59.633	228093	100000	100000	142698	389699	170000	100000	219900	585826	100000	300000	328609	0.000890879	0.000182617	0.000127392	0.000155004	0.000656617	6.7193e-05	0.000195065	0.000306292	1.97602	0.982597	0.347873	0.458579	5.51668
P30153	Serine/threonine-protein phosphatase 2A 65 kDa regulatory subunit A alpha isoform	PPP2R1A	7	23	7	65.267	494201	100000	300000	298067	134896	350000	220000	234965	345487	220000	300000	288496	0.000308381	0.000375976	0.000280262	0.000328119	0.000387235	0.000147825	0.000195065	0.000243375	0.741728	-0.431038	0.643523	0.191436	5.46014
P22102	Trifunctional purine biosynthetic protein adenosine-3	GART	6	13	6	107.699	323131	100000	100000	174377	194849	260000	100000	184950	225318	290000	290000	268439	0.00044544	0.000279297	0.000127392	0.000203344	0.000252545	0.00019486	0.000188563	0.000211989	1.04251	0.0600673	0.257477	0.589262	5.42885
P14923	Junction plakoglobin	JUP	8	25	8	81.693	125451	100000	240000	155150	202344	170000	330000	234115	300423	340000	290000	310141	0.000462572	0.000182617	0.000420393	0.000301505	0.000336726	0.000228456	0.000188563	0.000251249	0.833315	-0.263066	0.342573	0.465247	5.49156
Q99623	Prohibitin-2	PHB2	13	50	13	33.276	1.14046e+06	100000	100000	446821	1.49884e+06	600000	420000	839614	1.80254e+06	300000	280000	794180	0.00342646	0.000644531	0.000535045	0.000589788	0.00202036	0.000201579	0.000182061	0.000801333	1.35868	0.442205	0.824837	0.0836319	5.89992
P50570	Dynamin-2	DNM2	8	21	8	98.003	19007.7	360000	870000	416336	7494.21	320000	190000	172498	15021.2	260000	270000	181674	1.71323e-05	0.00034375	0.000242044	0.000292897	1.68363e-05	0.000174702	0.000175559	0.000122366	0.417777	-1.25919	0.841521	0.0749349	5.25929
Q9UH99	SUN domain-containing protein 2	SUN2	8	20	8	80.262	285116	100000	360000	248372	262297	480000	170000	304099	465656	590000	260000	438552	0.00059963	0.000515624	0.000216566	0.000366095	0.000521926	0.000396439	0.000169057	0.000362474	0.990108	-0.0143424	0.0613583	1.21213	5.64202
P21333	Filamin-A	FLNA	70	226	64	280.564	646263	110000	210000	322088	1.87355e+06	970000	710000	1.18452e+06	2.25318e+06	240000	260000	917725	0.00428307	0.00104199	0.000904482	0.000973236	0.00252545	0.000161263	0.000169057	0.000951923	0.9781	-0.0319459	0.507266	0.294764	5.96271
Q86XK2	F-box only protein 11	FBXO11	6	10	6	103.52	19007.7	100000	100000	73002.6	7494.21	100000	100000	69164.7	465656	290000	230000	328552	1.71323e-05	0.000107422	0.000127392	0.000117407	0.000521926	0.00019486	0.00014955	0.000288779	2.45964	1.29845	0.123799	0.907283	5.5166
P61221	ATP-binding cassette sub-family E member 1	ABCE1	4	9	4	67.271	114046	310000	620000	348015	164873	230000	100000	164958	165233	100000	230000	165078	0.00037691	0.00024707	0.000127392	0.000187231	0.0001852	6.7193e-05	0.00014955	0.000133981	0.715592	-0.482792	0.998869	0.000491672	5.21769
P23921	Ribonucleoside-diphosphate reductase large subunit	RRM1	4	7	4	90.013	361147	100000	100000	187049	149884	100000	100000	116628	390550	100000	210000	233517	0.000342646	0.000107422	0.000127392	0.000117407	0.000437744	6.7193e-05	0.000136546	0.000213828	1.82126	0.864933	0.234894	0.629128	5.36832
Q13200	26S proteasome non-ATPase regulatory subunit 2	PSMD2	6	19	6	100.136	494201	220000	480000	398067	149884	160000	100000	136628	375529	240000	190000	268510	0.000342646	0.000171875	0.000127392	0.000149633	0.000420908	0.000161263	0.000123541	0.000235238	1.57209	0.652687	0.106892	0.971056	5.42896
O00505	Importin subunit alpha-4	KPNA3	5	10	4	57.775	323131	100000	120000	181044	269792	100000	100000	156597	510720	100000	170000	260240	0.000616763	0.000107422	0.000127392	0.000117407	0.000572435	6.7193e-05	0.000110537	0.000250055	2.12982	1.09073	0.284493	0.545929	5.41537
Q9Y6I3	Epsin-1	EPN1	5	10	5	60.256	19007.7	430000	420000	289669	7494.21	100000	100000	69164.7	15021.2	160000	160000	111674	1.71323e-05	0.000107422	0.000127392	0.000117407	1.68363e-05	0.000107509	0.000104035	7.61267e-05	0.648401	-0.625042	0.135683	0.867475	5.04795
Q9NXE4	Sphingomyelin phosphodiesterase 4	SMPD4	40	292	2	97.747	19007.7	150000	100000	89669.2	104919	100000	100000	101640	15021.2	210000	150000	125007	0.000239852	0.000107422	0.000127392	0.000117407	1.68363e-05	0.000141105	9.75327e-05	8.51581e-05	0.725325	-0.4633	0.731259	0.135929	5.09693
P07237	Protein disulfide-isomerase	P4HB	9	24	9	57.081	228093	100000	200000	176031	172367	350000	210000	244122	360508	300000	150000	270169	0.000394043	0.000375976	0.000267523	0.000321749	0.000404072	0.000201579	9.75327e-05	0.000234394	0.7285	-0.456999	0.778532	0.108724	5.43164
O43242	26S proteasome non-ATPase regulatory subunit 3	PSMD3	6	17	6	60.939	1.69169e+06	100000	1900000	1.23056e+06	899305	100000	100000	366435	1.50212e+06	2100000	100000	1.23404e+06	0.00205588	0.000107422	0.000127392	0.000117407	0.00168363	0.00141105	6.50218e-05	0.00105324	8.97083	3.16524	0.2806	0.551913	6.09133
Q01082	Spectrin beta chain, non-erythrocytic 1	SPTBN1	129	485	120	274.439	418170	100000	100000	206057	4.57147e+06	1200000	1100000	2.29049e+06	1.4871e+07	510000	100000	5.16032e+06	0.0104507	0.00128906	0.00140131	0.00134519	0.016668	0.000342684	6.50218e-05	0.00569189	4.2313	2.0811	0.520708	0.283406	6.71268
P27824	Calnexin	CANX	7	16	7	67.526	361147	100000	100000	187049	232320	100000	100000	144107	525741	290000	100000	305247	0.000531101	0.000107422	0.000127392	0.000117407	0.000589271	0.00019486	6.50218e-05	0.000283051	2.41086	1.26955	0.20157	0.695573	5.48465
Q08380	Galectin-3-binding protein	LGALS3BP	6	14	6	65.289	285116	100000	100000	161705	127402	100000	100000	109134	270381	280000	100000	216794	0.000291249	0.000107422	0.000127392	0.000117407	0.000303054	0.00018814	6.50218e-05	0.000185405	1.57917	0.659167	0.188815	0.723964	5.33605
P53396	ATP-citrate synthase	ACLY	13	28	13	120.762	380155	100000	100000	193385	307263	210000	100000	205754	856207	100000	100000	352069	0.000702424	0.000225586	0.000127392	0.000176489	0.00095967	6.7193e-05	6.50218e-05	0.000363962	2.06224	1.04421	0.54734	0.261742	5.54663
A0A0U1RRM4	Polypyrimidine tract-binding protein 1	PTBP1	15	63	13	62.425	2.28093e+06	100000	100000	826976	1.64873e+06	260000	410000	772909	3.00423e+06	480000	100000	1.19474e+06	0.0037691	0.000279297	0.000522306	0.000400801	0.00336726	0.000322526	6.50218e-05	0.0012516	3.12275	1.64282	0.481005	0.31785	6.07728
Q9Y678	Coatomer subunit gamma-1	COPG1	5	16	5	97.655	342139	100000	100000	180713	307263	100000	160000	189088	555783	180000	100000	278594	0.000702424	0.000107422	0.000203827	0.000155624	0.000622944	0.000120947	6.50218e-05	0.000269638	1.73262	0.792955	0.42128	0.375429	5.44497
Q9ULV4	Coronin-1C	CORO1C	15	47	15	53.215	380155	100000	100000	193385	2.99768e+06	540000	530000	1.35589e+06	5.70805e+06	100000	100000	1.96935e+06	0.00685292	0.000580078	0.000675176	0.000627627	0.0063978	6.7193e-05	6.50218e-05	0.00217667	3.4681	1.79414	0.617699	0.209223	6.29432
F5H423	Uncharacterized protein	3 SV	3	6	2	23.331	19007.7	100000	100000	73002.6	7494.21	190000	100000	99164.7	225318	100000	100000	141773	1.71323e-05	0.000204101	0.000127392	0.000165747	0.000252545	6.7193e-05	6.50218e-05	0.000128253	0.773791	-0.369984	0.686874	0.163123	5.15159
P12268	Inosine-5'-monophosphate dehydrogenase 2	IMPDH2	6	15	6	55.77	190077	100000	100000	130026	329745	170000	100000	199915	615868	100000	100000	271956	0.000753821	0.000182617	0.000127392	0.000155004	0.000690289	6.7193e-05	6.50218e-05	0.000274168	1.76878	0.822751	0.576392	0.239282	5.4345
P27708	CAD protein	CAD	10	25	9	242.829	228093	100000	170000	166031	134896	100000	140000	124965	165233	210000	100000	158411	0.000308381	0.000107422	0.000178348	0.000142885	0.0001852	0.000141105	6.50218e-05	0.000130442	0.912917	-0.131445	0.520904	0.283242	5.19979
Q13724	Mannosyl-oligosaccharide glucosidase	MOGS	5	10	5	91.861	108344	100000	100000	102781	89930.5	780000	100000	323310	93131.3	990000	100000	394377	0.000205588	0.00083789	0.000127392	0.000482641	0.000104385	0.000665211	6.50218e-05	0.000278206	0.576424	-0.794797	0.413918	0.383086	5.59591
P50990	T-complex protein 1 subunit theta	CCT8	11	32	11	59.583	399162	100000	100000	199721	337239	260000	270000	289080	645910	280000	100000	341970	0.000770953	0.000279297	0.000343958	0.000311627	0.000723962	0.00018814	6.50218e-05	0.000325708	1.04518	0.063758	0.740453	0.130503	5.53399
O75083	WD repeat-containing protein 1	WDR1	8	16	8	66.152	47519.3	100000	100000	82506.4	599537	180000	140000	306512	886249	100000	100000	362083	0.00137058	0.000193359	0.000178348	0.000185854	0.000993343	6.7193e-05	6.50218e-05	0.000375186	2.01871	1.01344	0.679525	0.167795	5.55881
Q9UBS4	DnaJ homolog subfamily B member 11	DNAJB11	6	16	6	40.489	988402	100000	100000	396134	637008	260000	440000	445669	1.05148e+06	410000	100000	520494	0.00145624	0.000279297	0.000560524	0.00041991	0.00117854	0.000275491	6.50218e-05	0.000506352	1.20586	0.270059	0.767189	0.115097	5.71642
J3KPS3	Fructose-bisphosphate aldolase	ALDOA	10	25	10	39.793	627255	100000	200000	309085	974247	530000	280000	594749	1.50212e+06	390000	100000	664039	0.0022272	0.000569335	0.000356697	0.000463016	0.00168363	0.000262053	6.50218e-05	0.000670236	1.44754	0.533606	0.791287	0.101666	5.82219
P40926	Malate dehydrogenase, mitochondrial	MDH2	6	20	6	35.481	361147	100000	100000	187049	314757	250000	170000	244919	585826	100000	100000	261942	0.000719556	0.000268554	0.000216566	0.00024256	0.000656617	6.7193e-05	6.50218e-05	0.000262944	1.08403	0.116411	0.907168	0.0423122	5.41821
P30101	Protein disulfide-isomerase A3	PDIA3	11	22	8	56.747	323131	100000	100000	174377	314757	100000	210000	208252	465656	100000	100000	221885	0.000719556	0.000107422	0.000267523	0.000187472	0.000521926	6.7193e-05	6.50218e-05	0.000218047	1.16309	0.217961	0.873547	0.0587136	5.34613
Q9UHB6	LIM domain and actin-binding protein 1	LIMA1	27	70	27	85.173	19007.7	100000	100000	73002.6	2.54803e+06	410000	960000	1.30601e+06	3.9055e+06	100000	100000	1.3685e+06	0.00582498	0.000440429	0.00122296	0.000831695	0.00437744	6.7193e-05	6.50218e-05	0.00150322	1.80742	0.853929	0.933864	0.0297165	6.13625
Q13310	Polyadenylate-binding protein 4	PABPC4	18	63	12	70.738	1.02642e+06	100000	100000	408806	1.04919e+06	340000	100000	496396	1.33688e+06	100000	100000	512295	0.00239852	0.000365234	0.000127392	0.000246313	0.00149843	6.7193e-05	6.50218e-05	0.000543549	2.20674	1.14192	0.926502	0.0331539	5.70952
Q92526	T-complex protein 1 subunit zeta-2	CCT6B	4	10	1	57.785	19007.7	100000	100000	73002.6	97424.7	170000	100000	122475	165233	110000	100000	125078	0.00022272	0.000182617	0.000127392	0.000155004	0.0001852	7.39123e-05	6.50218e-05	0.000108045	0.697042	-0.520683	0.950211	0.0221801	5.09718
P08237	ATP-dependent 6-phosphofructokinase, muscle type	PFKM	6	13	5	85.128	228093	100000	100000	142698	224826	180000	100000	168275	315445	100000	100000	171815	0.000513969	0.000193359	0.000127392	0.000160375	0.000353563	6.7193e-05	6.50218e-05	0.000161926	1.00967	0.0138797	0.949284	0.0226039	5.23506
P36542	ATP synthase subunit gamma, mitochondrial	ATP5F1C	5	17	5	32.975	627255	120000	100000	282418	539583	240000	210000	329861	796122	100000	100000	332041	0.00123353	0.000257812	0.000267523	0.000262667	0.000892325	6.7193e-05	6.50218e-05	0.000341513	1.30017	0.378704	0.98791	0.00528264	5.52119
P78371	T-complex protein 1 subunit beta	CCT2	8	20	8	57.452	285116	100000	100000	161705	284780	100000	250000	211593	405572	100000	100000	201857	0.000651027	0.000107422	0.000318479	0.000212951	0.000454581	6.7193e-05	6.50218e-05	0.000195598	0.918516	-0.122624	0.912439	0.0397964	5.30504
Q16658	Fascin	FSCN1	4	10	4	54.496	304124	100000	100000	168041	404687	320000	100000	274896	540762	100000	100000	246921	0.000925144	0.00034375	0.000127392	0.000235571	0.000606108	6.7193e-05	6.50218e-05	0.000246107	1.04473	0.0631281	0.812688	0.090076	5.39256
P50991	T-complex protein 1 subunit delta	CCT4	5	11	5	57.888	140657	100000	100000	113552	157378	300000	100000	185793	300423	100000	100000	166808	0.000359778	0.000322265	0.000127392	0.000224829	0.000336726	6.7193e-05	6.50218e-05	0.000156314	0.695258	-0.524381	0.86627	0.0623469	5.22222
Q9UQ80	Proliferation-associated protein 2G4	PA2G4	10	27	10	43.759	665271	100000	360000	375090	749421	530000	420000	566474	1.0665e+06	330000	100000	498834	0.00171323	0.000569335	0.000535045	0.00055219	0.00119538	0.000221737	6.50218e-05	0.000494046	0.894702	-0.160521	0.762311	0.117868	5.69796
Q92616	eIF-2-alpha kinase activator GCN1	GCN1	13	21	13	292.572	127352	100000	100000	109117	127402	440000	100000	222467	165233	320000	100000	195078	0.000291249	0.000472656	0.000127392	0.000300024	0.0001852	0.000215018	6.50218e-05	0.00015508	0.516891	-0.952067	0.622959	0.20554	5.29021
P12956	X-ray repair cross-complementing protein 6	XRCC6	13	31	13	69.799	608247	100000	100000	269416	651996	280000	100000	343999	675953	100000	100000	291984	0.00149051	0.000300781	0.000127392	0.000214086	0.000757634	6.7193e-05	6.50218e-05	0.000296616	1.3855	0.470405	0.503865	0.297685	5.46536
P40763	Signal transducer and activator of transcription 3	STAT3	4	9	4	88.011	228093	100000	100000	142698	127402	100000	230000	152467	180254	100000	100000	126751	0.000291249	0.000107422	0.000293001	0.000200211	0.000202036	6.7193e-05	6.50218e-05	0.000111417	0.556496	-0.845557	0.682604	0.165831	5.10295
P35232	Prohibitin	PHB	10	30	10	29.786	570232	100000	100000	256744	824363	340000	480000	548121	1.0665e+06	190000	100000	452168	0.00188455	0.000365234	0.000611481	0.000488357	0.00119538	0.000127667	6.50218e-05	0.000462689	0.94744	-0.0778939	0.650042	0.187059	5.6553
P21796	Voltage-dependent anion-selective channel protein 1	VDAC1	7	19	6	30.754	570232	100000	100000	256744	659490	410000	100000	389830	751059	100000	100000	317020	0.00150764	0.000440429	0.000127392	0.000283911	0.000841816	6.7193e-05	6.50218e-05	0.000324677	1.14359	0.193569	0.609853	0.214775	5.50109
P00558	Phosphoglycerate kinase 1	PGK1	7	20	7	44.586	418170	100000	100000	206057	554571	350000	330000	411524	781101	100000	100000	327034	0.00126779	0.000375976	0.000420393	0.000398185	0.000875489	6.7193e-05	6.50218e-05	0.000335901	0.843582	-0.2454	0.641591	0.192742	5.51459
P05023	Sodium/potassium-transporting ATPase subunit alpha-1	ATP1A1	12	27	12	112.824	285116	100000	270000	218372	457147	380000	400000	412382	766080	100000	100000	322027	0.00104507	0.000408203	0.000509567	0.000458885	0.000858652	6.7193e-05	6.50218e-05	0.000330289	0.719764	-0.474403	0.695319	0.157816	5.50789
P40227	T-complex protein 1 subunit zeta	CCT6A	8	17	5	57.988	209085	100000	100000	136362	71944.4	210000	280000	187315	225318	110000	100000	145106	0.00016447	0.000225586	0.000356697	0.000291141	0.000252545	7.39123e-05	6.50218e-05	0.000130493	0.448212	-1.15775	0.715262	0.145535	5.16168
Q8IVT2	Mitotic interactor and substrate of PLK1	MISP	31	107	31	75.311	456185	100000	100000	218728	4.87124e+06	940000	1600000	2.47041e+06	5.40762e+06	100000	100000	1.86921e+06	0.011136	0.00100976	0.00203827	0.00152402	0.00606108	6.7193e-05	6.50218e-05	0.00206443	1.3546	0.437865	0.421786	0.374908	6.27166
P34897	Serine hydroxymethyltransferase, mitochondrial	SHMT2	9	21	9	55.958	475193	100000	100000	225064	472135	360000	270000	367378	630889	100000	100000	276963	0.00107933	0.000386718	0.000343958	0.000365338	0.000707125	6.7193e-05	6.50218e-05	0.00027978	0.765811	-0.384939	0.551097	0.258772	5.44242
P42704	Leucine-rich PPR motif-containing protein, mitochondrial	LRPPRC	9	17	9	157.805	174871	100000	100000	124957	149884	340000	100000	196628	240339	100000	100000	146780	0.000342646	0.000365234	0.000127392	0.000246313	0.000269381	6.7193e-05	6.50218e-05	0.000133865	0.543477	-0.87971	0.663365	0.178247	5.16667
P00505	Aspartate aminotransferase, mitochondrial	GOT2	6	19	6	47.487	418170	100000	210000	242723	314757	240000	230000	261586	375529	100000	100000	191843	0.000719556	0.000257812	0.000293001	0.000275407	0.000420908	6.7193e-05	6.50218e-05	0.000184374	0.669462	-0.578926	0.397466	0.400699	5.28295
Q99832	T-complex protein 1 subunit eta	CCT7	9	18	9	59.329	209085	100000	100000	136362	314757	330000	270000	304919	465656	100000	100000	221885	0.000719556	0.000354492	0.000343958	0.000349225	0.000521926	6.7193e-05	6.50218e-05	0.000218047	0.624374	-0.679518	0.555257	0.255506	5.34613
O14715	RANBP2-like and GRIP domain-containing protein 8	RGPD8	30	154	2	198.869	19007.7	180000	320000	173003	7494.21	190000	100000	99164.7	15021.2	100000	100000	71673.7	1.71323e-05	0.000204101	0.000127392	0.000165747	1.68363e-05	6.7193e-05	6.50218e-05	4.96837e-05	0.299757	-1.73813	0.472776	0.325345	4.85536
P00367	Glutamate dehydrogenase 1, mitochondrial	GLUD1	9	25	9	61.359	342139	100000	260000	234046	329745	190000	340000	286582	420593	100000	100000	206864	0.000753821	0.000204101	0.000433132	0.000318617	0.000471417	6.7193e-05	6.50218e-05	0.000201211	0.631513	-0.663116	0.492267	0.307799	5.31569
Q969X5	Endoplasmic reticulum-Golgi intermediate compartment protein 1	ERGIC1	4	10	4	32.571	266108	100000	100000	155369	284780	400000	100000	261593	330466	100000	100000	176822	0.000651027	0.000429687	0.000127392	0.000278539	0.000370399	6.7193e-05	6.50218e-05	0.000167538	0.601487	-0.733394	0.516151	0.287224	5.24754
O75369	Filamin-B	FLNB	60	128	54	277.99	323131	100000	100000	174377	1.12413e+06	570000	390000	694710	1.17165e+06	100000	100000	457217	0.00256984	0.000612304	0.000496828	0.000554566	0.00131323	6.7193e-05	6.50218e-05	0.000481816	0.868816	-0.202877	0.257904	0.588542	5.66012
Q9Y277	Voltage-dependent anion-selective channel protein 3	VDAC3	3	6	2	30.639	494201	100000	100000	231400	532089	380000	100000	337363	465656	100000	100000	221885	0.00121639	0.000408203	0.000127392	0.000267797	0.000521926	6.7193e-05	6.50218e-05	0.000218047	0.814224	-0.296503	0.304963	0.515753	5.34613
E7EQR4	Ezrin	EZR	15	54	9	69.329	19007.7	100000	100000	73002.6	374710	380000	390000	381570	540762	100000	100000	246921	0.000856615	0.000408203	0.000496828	0.000452515	0.000606108	6.7193e-05	6.50218e-05	0.000246107	0.543865	-0.878678	0.465061	0.332491	5.39256
P63151	Serine/threonine-protein phosphatase 2A 55 kDa regulatory subunit B alpha isoform	PPP2R2A	4	8	4	51.659	11974.9	100000	100000	70658.3	74942.1	330000	320000	241647	24033.9	330000	100000	151345	0.000171323	0.000354492	0.000407654	0.000381073	2.69381e-05	0.000221737	6.50218e-05	0.000104566	0.274398	-1.86566	0.307353	0.512363	5.17997
P42566	Epidermal growth factor receptor substrate 15	EPS15	4	7	4	98.595	19007.7	320000	820000	386336	7494.21	240000	100000	115831	15021.2	100000	100000	71673.7	1.71323e-05	0.000257812	0.000127392	0.000192602	1.68363e-05	6.7193e-05	6.50218e-05	4.96837e-05	0.25796	-1.95478	0.454478	0.342487	4.85536
P02786	Transferrin receptor protein 1	TFRC	11	26	11	84.818	186276	170000	230000	195425	209838	270000	330000	269946	270381	100000	100000	156794	0.000479704	0.000290039	0.000420393	0.000355216	0.000303054	6.7193e-05	6.50218e-05	0.00014509	0.408455	-1.29175	0.329609	0.482001	5.19533
Q16891	MICOS complex subunit MIC60	IMMT	5	11	5	83.626	228093	510000	100000	279364	209838	140000	810000	386613	450635	100000	100000	216878	0.000479704	0.00015039	0.00103187	0.000591132	0.00050509	6.7193e-05	6.50218e-05	0.000212435	0.35937	-1.47646	0.608427	0.215791	5.33622
P49720	Proteasome subunit beta type-3	PSMB3	3	9	3	22.933	228093	100000	490000	272698	149884	310000	100000	186628	99139.7	100000	100000	99713.2	0.000342646	0.000333007	0.000127392	0.0002302	0.00011112	6.7193e-05	6.50218e-05	8.11115e-05	0.352353	-1.50491	0.303193	0.51828	4.99875
P22314	Ubiquitin-like modifier-activating enzyme 1	UBA1	12	22	12	117.774	60824.7	100000	100000	86941.6	262297	340000	100000	234099	165233	100000	100000	121744	0.00059963	0.000365234	0.000127392	0.000246313	0.0001852	6.7193e-05	6.50218e-05	0.000105805	0.429554	-1.21909	0.248299	0.605025	5.08545
Q01968	Inositol polyphosphate 5-phosphatase OCRL-1	OCRL	8	17	8	104.138	19007.7	560000	1100000	559669	7494.21	500000	380000	295831	15021.2	330000	100000	148340	1.71323e-05	0.000537109	0.000484089	0.000510599	1.68363e-05	0.000221737	6.50218e-05	0.000101198	0.198195	-2.335	0.220328	0.656929	5.17126
P07737	Profilin-1	PFN1	3	11	3	15.045	285116	100000	100000	161705	299768	480000	400000	393256	375529	100000	100000	191843	0.000685292	0.000515624	0.000509567	0.000512596	0.000420908	6.7193e-05	6.50218e-05	0.000184374	0.359687	-1.47518	0.288105	0.54045	5.28295
P16435	NADPH--cytochrome P450 reductase	POR	5	13	5	76.641	323131	100000	320000	247710	329745	540000	350000	406582	330466	100000	100000	176822	0.000753821	0.000580078	0.000445871	0.000512974	0.000370399	6.7193e-05	6.50218e-05	0.000167538	0.326601	-1.6144	0.213625	0.670347	5.24754
P08240	Signal recognition particle receptor subunit alpha	SRPRA	7	11	7	69.767	19007.7	100000	100000	73002.6	1.49884e+06	150000	100000	582947	465656	100000	100000	221885	0.00342646	0.000161133	0.000127392	0.000144262	0.000521926	6.7193e-05	6.50218e-05	0.000218047	1.51146	0.595945	0.395417	0.402945	5.34613
P35606	Coatomer subunit beta'	COPB2	15	41	15	102.422	741301	230000	100000	357100	4.64641e+06	630000	100000	1.79214e+06	1.11157e+06	640000	100000	617189	0.010622	0.000676757	0.000127392	0.000402074	0.00124589	0.000430035	6.50218e-05	0.000580315	1.4433	0.529373	0.424285	0.372342	5.79042
P55209	Nucleosome assembly protein 1-like 1	NAP1L1	8	38	6	45.346	627255	100000	100000	275752	629514	100000	250000	326505	871228	100000	96000	355743	0.00143911	0.000107422	0.000318479	0.000212951	0.000976507	6.7193e-05	6.24209e-05	0.000368707	1.73142	0.791955	0.823303	0.0844401	5.55114
							9.14227e+08	787530000	1431920000		4.37432e+08	930910000	784980000		8.92189e+08	1488250000	1537946000

## Sheet: IP Data Fig 2c EYJ minus kerat 
Accession	Description	Gene	# Peptides	# PSMs	# Unique Peptides	MW [kDa]	AVE ALL	GFP - 1	GFP - 2	GFP - 3	GFP avg	2A - 1	2A - 2	2A - 3	2A avg	2Amut - 1	2Amut - 2	2Amut - 3	2Amut avg	2A - 1 corr	2A - 2 corr	2A - 3 corr	2A avg corr	2Amut - 1 corr	2Amut - 2 corr	2Amut - 3 corr	2Amut avg corr	2AMut/2A	Fold Difference log2	log10 2Amut avg	2A-2Amut P-Value	P-Value (-Log10)
P35658	Nuclear pore complex protein Nup214	NUP214	100	2276	100	213.488	2.26223e+08	1.4636e+08	170000000	310000000	2.08787e+08	8.24363e+07	260000000	220000000	1.87479e+08	1.47207e+08	330000000	370000000	2.82402e+08	0.217062	0.300818	0.302073	0.301446	0.179711	0.240711	0.26041	0.226944	0.752852	-0.409562	8.45087	0.0750375	1.12472
Q8N1F7	Nuclear pore complex protein Nup93	NUP93	69	1249	69	93.43	9.68241e+07	7.98325e+07	83000000	140000000	1.00944e+08	2.24826e+07	80000000	64000000	5.54942e+07	7.21016e+07	170000000	160000000	1.34034e+08	0.0591988	0.0925594	0.0878759	0.0902176	0.0880217	0.124003	0.11261	0.108211	1.19945	0.26237	8.12721	0.0327071	1.48536
Q99567	Nuclear pore complex protein Nup88	NUP88	45	712	4	83.489	7.7074e+07	5.51224e+07	60000000	85000000	6.67075e+07	2.54803e+07	100000000	73000000	6.61601e+07	4.50635e+07	130000000	120000000	9.83545e+07	0.067092	0.115699	0.100233	0.107966	0.0550136	0.0948254	0.0844573	0.0780988	0.723362	-0.467209	7.99279	0.0564332	1.24847
Q8TEM1	Nuclear pore membrane glycoprotein 210	NUP210	64	1279	64	204.983	7.07688e+07	6.46263e+07	65000000	140000000	8.98754e+07	1.87355e+07	69000000	60000000	4.92452e+07	4.05572e+07	85000000	94000000	7.31857e+07	0.0493323	0.0798325	0.0823836	0.0811081	0.0495122	0.0620013	0.0661582	0.0592239	0.730185	-0.453666	7.86443	0.0457272	1.33983
Q5SRE5	Nucleoporin NUP188 homolog	NUP188	102	1491	102	195.917	5.2352e+07	3.61147e+07	42000000	84000000	5.40382e+07	1.04919e+07	34000000	25000000	2.3164e+07	4.35614e+07	98000000	98000000	7.98538e+07	0.0276261	0.0393377	0.0343265	0.0368321	0.0531798	0.0714838	0.0689735	0.0645457	1.75243	0.809356	7.9023	0.0426141	1.37045
P52948	Nuclear pore complex protein Nup98-Nup96	NUP98	64	694	64	197.457	4.54357e+07	4.56185e+07	34000000	64000000	4.78728e+07	8.24363e+06	14000000	14000000	1.20812e+07	4.20593e+07	87000000	100000000	7.63531e+07	0.0217062	0.0161979	0.0192228	0.0177104	0.051346	0.0634601	0.0703811	0.0617291	3.48548	1.80136	7.88283	0.0547059	1.26197
Q92621	Nuclear pore complex protein Nup205	NUP205	105	1374	105	227.776	4.34209e+07	3.80155e+07	39000000	88000000	5.50052e+07	1.12413e+07	45000000	38000000	3.14138e+07	2.25318e+07	53000000	56000000	4.38439e+07	0.0295994	0.0520647	0.0521763	0.0521205	0.0275068	0.0386596	0.0394134	0.0351933	0.675229	-0.566551	7.64191	0.0517268	1.28628
P37198	Nuclear pore glycoprotein p62	NUP62	14	227	14	53.222	3.71758e+07	3.23131e+07	24000000	44000000	3.34377e+07	1.4239e+07	36000000	34000000	2.80797e+07	2.10296e+07	62000000	67000000	5.00099e+07	0.0374926	0.0416517	0.0466841	0.0441679	0.025673	0.0452244	0.0471553	0.0393509	0.89094	-0.1666	7.69906	0.107454	0.968779
P78406	mRNA export factor	RAE1	18	284	18	40.942	3.13038e+07	4.75193e+07	19000000	41000000	3.58398e+07	4.04687e+06	3900000	3200000	3.71562e+06	4.80678e+07	58000000	57000000	5.43559e+07	0.0106558	0.00451227	0.00439379	0.00445303	0.0586811	0.0423067	0.0401172	0.047035	10.5625	3.40088	7.73525	0.00424727	2.37189
O75694	Nuclear pore complex protein Nup155	NUP155	57	701	57	155.1	2.02641e+07	1.74871e+07	18000000	33000000	2.2829e+07	5.92043e+06	21000000	18000000	1.49735e+07	1.39697e+07	27000000	28000000	2.29899e+07	0.015589	0.0242968	0.0247151	0.024506	0.0170542	0.0196945	0.0197067	0.0188185	0.767914	-0.380983	7.36154	0.0201278	1.6962
Q9NRG9	Aladin	AAAS	17	227	17	59.536	1.89394e+07	1.88177e+07	16000000	34000000	2.29392e+07	6.07031e+06	19000000	17000000	1.40234e+07	1.15663e+07	23000000	25000000	1.98554e+07	0.0159837	0.0219829	0.023342	0.0226624	0.0141201	0.0167768	0.0175953	0.0161641	0.713254	-0.487512	7.29788	0.0377776	1.42277
Q8NFH5	Nucleoporin NUP35	NUP35	12	180	12	34.751	1.47763e+07	3.04124e+07	7900000	10000000	1.61041e+07	9.74247e+06	7900000	8500000	8.71416e+06	2.25318e+07	19000000	17000000	1.95106e+07	0.0256528	0.00914024	0.011671	0.0104056	0.0275068	0.0138591	0.0119648	0.0177769	1.70839	0.772639	7.29027	0.0130892	1.88309
Q7Z3B4	Nucleoporin p54	NUP54	29	332	29	55.401	1.45978e+07	2.28093e+07	9900000	14000000	1.55698e+07	6.14525e+06	12000000	9500000	9.21508e+06	1.80254e+07	20000000	19000000	1.90085e+07	0.016181	0.0138839	0.0130441	0.013464	0.0220054	0.0145885	0.0133724	0.0166555	1.23704	0.306889	7.27895	0.0130459	1.88453
Q9BTX1	Nucleoporin NDC1	NDC1	26	298	26	76.255	1.08675e+07	1.53963e+07	8100000	14000000	1.24988e+07	4.94618e+06	9400000	8300000	7.54873e+06	1.0665e+07	14000000	13000000	1.2555e+07	0.0130237	0.0108757	0.0113964	0.0111361	0.0130199	0.010212	0.00914954	0.0107938	0.969265	-0.045037	7.09882	0.00505941	2.2959
Q9BVL2	Nucleoporin p58/p45	NUP58	16	176	16	60.86	1.01734e+07	1.19749e+07	7100000	13000000	1.06916e+07	3.37239e+06	8400000	7100000	6.2908e+06	9.61355e+06	14000000	17000000	1.35379e+07	0.00887982	0.00971874	0.00974873	0.00973373	0.0117362	0.010212	0.0119648	0.0113043	1.16136	0.21581	7.13155	0.0324988	1.48813
P55060	Exportin-2	CSE1L	4	21	4	110.346	9.75357e+06	3.04124e+07	250000	560000	1.04075e+07	2.17332e+07	520000	440000	7.5644e+06	3.30466e+07	460000	360000	1.12889e+07	0.0572255	0.000601636	0.000604147	0.000602891	0.0403433	0.000335536	0.000253372	0.0136441	22.6311	4.50023	7.05265	0.429817	0.366717
P63010	AP-2 complex subunit beta	AP2B1	50	338	27	104.486	8.8493e+06	1.86276e+06	14000000	29000000	1.49543e+07	269792	6300000	6700000	4.42326e+06	811143	9700000	11000000	7.17038e+06	0.000710386	0.00728905	0.00919951	0.00824428	0.000990244	0.00707544	0.00774192	0.0052692	0.639134	-0.645809	6.85554	0.13621	0.865791
O95782	AP-2 complex subunit alpha-1	AP2A1	47	310	36	107.478	8.80519e+06	2.09085e+06	16000000	28000000	1.53636e+07	344734	6800000	6100000	4.41491e+06	811143	9400000	9700000	6.63705e+06	0.000907715	0.00786755	0.00837567	0.00812161	0.000990244	0.00685661	0.00682697	0.00489127	0.602254	-0.731555	6.82197	0.138023	0.860048
Q96SK2	Transmembrane protein 209	TMEM209	16	177	14	62.881	8.08123e+06	1.53963e+07	5900000	7700000	9.66542e+06	5.171e+06	6000000	5200000	5.457e+06	9.76376e+06	9400000	8200000	9.12125e+06	0.0136157	0.00694195	0.00713991	0.00704093	0.0119196	0.00685661	0.00577125	0.00818249	1.16213	0.216773	6.96005	0.0166216	1.77933
F8WF69	Clathrin light chain	CLTA	5	30	5	27.801	5.28469e+06	684278	9100000	6200000	5.32809e+06	172367	4100000	3900000	2.72412e+06	405572	12000000	11000000	7.80186e+06	0.000453857	0.00474367	0.00535494	0.0050493	0.000495122	0.00875312	0.00774192	0.00566339	1.12162	0.165581	6.8922	0.172186	0.764003
J3KQE5	GTP-binding nuclear protein Ran (Fragment)	RAN	9	67	9	26.799	5.14617e+06	8.93363e+06	1600000	2900000	4.47788e+06	5.62066e+06	4500000	3900000	4.67355e+06	7.96122e+06	5300000	5600000	6.28707e+06	0.0147997	0.00520647	0.00535494	0.0052807	0.00971906	0.00386596	0.00394134	0.00584212	1.10632	0.145763	6.79845	0.0688592	1.16204
Q15149	Plectin	PLEC	273	1098	235	531.466	4.90083e+06	1.2355e+06	1100000	2400000	1.5785e+06	6.07031e+06	11000000	10000000	9.02344e+06	8.26165e+06	3100000	940000	4.10055e+06	0.0159837	0.0127269	0.0137306	0.0132288	0.0100858	0.00226122	0.000661582	0.00433621	0.327786	-1.60917	6.61284	0.302158	0.519766
Q12769	Nuclear pore complex protein Nup160	NUP160	35	245	35	162.017	4.88551e+06	3.99162e+06	4800000	8200000	5.66387e+06	1.4239e+06	5100000	3900000	3.47463e+06	2.85402e+06	6600000	7100000	5.51801e+06	0.00374926	0.00590066	0.00535494	0.0056278	0.00348419	0.00481422	0.00499706	0.00443182	0.787488	-0.344671	6.74178	0.0716809	1.1446
P57740	Nuclear pore complex protein Nup107	NUP107	36	222	36	106.307	4.82104e+06	3.61147e+06	4300000	8300000	5.40382e+06	1.4239e+06	5400000	4600000	3.80797e+06	2.85402e+06	6300000	6600000	5.25134e+06	0.00374926	0.00624776	0.00631608	0.00628192	0.00348419	0.00459539	0.00464515	0.00424158	0.675204	-0.566604	6.72027	0.0451659	1.34519
Q14974	Importin subunit beta-1	KPNB1	27	229	27	97.108	4.29351e+06	3.61147e+06	3100000	4500000	3.73716e+06	1.27402e+06	4100000	3700000	3.02467e+06	4.35614e+06	8100000	5900000	6.11871e+06	0.0033546	0.00474367	0.00508032	0.004912	0.00531798	0.00590835	0.00415248	0.00512627	1.04362	0.0616008	6.78666	0.0270677	1.56755
P22626	Heterogeneous nuclear ribonucleoproteins A2/B1	HNRNPA2B1	20	137	18	37.407	4.26781e+06	1.19749e+07	260000	500000	4.24496e+06	7.49421e+06	990000	700000	3.0614e+06	1.50212e+07	700000	770000	5.49706e+06	0.0197329	0.00114542	0.000961142	0.00105328	0.0183379	0.000510599	0.000541934	0.00646346	6.1365	2.61742	6.74013	0.439964	0.356582
Q9NZM1	Myoferlin	MYOF	89	520	89	234.561	3.60774e+06	3.04124e+06	2200000	4100000	3.11375e+06	1.27402e+06	3600000	3500000	2.79134e+06	3.15445e+06	5400000	6200000	4.91815e+06	0.0033546	0.00416517	0.00480571	0.00448544	0.00385095	0.0039389	0.00436363	0.00405116	0.90318	-0.146915	6.6918	0.0177913	1.74979
P49792	E3 SUMO-protein ligase RanBP2	RANBP2	101	600	73	357.974	3.43095e+06	2.85116e+06	2500000	4800000	3.38372e+06	1.57378e+06	4600000	3400000	3.19126e+06	2.5536e+06	4500000	4100000	3.71787e+06	0.00414392	0.00532216	0.00466841	0.00499529	0.00311744	0.00328242	0.00288563	0.00309516	0.619616	-0.690553	6.57029	0.245145	0.610577
Q8WUM0	Nuclear pore complex protein Nup133	NUP133	45	266	45	128.898	3.12425e+06	3.04124e+06	2300000	4900000	3.41375e+06	1.27402e+06	3900000	3500000	2.89134e+06	2.10296e+06	3100000	4000000	3.06765e+06	0.0033546	0.00451227	0.00480571	0.00465899	0.0025673	0.00226122	0.00281524	0.00254792	0.546883	-0.870696	6.48681	0.756827	0.121003
Q14677	Clathrin interactor 1	CLINT1	22	120	22	68.216	3.05602e+06	1.80573e+06	5700000	8500000	5.33524e+06	217332	1900000	1300000	1.13911e+06	781101	3700000	3600000	2.6937e+06	0.000572255	0.00219829	0.00178498	0.00199163	0.000953569	0.00269888	0.00253372	0.00206206	1.03536	0.050132	6.43035	0.0947722	1.02332
P07355	Annexin A2	ANXA2	26	153	26	38.58	2.93424e+06	1.7297e+06	340000	280000	783234	8.24363e+06	1800000	1500000	3.84788e+06	1.05148e+07	1000000	1000000	4.17161e+06	0.0217062	0.00208259	0.00205959	0.00207109	0.0128365	0.000729427	0.000703811	0.00475658	2.29666	1.19954	6.6203	0.772004	0.11238
Q13492	Phosphatidylinositol-binding clathrin assembly protein	PICALM	16	82	12	70.71	2.86017e+06	19007.7	5600000	8600000	4.73967e+06	7494.21	1700000	2400000	1.36916e+06	15021.2	3700000	3700000	2.47167e+06	1.97329e-05	0.00196689	0.00329535	0.00263112	1.83379e-05	0.00269888	0.0026041	0.00177377	0.674152	-0.568854	6.39299	0.199457	0.70015
P46060	Ran GTPase-activating protein 1	RANGAP1	23	149	23	63.502	2.84758e+06	2.85116e+06	2200000	3500000	2.85039e+06	1.4239e+06	3000000	2500000	2.30797e+06	2.25318e+06	3900000	4000000	3.38439e+06	0.00374926	0.00347098	0.00343265	0.00345181	0.00275068	0.00284476	0.00281524	0.00280356	0.8122	-0.300094	6.52948	0.0369203	1.43273
Q53GS7	Nucleoporin GLE1	GLE1	27	142	27	79.786	2.84339e+06	3.42139e+06	2100000	5000000	3.50713e+06	666985	2700000	2400000	1.92233e+06	1.50212e+06	3800000	4000000	3.10071e+06	0.00175623	0.00312388	0.00329535	0.00320961	0.00183379	0.00277182	0.00281524	0.00247362	0.77069	-0.375777	6.49146	0.0343596	1.46395
Q13838	Spliceosome RNA helicase DDX39B	DDX39B	12	56	12	48.96	2.80954e+06	1.65367e+07	610000	1100000	6.08224e+06	666985	780000	890000	778995	1.50212e+06	1500000	1700000	1.56737e+06	0.00175623	0.000902454	0.00122202	0.00106224	0.00183379	0.00109414	0.00119648	0.0013748	1.29425	0.372115	6.19517	0.00195952	2.70785
Q9Y5X1	Sorting nexin-9	SNX9	18	82	18	66.55	2.78928e+06	570232	5200000	9900000	5.22341e+06	382205	1600000	1400000	1.1274e+06	751059	2600000	2700000	2.01702e+06	0.00100638	0.00185119	0.00192228	0.00188674	0.000916893	0.00189651	0.00190029	0.00157123	0.832777	-0.263998	6.30471	0.0834123	1.07877
A0A0A0MRM9	Nucleolar and coiled-body phosphoprotein 1 (Fragment)	NOLC1	16	93	13	74.61	2.7009e+06	6.65271e+06	890000	470000	2.6709e+06	3.82205e+06	400000	700000	1.64068e+06	9.46334e+06	1100000	810000	3.79111e+06	0.0100638	0.000462797	0.000961142	0.00071197	0.0115528	0.000802369	0.000570087	0.00430844	6.05143	2.59728	6.57877	0.344899	0.462308
Q01082	Spectrin beta chain, non-erythrocytic 1	SPTBN1	129	485	120	274.439	2.55229e+06	418170	100000	100000	206057	4.57147e+06	1200000	1100000	2.29049e+06	1.4871e+07	510000	100000	5.16032e+06	0.0120371	0.00138839	0.00151037	0.00144938	0.0181545	0.000372008	7.03811e-05	0.00619896	4.27697	2.09659	6.71268	0.520708	0.283406
P55072	Transitional endoplasmic reticulum ATPase	VCP	23	99	23	89.266	2.52385e+06	589240	920000	2200000	1.23641e+06	449653	6300000	5700000	4.14988e+06	555783	3100000	2900000	2.18526e+06	0.00118398	0.00728905	0.00782645	0.00755775	0.000678501	0.00226122	0.00204105	0.00166026	0.219676	-2.18655	6.3395	0.199972	0.699032
Q9BW27	Nuclear pore complex protein Nup85	NUP85	21	133	21	74.971	2.43751e+06	1.40657e+06	2300000	4400000	2.70219e+06	899305	2600000	2200000	1.89977e+06	1.23174e+06	3200000	3700000	2.71058e+06	0.00236795	0.00300818	0.00302073	0.00301446	0.0015037	0.00233416	0.0026041	0.00214732	0.712342	-0.489359	6.43306	0.148559	0.828102
O00443	Phosphatidylinositol 4-phosphate 3-kinase C2 domain-containing subunit alpha	PIK3C2A	52	210	52	190.559	2.25767e+06	646263	3700000	8000000	4.11542e+06	7494.21	1500000	1300000	935831	165233	2400000	2600000	1.72174e+06	1.97329e-05	0.00173549	0.00178498	0.00176023	0.000201716	0.00175062	0.00182991	0.00126075	0.71624	-0.481485	6.23597	0.143328	0.843669
O15504	Nucleoporin-like protein 2	NUPL2	12	81	12	44.844	1.93369e+06	2.28093e+06	1200000	2500000	1.99364e+06	569560	1300000	1000000	956520	1.95275e+06	3100000	3500000	2.85092e+06	0.0014997	0.00150409	0.00137306	0.00143858	0.00238392	0.00226122	0.00246334	0.00236949	1.64711	0.719938	6.45498	0.0283319	1.54772
Q99613	Eukaryotic translation initiation factor 3 subunit C	EIF3C	24	136	24	105.278	1.91706e+06	5.70232e+06	180000	440000	2.10744e+06	3.22251e+06	280000	270000	1.2575e+06	6.15868e+06	580000	420000	2.38623e+06	0.00848516	0.000323958	0.000370726	0.000347342	0.00751852	0.000423067	0.000295601	0.00274573	7.90497	2.98276	6.37771	0.338467	0.470484
O43813	LanC-like protein 1	LANCL1	9	47	9	45.254	1.83889e+06	4.75193e+06	670000	1500000	2.30731e+06	1.27402e+06	1300000	1200000	1.25801e+06	2.85402e+06	1500000	1500000	1.95134e+06	0.0033546	0.00150409	0.00164767	0.00157588	0.00348419	0.00109414	0.00105572	0.00187802	1.19172	0.253051	6.29033	0.258994	0.586711
O00291	Huntingtin-interacting protein 1	HIP1	28	107	27	116.148	1.73128e+06	19007.7	3500000	7100000	3.53967e+06	7494.21	770000	770000	515831	15021.2	1700000	1700000	1.13834e+06	1.97329e-05	0.000890884	0.00105726	0.00097407	1.83379e-05	0.00124003	0.00119648	0.000818281	0.840063	-0.25143	6.05627	0.180213	0.744215
O15371	Eukaryotic translation initiation factor 3 subunit D	EIF3D	14	64	14	63.932	1.72243e+06	4.75193e+06	180000	150000	1.69398e+06	2.92274e+06	460000	430000	1.27091e+06	5.1072e+06	710000	790000	2.2024e+06	0.00769584	0.000532216	0.000590416	0.000561316	0.00623487	0.000517893	0.000556011	0.00243626	4.34026	2.11778	6.3429	0.275859	0.559312
O94973	AP-2 complex subunit alpha-2	AP2A2	32	159	21	103.895	1.67203e+06	131153	3000000	5200000	2.77705e+06	32974.5	1600000	1200000	944325	84118.6	2000000	1800000	1.29471e+06	8.68249e-05	0.00185119	0.00164767	0.00174943	0.000102692	0.00145885	0.00126686	0.000942802	0.538919	-0.891859	6.11217	0.16052	0.794471
Q8NFH3	Nucleoporin Nup43	NUP43	8	47	8	42.124	1.66433e+06	1.86276e+06	1100000	2500000	1.82092e+06	824363	2000000	1400000	1.40812e+06	1.29182e+06	1700000	2300000	1.76394e+06	0.00217062	0.00231398	0.00192228	0.00211813	0.00157706	0.00124003	0.00161877	0.00147862	0.698074	-0.518548	6.24648	0.417268	0.379585
O43707	Alpha-actinin-4	ACTN4	50	245	39	104.788	1.62824e+06	646263	100000	100000	282088	3.44734e+06	1100000	940000	1.82911e+06	7.51059e+06	370000	440000	2.77353e+06	0.00907715	0.00127269	0.00129068	0.00128168	0.00916893	0.000269888	0.000309677	0.0032495	2.53533	1.34218	6.44303	0.60664	0.217069
E9PB61	THO complex subunit 4	ALYREF	5	29	5	27.541	1.6273e+06	3.80155e+06	360000	330000	1.49718e+06	1.79861e+06	630000	520000	982870	3.9055e+06	1500000	1800000	2.40183e+06	0.0047359	0.000728905	0.000713991	0.000721448	0.00476784	0.00109414	0.00126686	0.00237628	3.29376	1.71974	6.38054	0.0598761	1.22275
P11940	Polyadenylate-binding protein 1	PABPC1	23	123	17	70.626	1.55603e+06	2.471e+06	360000	740000	1.19033e+06	2.09838e+06	980000	1000000	1.35946e+06	3.45487e+06	1400000	1500000	2.11829e+06	0.00552522	0.00113385	0.00137306	0.00125346	0.00421771	0.0010212	0.00105572	0.00209821	1.67394	0.743245	6.32599	0.126967	0.896308
P09497	Clathrin light chain B	CLTB	8	30	8	25.175	1.55218e+06	247100	2400000	2100000	1.58237e+06	7494.21	1100000	1100000	735831	15021.2	3700000	3300000	2.33834e+06	1.97329e-05	0.00127269	0.00151037	0.00139153	1.83379e-05	0.00269888	0.00232258	0.00167993	1.20726	0.271731	6.36891	0.18505	0.732711
O75146	Huntingtin-interacting protein 1-related protein	HIP1R	40	143	39	119.315	1.52451e+06	228093	2800000	6000000	3.00936e+06	7494.21	1300000	670000	659165	15021.2	1300000	1400000	905007	1.97329e-05	0.00150409	0.000919951	0.00121202	1.83379e-05	0.000948254	0.000985335	0.000650643	0.536825	-0.897477	5.95665	0.416728	0.380148
Q8IVT2	Mitotic interactor and substrate of PLK1	MISP	31	107	31	75.311	1.51945e+06	456185	100000	100000	218728	4.87124e+06	940000	1600000	2.47041e+06	5.40762e+06	100000	100000	1.86921e+06	0.0128264	0.00108757	0.0021969	0.00164223	0.00660163	7.29427e-05	7.03811e-05	0.00224832	1.36906	0.453185	6.27166	0.421786	0.374908
A0A0C4DG17	40S ribosomal protein SA	RPSA	13	55	13	33.293	1.34369e+06	2.471e+06	210000	300000	993668	2.8478e+06	950000	730000	1.50927e+06	3.15445e+06	640000	790000	1.52815e+06	0.00749852	0.00109914	0.00100233	0.00105074	0.00385095	0.000466833	0.000556011	0.0016246	1.54615	0.628679	6.18417	0.925696	0.0335318
B8ZZN6	Small ubiquitin-related modifier 1	SUMO1	3	13	3	16.634	1.2685e+06	1.42558e+06	740000	1200000	1.12186e+06	824363	1600000	1000000	1.14145e+06	1.12659e+06	1900000	1600000	1.5422e+06	0.00217062	0.00185119	0.00137306	0.00161212	0.00137534	0.00138591	0.0011261	0.00129578	0.803773	-0.315139	6.18814	0.0566126	1.24709
Q9ULV4	Coronin-1C	CORO1C	15	47	15	53.215	1.17288e+06	380155	100000	100000	193385	2.99768e+06	540000	530000	1.35589e+06	5.70805e+06	100000	100000	1.96935e+06	0.00789317	0.000624776	0.000727722	0.000676249	0.00696839	7.29427e-05	7.03811e-05	0.00237057	3.50547	1.80961	6.29432	0.617699	0.209223
Q96EE3	Nucleoporin SEH1	SEH1L	12	59	12	39.623	1.10656e+06	1.42558e+06	700000	1500000	1.20853e+06	741927	980000	1000000	907309	1.11157e+06	1200000	1300000	1.20386e+06	0.00195356	0.00113385	0.00137306	0.00125346	0.001357	0.000875312	0.000914954	0.00104909	0.836957	-0.256775	6.08057	0.0205987	1.68616
2A_C107A_AA_seq	Source: 2A_C107A_bp_seq	Prot 2A	6	20	6	18.364	1.07557e+06	19007.7	100000	100000	73002.6	7494.21	100000	100000	69164.7	2.5536e+06	1700000	5000000	3.08453e+06	1.97329e-05	0.000115699	0.000137306	0.000126503	0.00311744	0.00124003	0.00351905	0.00262551	20.7545	4.37536	6.48919	0.0915566	1.03831
P49790	Nuclear pore complex protein Nup153	NUP153	22	100	22	153.843	1.05354e+06	3.23131e+06	750000	1700000	1.89377e+06	269792	710000	610000	529931	510720	860000	840000	736907	0.000710386	0.000821465	0.000837567	0.000829516	0.000623487	0.000627307	0.000591201	0.000613998	0.740189	-0.434034	5.86741	0.0186423	1.7295
B0QY89	Eukaryotic translation initiation factor 3 subunit L	EIF3L	25	87	25	70.857	1.04179e+06	969394	100000	100000	389798	464641	200000	240000	301547	1.50212e+06	2700000	3100000	2.43404e+06	0.00122344	0.000231398	0.000329535	0.000280466	0.00183379	0.00196945	0.00218181	0.00199502	7.11321	2.8305	6.38633	0.0620088	1.20755
P55735	Protein SEC13 homolog	SEC13	4	20	4	35.518	1.03766e+06	1.19749e+06	640000	1100000	979162	824363	1000000	820000	881454	1.45705e+06	1100000	1200000	1.25235e+06	0.00217062	0.00115699	0.00112591	0.00114145	0.00177877	0.000802369	0.000844573	0.0011419	1.0004	0.00057352	6.09773	0.137447	0.861864
P07900	Heat shock protein HSP 90-alpha	HSP90AA1	27	162	16	84.607	1.02742e+06	1.15947e+06	220000	240000	539824	824363	1100000	1400000	1.10812e+06	2.10296e+06	1000000	1200000	1.43432e+06	0.00217062	0.00127269	0.00192228	0.00159749	0.0025673	0.000729427	0.000844573	0.00138043	0.864127	-0.210684	6.15665	0.56472	0.248166
O43242	26S proteasome non-ATPase regulatory subunit 3	PSMD3	6	17	6	60.939	943679	1.69169e+06	100000	1900000	1.23056e+06	899305	100000	100000	366435	1.50212e+06	2100000	100000	1.23404e+06	0.00236795	0.000115699	0.000137306	0.000126503	0.00183379	0.0015318	7.03811e-05	0.00114532	9.05373	3.17851	6.09133	0.2806	0.551913
A0A0U1RRM4	Polypyrimidine tract-binding protein 1	PTBP1	15	63	13	62.425	931543	2.28093e+06	100000	100000	826976	1.64873e+06	260000	410000	772909	3.00423e+06	480000	100000	1.19474e+06	0.00434125	0.000300818	0.000562955	0.000431886	0.00366757	0.000350125	7.03811e-05	0.00136269	3.15521	1.65774	6.07728	0.481005	0.31785
P35606	Coatomer subunit beta'	COPB2	15	41	15	102.422	922142	741301	230000	100000	357100	4.64641e+06	630000	100000	1.79214e+06	1.11157e+06	640000	100000	617189	0.0122344	0.000728905	0.000137306	0.000433106	0.001357	0.000466833	7.03811e-05	0.000631405	1.45785	0.543847	5.79042	0.424285	0.372342
Q9NUU7	ATP-dependent RNA helicase DDX19A	DDX19A	16	67	16	53.941	920656	323131	730000	1200000	751044	217332	1200000	1200000	872444	315445	1600000	1500000	1.13848e+06	0.000572255	0.00138839	0.00164767	0.00151803	0.000385095	0.00116708	0.00105572	0.000869298	0.572648	-0.804279	6.05633	0.0956649	1.01925
Q9UHB6	LIM domain and actin-binding protein 1	LIMA1	27	70	27	85.173	915838	19007.7	100000	100000	73002.6	2.54803e+06	410000	960000	1.30601e+06	3.9055e+06	100000	100000	1.3685e+06	0.0067092	0.000474367	0.00131814	0.000896252	0.00476784	7.29427e-05	7.03811e-05	0.00163706	1.82656	0.869126	6.13625	0.933864	0.0297165
Q9UKK6	NTF2-related export protein 1	NXT1	4	32	3	15.837	901479	2.28093e+06	470000	560000	1.10364e+06	749421	390000	390000	509807	2.10296e+06	600000	570000	1.09099e+06	0.00197329	0.000451227	0.000535494	0.00049336	0.0025673	0.000437656	0.000401172	0.00113538	2.30131	1.20246	6.03782	0.271353	0.566465
O14976	Cyclin-G-associated kinase	GAK	21	60	21	143.1	891087	167268	1400000	3000000	1.52242e+06	7494.21	810000	650000	489165	15021.2	990000	980000	661674	1.97329e-05	0.000937164	0.000892489	0.000914827	1.83379e-05	0.000722132	0.000689735	0.000476735	0.521121	-0.940311	5.82064	0.20528	0.687654
P60228	Eukaryotic translation initiation factor 3 subunit E	EIF3E	15	58	15	52.187	852582	2.471e+06	100000	100000	890335	1.49884e+06	100000	100000	566281	2.40339e+06	430000	470000	1.10113e+06	0.00394659	0.000115699	0.000137306	0.000126503	0.00293406	0.000313653	0.000330791	0.00119283	9.42932	3.23715	6.04184	0.10191	0.991785
Q9NSY1	BMP-2-inducible protein kinase	BMP2K	13	40	13	129.091	834450	532216	1400000	2700000	1.54407e+06	7494.21	500000	470000	325831	240339	840000	820000	633446	1.97329e-05	0.000578496	0.000645338	0.000611917	0.000293406	0.000612718	0.000577125	0.000494416	0.807979	-0.30761	5.80171	0.014535	1.83758
P98082	Disabled homolog 2	DAB2	12	41	12	82.397	816836	19007.7	1500000	3100000	1.53967e+06	7494.21	630000	560000	399165	15021.2	720000	800000	511674	1.97329e-05	0.000728905	0.000768914	0.00074891	1.83379e-05	0.000525187	0.000563049	0.000368858	0.492527	-1.02173	5.70899	0.240062	0.619676
P21333	Filamin-A	FLNA	70	226	64	280.564	808110	646263	110000	210000	322088	1.87355e+06	970000	710000	1.18452e+06	2.25318e+06	240000	260000	917725	0.00493323	0.00112228	0.000974873	0.00104858	0.00275068	0.000175062	0.000182991	0.00103624	0.988238	-0.0170702	5.96271	0.507266	0.294764
P63244	Receptor of activated protein C kinase 1	RACK1	7	28	7	35.055	789287	1.38756e+06	170000	100000	552521	1.4239e+06	880000	460000	921300	1.50212e+06	480000	700000	894039	0.00374926	0.00101815	0.000631608	0.000824881	0.00183379	0.000350125	0.000492668	0.000892193	1.0816	0.11317	5.95136	0.900173	0.0456741
Q8NFH4	Nucleoporin Nup37	NUP37	7	24	7	36.684	777715	836340	450000	1200000	828780	382205	1000000	700000	694068	630889	910000	890000	810296	0.00100638	0.00115699	0.000961142	0.00105907	0.00077019	0.000663778	0.000626392	0.000686787	0.648483	-0.62486	5.90864	0.3818	0.418164
O95373	Importin-7	IPO7	13	65	13	119.44	764456	589240	420000	840000	616413	419676	950000	820000	729892	841186	1000000	1000000	947062	0.00110504	0.00109914	0.00112591	0.00111253	0.00102692	0.000729427	0.000703811	0.000820052	0.737109	-0.440051	5.97638	0.184153	0.734821
Q5JPI3	Uncharacterized protein C3orf38	C3orf38	8	45	8	37.517	694296	988402	550000	760000	766134	479629	790000	760000	676543	450635	770000	700000	640212	0.00126291	0.000914024	0.00104353	0.000978775	0.000550136	0.000561658	0.000492668	0.000534821	0.546418	-0.871922	5.80632	0.095538	1.01982
Q99623	Prohibitin-2	PHB2	13	50	13	33.276	693538	1.14046e+06	100000	100000	446821	1.49884e+06	600000	420000	839614	1.80254e+06	300000	280000	794180	0.00394659	0.000694195	0.000576685	0.00063544	0.00220054	0.000218828	0.000197067	0.000872146	1.37251	0.456813	5.89992	0.824837	0.0836319
Q6NUQ4	Transmembrane protein 214	TMEM214	13	58	13	77.101	683558	1.02642e+06	470000	1000000	832139	509606	510000	570000	529869	705995	760000	600000	688665	0.00134184	0.000590066	0.000782645	0.000686355	0.000861879	0.000554364	0.000422287	0.000612843	0.892895	-0.163437	5.83801	0.138674	0.858006
P14625	Endoplasmin	HSP90B1	16	73	14	92.411	682753	1.42558e+06	240000	460000	708527	547077	570000	490000	535692	1.50212e+06	390000	520000	804039	0.0014405	0.000659486	0.0006728	0.000666143	0.00183379	0.000284476	0.000365982	0.000828081	1.2431	0.313941	5.90528	0.521977	0.282349
Q0JRZ9	F-BAR domain only protein 2	FCHO2	14	34	14	88.869	642171	57023.2	1000000	2300000	1.11901e+06	7494.21	350000	220000	192498	15021.2	920000	910000	615007	1.97329e-05	0.000404947	0.000302073	0.00035351	1.83379e-05	0.000671072	0.000640468	0.000443293	1.25397	0.326507	5.78888	0.182355	0.739083
P45880	Voltage-dependent anion-selective channel protein 2	VDAC2	6	30	6	31.547	637654	760309	220000	480000	486770	577054	1000000	650000	742351	1.08152e+06	420000	550000	683841	0.00151944	0.00115699	0.000892489	0.00102474	0.00132033	0.000306359	0.000387096	0.00067126	0.655054	-0.610315	5.83496	0.869265	0.0608479
O60884	DnaJ homolog subfamily A member 2	DNAJA2	6	23	6	45.717	612461	1.55863e+06	100000	430000	696211	637008	370000	430000	479003	1.0665e+06	470000	450000	662168	0.0016773	0.000428087	0.000590416	0.000509252	0.00130199	0.00034283	0.000316715	0.000653844	1.28393	0.360569	5.82097	0.281321	0.550798
J3KQV8	Synaptojanin-1	SYNJ1	29	60	29	177.438	605954	171070	1400000	2600000	1.39036e+06	7494.21	320000	100000	142498	15021.2	490000	350000	285007	1.97329e-05	0.000370238	0.000137306	0.000253772	1.83379e-05	0.000357419	0.000246334	0.000207364	0.817126	-0.291369	5.45486	0.183803	0.735648
Q14697	Neutral alpha-glucosidase AB	GANAB	22	67	22	106.807	600834	931379	100000	350000	460460	599537	510000	650000	586512	1.12659e+06	630000	510000	755529	0.00157863	0.000590066	0.000892489	0.000741278	0.00137534	0.000459539	0.000358944	0.000731274	0.986505	-0.0196023	5.87825	0.475718	0.32265
B2RNG4	TRIM6-TRIM34 readthrough	TRIM6-TRIM34	4	18	4	97.666	595566	247100	100000	860000	402367	352228	880000	310000	514076	540762	1100000	970000	870254	0.000927448	0.00101815	0.000425649	0.000721901	0.000660163	0.000802369	0.000682697	0.000715076	0.990546	-0.0137039	5.93965	0.144113	0.841295
M0QYZ2	AP complex subunit sigma	AP2S1	4	11	4	18.917	576330	608247	1500000	540000	882749	7494.21	100000	100000	69164.7	871228	960000	500000	777076	1.97329e-05	0.000115699	0.000137306	0.000126503	0.0010636	0.000700249	0.000351905	0.00070525	5.57498	2.47897	5.89046	0.0441878	1.3547
J3KMX1	Nuclear pore complex protein Nup88 (Fragment)	NUP88	43	664	2	78.83	564058	209085	500000	100000	269695	112413	1100000	1000000	737471	15021.2	740000	1300000	685007	0.000295994	0.00127269	0.00137306	0.00132288	1.83379e-05	0.000539776	0.000914954	0.000491023	0.371178	-1.42982	5.8357	0.810144	0.0914376
Q8WXE9	Stonin-2	STON2	10	26	10	101.102	557653	146360	890000	1700000	912120	7494.21	590000	470000	355831	15021.2	560000	640000	405007	1.97329e-05	0.000682625	0.000645338	0.000663982	1.83379e-05	0.000408479	0.000450439	0.000292419	0.440401	-1.18311	5.60746	0.507064	0.294937
P11717	Cation-independent mannose-6-phosphate receptor	IGF2R	17	50	17	274.199	531280	19007.7	780000	1600000	799669	7494.21	630000	550000	395831	15021.2	680000	500000	398340	1.97329e-05	0.000728905	0.000755183	0.000742044	1.83379e-05	0.00049601	0.000351905	0.000288751	0.389129	-1.36168	5.60025	0.938888	0.0273863
P06576	ATP synthase subunit beta, mitochondrial	ATP5F1B	14	51	14	56.525	530482	646263	290000	590000	508754	651996	760000	230000	547332	766080	360000	480000	535360	0.00171677	0.000879314	0.000315804	0.000597559	0.000935231	0.000262594	0.000337829	0.000511885	0.856626	-0.223263	5.72865	0.957271	0.0189651
P78347	General transcription factor II-I	GTF2I	9	37	9	112.346	518940	532216	290000	530000	450739	382205	290000	280000	317402	736037	1300000	330000	788679	0.00100638	0.000335528	0.000384457	0.000359992	0.000898555	0.000948254	0.000232258	0.000693022	1.9251	0.944936	5.8969	0.238088	0.623262
J3KNL6	Protein transport protein sec16	SEC16A	16	50	16	251.738	510885	125451	830000	1300000	751817	7494.21	650000	550000	402498	15021.2	460000	660000	378340	1.97329e-05	0.000752045	0.000755183	0.000753614	1.83379e-05	0.000335536	0.000464515	0.000272796	0.361984	-1.466	5.57788	0.809525	0.0917696
O15427	Monocarboxylate transporter 4	SLC16A3	3	15	3	49.437	510688	779317	100000	380000	419772	314757	380000	440000	378252	1.50212e+06	300000	400000	734039	0.000828783	0.000439657	0.000604147	0.000521902	0.00183379	0.000218828	0.000281524	0.000778046	1.49079	0.576077	5.86572	0.482466	0.316534
Q01650	Large neutral amino acids transporter small subunit 1	SLC7A5	4	18	4	54.974	508051	551224	210000	100000	287075	674479	390000	470000	511493	1.24676e+06	550000	380000	725586	0.00177596	0.000451227	0.000645338	0.000548283	0.00152204	0.000401185	0.000267448	0.000730225	1.33184	0.413421	5.86069	0.382997	0.416805
Q10567	AP-1 complex subunit beta-1	AP1B1	31	165	8	104.57	496836	19007.7	670000	1900000	863003	7494.21	100000	660000	255831	15021.2	100000	1000000	371674	1.97329e-05	0.000115699	0.00090622	0.00051096	1.83379e-05	7.29427e-05	0.000703811	0.000265031	0.518692	-0.947051	5.57016	0.410013	0.387203
P61326	Protein mago nashi homolog	MAGOH	6	19	6	17.153	494095	703286	100000	100000	301095	337239	350000	100000	262413	946334	990000	820000	918778	0.000887982	0.000404947	0.000137306	0.000271127	0.00115528	0.000722132	0.000577125	0.000818181	3.01771	1.59345	5.96321	0.00252503	2.59773
P55884	Eukaryotic translation initiation factor 3 subunit B	EIF3B	13	48	13	92.424	489838	1.00741e+06	100000	100000	402470	704456	340000	300000	448152	1.18667e+06	280000	390000	618891	0.0018549	0.000393377	0.000411918	0.000402648	0.00144869	0.000204239	0.000274486	0.000642472	1.59562	0.674116	5.79161	0.401601	0.396205
Q9UBQ5	Eukaryotic translation initiation factor 3 subunit K	EIF3K	3	6	3	25.043	484049	570232	100000	100000	256744	404687	100000	100000	201562	1.08152e+06	1200000	700000	993841	0.00106558	0.000115699	0.000137306	0.000126503	0.00132033	0.000875312	0.000492668	0.000896102	7.08366	2.8245	5.99732	0.036408	1.4388
Q9UQ80	Proliferation-associated protein 2G4	PA2G4	10	27	10	43.759	480133	665271	100000	360000	375090	749421	530000	420000	566474	1.0665e+06	330000	100000	498834	0.00197329	0.000613206	0.000576685	0.000594946	0.00130199	0.000240711	7.03811e-05	0.000537693	0.903769	-0.145975	5.69796	0.762311	0.117868
Q13310	Polyadenylate-binding protein 4	PABPC4	18	63	12	70.738	472499	1.02642e+06	100000	100000	408806	1.04919e+06	340000	100000	496396	1.33688e+06	100000	100000	512295	0.00276261	0.000393377	0.000137306	0.000265342	0.00163207	7.29427e-05	7.03811e-05	0.000591798	2.23032	1.15725	5.70952	0.926502	0.0331539
Q9UBS4	DnaJ homolog subfamily B member 11	DNAJB11	6	16	6	40.489	454099	988402	100000	100000	396134	637008	260000	440000	445669	1.05148e+06	410000	100000	520494	0.0016773	0.000300818	0.000604147	0.000452482	0.00128365	0.000299065	7.03811e-05	0.000551032	1.2178	0.284275	5.71642	0.767189	0.115097
O43747	AP-1 complex subunit gamma-1	AP1G1	5	21	5	91.293	449021	152062	510000	1200000	620687	82436.3	390000	370000	280812	136693	540000	660000	445564	0.000217062	0.000451227	0.000508032	0.00047963	0.000166874	0.00039389	0.000464515	0.00034176	0.71255	-0.488937	5.64891	0.13782	0.860687
O75369	Filamin-B	FLNB	60	128	54	277.99	442102	323131	100000	100000	174377	1.12413e+06	570000	390000	694710	1.17165e+06	100000	100000	457217	0.00295994	0.000659486	0.000535494	0.00059749	0.00143035	7.29427e-05	7.03811e-05	0.000524559	0.877938	-0.187809	5.66012	0.257904	0.588542
P35232	Prohibitin	PHB	10	30	10	29.786	419011	570232	100000	100000	256744	824363	340000	480000	548121	1.0665e+06	190000	100000	452168	0.00217062	0.000393377	0.000659069	0.000526223	0.00130199	0.000138591	7.03811e-05	0.000503653	0.95711	-0.0632439	5.6553	0.650042	0.187059
P17987	T-complex protein 1 subunit alpha	TCP1	10	35	10	60.306	406144	532216	190000	480000	400739	427170	340000	380000	382390	645910	320000	340000	435303	0.00112478	0.000393377	0.000521763	0.00045757	0.000788528	0.000233416	0.000239296	0.000420413	0.918795	-0.122185	5.63879	0.589507	0.229511
Q92973	Transportin-1	TNPO1	6	34	6	102.289	376696	190077	180000	620000	330026	164873	520000	540000	408291	225318	340000	610000	391773	0.000434125	0.000601636	0.000741453	0.000671544	0.000275068	0.000248005	0.000429325	0.000317466	0.47274	-1.08088	5.59303	0.858622	0.0661978
P34932	Heat shock 70 kDa protein 4	HSPA4	6	22	6	94.271	368261	169169	320000	840000	443056	119907	380000	350000	283302	195275	490000	450000	378425	0.000315727	0.000439657	0.000480571	0.000460114	0.000238392	0.000357419	0.000316715	0.000304175	0.661087	-0.597088	5.57798	0.0115018	1.93923
Q93008	Probable ubiquitin carboxyl-terminal hydrolase FAF-X	USP9X	20	52	20	292.094	365071	228093	190000	290000	236031	292274	710000	690000	564091	195275	350000	340000	295092	0.000769584	0.000821465	0.000947412	0.000884438	0.000238392	0.000255299	0.000239296	0.000244329	0.276253	-1.85594	5.46996	0.0888934	1.05113
P25786	Proteasome subunit alpha type-1	PSMA1	6	22	6	29.537	335360	570232	210000	300000	360077	277286	100000	100000	159095	510720	410000	540000	486907	0.000730119	0.000115699	0.000137306	0.000126503	0.000623487	0.000299065	0.000380058	0.000434203	3.43237	1.7792	5.68745	0.0322023	1.49211
Q9UH99	SUN domain-containing protein 2	SUN2	8	20	8	80.262	330341	285116	100000	360000	248372	262297	480000	170000	304099	465656	590000	260000	438552	0.000690653	0.000555356	0.00023342	0.000394388	0.000568474	0.000430362	0.000182991	0.000393942	0.998868	-0.00163342	5.64202	0.0613583	1.21213
P55209	Nucleosome assembly protein 1-like 1	NAP1L1	8	38	6	45.346	319333	627255	100000	100000	275752	629514	100000	250000	326505	871228	100000	96000	355743	0.00165757	0.000115699	0.000343265	0.000229482	0.0010636	7.29427e-05	6.75659e-05	0.000401368	1.74902	0.806544	5.55114	0.823303	0.0844401
P61962	DDB1- and CUL4-associated factor 7	DCAF7	6	18	6	38.901	306837	418170	100000	290000	269390	202344	100000	100000	134115	721016	390000	440000	517005	0.000532789	0.000115699	0.000137306	0.000126503	0.000880217	0.000284476	0.000309677	0.000491457	3.88495	1.9579	5.7135	0.0313245	1.50412
P12956	X-ray repair cross-complementing protein 6	XRCC6	13	31	13	69.799	301800	608247	100000	100000	269416	651996	280000	100000	343999	675953	100000	100000	291984	0.00171677	0.000323958	0.000137306	0.000230632	0.000825204	7.29427e-05	7.03811e-05	0.000322842	1.39982	0.485238	5.46536	0.503865	0.297685
Q16891	MICOS complex subunit MIC60	IMMT	5	11	5	83.626	294285	228093	510000	100000	279364	209838	140000	810000	386613	450635	100000	100000	216878	0.000552522	0.000161979	0.00111218	0.000637079	0.000550136	7.29427e-05	7.03811e-05	0.000231153	0.362833	-1.46262	5.33622	0.608427	0.215791
P08240	Signal recognition particle receptor subunit alpha	SRPRA	7	11	7	69.767	292612	19007.7	100000	100000	73002.6	1.49884e+06	150000	100000	582947	465656	100000	100000	221885	0.00394659	0.000173549	0.000137306	0.000155427	0.000568474	7.29427e-05	7.03811e-05	0.000237266	1.52654	0.610263	5.34613	0.395417	0.402945
Q92598	Heat shock protein 105 kDa	HSPH1	7	36	6	96.804	291352	119749	220000	320000	219916	127402	510000	430000	355801	15021.2	480000	400000	298340	0.00033546	0.000590066	0.000590416	0.000590241	1.83379e-05	0.000350125	0.000281524	0.000216662	0.367074	-1.44586	5.47471	0.171478	0.765791
H0Y8C6	Importin-5 (Fragment)	IPO5	6	18	6	123.778	289189	108344	100000	470000	226115	39719.3	420000	360000	273240	94633.4	590000	420000	368211	0.000104585	0.000485937	0.000494302	0.000490119	0.000115528	0.000430362	0.000295601	0.000280497	0.572303	-0.805148	5.5661	0.127141	0.895714
P50990	T-complex protein 1 subunit theta	CCT8	11	32	11	59.583	276924	399162	100000	100000	199721	337239	260000	270000	289080	645910	280000	100000	341970	0.000887982	0.000300818	0.000370726	0.000335772	0.000788528	0.000204239	7.03811e-05	0.000354383	1.05543	0.0778259	5.53399	0.740453	0.130503
P30153	Serine/threonine-protein phosphatase 2A 65 kDa regulatory subunit A alpha isoform	PPP2R1A	7	23	7	65.267	273843	494201	100000	300000	298067	134896	350000	220000	234965	345487	220000	300000	288496	0.000355193	0.000404947	0.000302073	0.00035351	0.000421771	0.000160474	0.000211143	0.000264463	0.748104	-0.418689	5.46014	0.643523	0.191436
Q15084	Protein disulfide-isomerase A6	PDIA6	8	23	8	48.091	272693	228093	100000	100000	142698	164873	170000	210000	181624	901270	240000	340000	493757	0.000434125	0.000196689	0.000288343	0.000242516	0.00110027	0.000175062	0.000239296	0.000504877	2.08183	1.05785	5.69351	0.280172	0.552575
Q13200	26S proteasome non-ATPase regulatory subunit 2	PSMD2	6	19	6	100.136	267735	494201	220000	480000	398067	149884	160000	100000	136628	375529	240000	190000	268510	0.000394659	0.000185119	0.000137306	0.000161212	0.000458446	0.000175062	0.000133724	0.000255744	1.58638	0.665739	5.42896	0.106892	0.971056
P50570	Dynamin-2	DNM2	8	21	8	98.003	256836	19007.7	360000	870000	416336	7494.21	320000	190000	172498	15021.2	260000	270000	181674	1.97329e-05	0.000370238	0.000260882	0.00031556	1.83379e-05	0.000189651	0.000190029	0.000132673	0.420436	-1.25004	5.25929	0.841521	0.0749349
O75083	WD repeat-containing protein 1	WDR1	8	16	8	66.152	250367	47519.3	100000	100000	82506.4	599537	180000	140000	306512	886249	100000	100000	362083	0.00157863	0.000208259	0.000192228	0.000200244	0.00108193	7.29427e-05	7.03811e-05	0.000408419	2.03961	1.02829	5.55881	0.679525	0.167795
P07737	Profilin-1	PFN1	3	11	3	15.045	248935	285116	100000	100000	161705	299768	480000	400000	393256	375529	100000	100000	191843	0.000789317	0.000555356	0.000549224	0.00055229	0.000458446	7.29427e-05	7.03811e-05	0.00020059	0.363197	-1.46118	5.28295	0.288105	0.54045
A8CG34	Nuclear envelope pore membrane protein POM 121C	POM121C	15	62	2	125.015	238219	1.12146e+06	100000	100000	440485	7494.21	100000	100000	69164.7	15021.2	100000	500000	205007	1.97329e-05	0.000115699	0.000137306	0.000126503	1.83379e-05	7.29427e-05	0.000351905	0.000147729	1.16779	0.223782	5.31177	0.41189	0.385219
P48643	T-complex protein 1 subunit epsilon	CCT5	9	17	9	59.633	230402	228093	100000	100000	142698	389699	170000	100000	219900	585826	100000	300000	328609	0.00102611	0.000196689	0.000137306	0.000166997	0.000715176	7.29427e-05	0.000211143	0.000333087	1.99457	0.996076	5.51668	0.347873	0.458579
P07237	Protein disulfide-isomerase	P4HB	9	24	9	57.081	230108	228093	100000	200000	176031	172367	350000	210000	244122	360508	300000	150000	270169	0.000453857	0.000404947	0.000288343	0.000346645	0.000440109	0.000218828	0.000105572	0.000254836	0.73515	-0.44389	5.43164	0.778532	0.108724
Q16658	Fascin	FSCN1	4	10	4	54.496	229953	304124	100000	100000	168041	404687	320000	100000	274896	540762	100000	100000	246921	0.00106558	0.000370238	0.000137306	0.000253772	0.000660163	7.29427e-05	7.03811e-05	0.000267829	1.05539	0.0777797	5.39256	0.812688	0.090076
P61221	ATP-binding cassette sub-family E member 1	ABCE1	4	9	4	67.271	226017	114046	310000	620000	348015	164873	230000	100000	164958	165233	100000	230000	165078	0.000434125	0.000266108	0.000137306	0.000201707	0.000201716	7.29427e-05	0.000161877	0.000145512	0.721402	-0.471125	5.21769	0.998869	0.000491672
Q99832	T-complex protein 1 subunit eta	CCT7	9	18	9	59.329	221055	209085	100000	100000	136362	314757	330000	270000	304919	465656	100000	100000	221885	0.000828783	0.000381807	0.000370726	0.000376267	0.000568474	7.29427e-05	7.03811e-05	0.000237266	0.630578	-0.665252	5.34613	0.555257	0.255506
Q9Y678	Coatomer subunit gamma-1	COPG1	5	16	5	97.655	216132	342139	100000	100000	180713	307263	100000	160000	189088	555783	180000	100000	278594	0.00080905	0.000115699	0.00021969	0.000167694	0.000678501	0.000131297	7.03811e-05	0.000293393	1.74957	0.806999	5.44497	0.42128	0.375429
P27824	Calnexin	CANX	7	16	7	67.526	212134	361147	100000	100000	187049	232320	100000	100000	144107	525741	290000	100000	305247	0.000611721	0.000115699	0.000137306	0.000126503	0.000641825	0.000211534	7.03811e-05	0.000307913	2.43405	1.28336	5.48465	0.20157	0.695573
Q53F19	Nuclear cap-binding protein subunit 3	NCBP3	4	10	4	70.549	211830	266108	190000	100000	185369	104919	100000	100000	101640	315445	370000	360000	348482	0.000276261	0.000115699	0.000137306	0.000126503	0.000385095	0.000269888	0.000253372	0.000302785	2.39351	1.25913	5.54218	0.00550233	2.25945
P42285	Exosome RNA helicase MTR4	MTREX	6	13	6	117.729	208804	266108	100000	100000	155369	172367	100000	100000	124122	540762	100000	400000	346921	0.000453857	0.000115699	0.000137306	0.000126503	0.000660163	7.29427e-05	0.000281524	0.00033821	2.67354	1.41875	5.54023	0.187745	0.726432
O95757	Heat shock 70 kDa protein 4L	HSPA4L	6	22	5	94.453	205623	228093	130000	390000	249364	7494.21	290000	100000	132498	15021.2	340000	350000	235007	1.97329e-05	0.000335528	0.000137306	0.000236417	1.83379e-05	0.000248005	0.000246334	0.000170892	0.722843	-0.468246	5.37108	0.303892	0.517281
P30101	Protein disulfide-isomerase A3	PDIA3	11	22	8	56.747	201505	323131	100000	100000	174377	314757	100000	210000	208252	465656	100000	100000	221885	0.000828783	0.000115699	0.000288343	0.000202021	0.000568474	7.29427e-05	7.03811e-05	0.000237266	1.17446	0.231999	5.34613	0.873547	0.0587136
								8.73432e+08	743540000	1357290000		3.79782e+08	864310000	728300000		8.19135e+08	1370940000	1420836000
