# Supplementary material for: Proteomic elucidation of the targets and primary functions of the picornavirus 2A protease
Source: J Biol Chem. 2022 Mar 31;298(6):101882. doi: 10.1016/j.jbc.2022.101882 (PMC9168619; doi:10.1016/j.jbc.2022.101882)
Supplement: Supplemental Table S3 [file mmc3.xlsx]

## Sheet: Artem_Nup_214_PeptideGroups
Checked	Confidence	Annotated Sequence	Modifications	Modifications in Master Proteins	Qvality PEP	Qvality q-value	# Protein Groups	# Proteins	# PSMs	Master Protein Accessions	Positions in Master Proteins	# Missed Cleavages	Theo. MH+ [Da]	Found in Sample: [S1] F1: Sample	Found in Sample: [S2] F2: Sample	Found in Sample: [S3] F3: Sample	Area: F1: Sample	Area: F2: Sample	Area: F3: Sample	XCorr Sequest HT	Confidence Sequest HT	Percolator q-Value Sequest HT	Percolator PEP Sequest HT
FALSE	High	[K].NKHYPISFEGPGLVEVQESEYYPR.[R]			3.07127e-05	0	1	1	3	2A_C107A_AA_seq	2A_C107A_AA_seq [90-113]	1	2838.37	Not Found	Not Found	High			23000000	4.43691	High	0	9.372e-06
FALSE	High	[R].YQSHVLLAAGFSEPGDAGGILR.[C]			6.54064e-05	0	1	1	1	2A_C107A_AA_seq	2A_C107A_AA_seq [115-136]	0	2258.16	Not Found	Not Found	High			3400000	3.56475	High	0	1.685e-05
FALSE	High	[R].RYQSHVLLAAGFSEPGDAGGILR.[C]			1.32133e-06	0	1	1	2	2A_C107A_AA_seq	2A_C107A_AA_seq [114-136]	1	2414.26	Not Found	Not Found	High			15000000	5.70524	High	0	3.182e-07
FALSE	High	[K].HYPISFEGPGLVEVQESEYYPR.[R]			2.06853e-06	0	1	1	3	2A_C107A_AA_seq	2A_C107A_AA_seq [92-113]	0	2596.24	Not Found	Not Found	High			13000000	6.23078	High	0	5.018e-07
FALSE	High	[R].DLLWLEDDAMEQ.[-]			0.00357052	0.000580472	1	1	1	2A_C107A_AA_seq	2A_C107A_AA_seq [160-171]	0	1477.65	Not Found	Not Found	High			1600000	3.05764	High	0.0002329	0.001253
FALSE	High	[K].MALNHPYFNDLDNQIK.[K]			0.000912863	0.000139255	1	2	1	A0A024QZP7	A0A024QZP7 [280-295]	0	1932.93	Not Found	High	Not Found		2300000		2.88112	High	5.393e-05	0.0003434
FALSE	High	[K].IGEGTYGVVYK.[AG]			0.00173813	0.000533055	1	10	3	A0A024QZP7	A0A024QZP7 [10-20]	0	1185.62	High	High	High	1600000	3200000	3200000	2.6815	High	0.0002255	0.0006254
FALSE	High	[R].DLKPQNLLIDDKGTIK.[L]			0.00693968	0.00101398	1	4	3	A0A024QZP7	A0A024QZP7 [128-143]	1	1811.03	High	High	High	870000	3100000		3.12698	High	0.0003703	0.0024
FALSE	High	[R].HPNIVSLQDVLMQDSR.[L]			0.0261129	0.00384079	1	4	1	A0A024QZP7	A0A024QZP7 [60-75]	0	1851.94	Not Found	Not Found	High			1700000	2.17346	High	0.001414	0.009563
FALSE	High	[R].SPEVLLGSAR.[Y]			0.046539	0.00663101	1	4	3	A0A024QZP7	A0A024QZP7 [171-180]	0	1028.57	High	High	High	2500000	4300000	4000000	2.32738	High	0.009812	0.08136
FALSE	High	[R].AFGIPIR.[V]			0.055813	0.0077621	1	4	1	A0A024QZP7	A0A024QZP7 [152-158]	0	773.467	Not Found	High	Not Found		2000000		1.83888	High	0.00295	0.02179
FALSE	High	[R].RLFEGNALLR.[R]			0.00330673	0.000580472	1	3	3	A0A024R4M0	A0A024R4M0 [70-79]	1	1188.68	High	High	High	1000000	2900000	1500000	3.36532	High	0.0002329	0.001158
FALSE	High	[R].ELLTLDEKDPR.[R]			0.00335746	0.000580472	1	5	2	A0A024R4M0	A0A024R4M0 [59-69]	1	1328.71	High	Not Found	High	13000000		23000000	1.90501	High	0.0006732	0.004926
FALSE	High	[K].LIGEYGLR.[N]			0.00816688	0.00101398	1	5	5	A0A024R4M0	A0A024R4M0 [31-38]	0	920.52	High	High	High	13000000	28000000	23000000	2.51904	High	0.0008388	0.005976
FALSE	High	[R].LFEGNALLR.[R]			0.00860037	0.00120114	1	3	3	A0A024R4M0	A0A024R4M0 [71-79]	0	1032.58	High	High	High	4800000	11000000	8500000	2.19033	High	0.0004619	0.003189
FALSE	High	[K].LDYILGLK.[I]			0.0135948	0.00184463	1	3	3	A0A024R4M0	A0A024R4M0 [94-101]	0	934.561	High	High	High	1400000	3100000	2600000	2.26011	High	0.0006732	0.004801
FALSE	High	[K].QVVNIPSFIVR.[L]			0.0146811	0.00184463	1	1	4	A0A024R4M0	A0A024R4M0 [140-150]	0	1271.75	High	High	High	2800000	6200000	4200000	2.51105	High	0.00154	0.009922
FALSE	High	[R].IGVLDEGK.[M]			0.0416066	0.00598715	1	3	3	A0A024R4M0	A0A024R4M0 [84-91]	0	830.462	High	High	High	8100000	20000000	17000000	2.31844	High	0.002255	0.01577
FALSE	High	[R].LQTQVFK.[L]			0.0458002	0.00657689	1	3	3	A0A024R4M0	A0A024R4M0 [110-116]	0	863.499	High	High	High	4200000	11000000	8500000	2.32337	High	0.004036	0.02893
FALSE	High	[K].MKLDYILGLK.[I]			0.0663188	0.00991834	1	3	1	A0A024R4M0	A0A024R4M0 [92-101]	1	1193.7	Not Found	High	Not Found		620000		2.12057	High	0.003744	0.02675
FALSE	High	[K].LLPLEEHYR.[F]			0.0541026	0.0075759	1	7	1	A0A024R571	A0A024R571 [47-55]	0	1169.63	Not Found	High	Not Found		3100000		1.77536	High	0.002841	0.02101
FALSE	High	[R].NYDPALHPFEVPR.[E]			9.91666e-05	0	1	4	3	A0A087WT20	A0A087WT20 [179-191]	0	1554.77	High	High	High	1000000	2600000	2000000	3.17329	High	0	2.836e-05
FALSE	High	[K].SIYSQIQEQR.[I]			0.00670731	0.00101398	1	2	2	A0A087WT20	A0A087WT20 [551-560]	0	1251.63	High	Not Found	High	920000		1500000	2.48501	High	0.0003703	0.002317
FALSE	High	[K].VQISPDSGGLPER.[S]			0.00136589	0.000139255	1	4	1	A0A087WTP3	A0A087WTP3 [178-190]	0	1354.7	Not Found	Not Found	High			1300000	2.67292	High	9.476e-05	0.000496
FALSE	High	[R].IGGGIDVPVPR.[H]			0.00118442	0.000139255	1	3	4	A0A087WTP3	A0A087WTP3 [321-331]	0	1079.62	High	High	High	1600000	1700000	2700000	3.07036	High	0.0003703	0.002343
FALSE	High	[R].IINDLLQSLR.[S]			0.00453293	0.000759398	1	2	1	A0A087WTP3	A0A087WTP3 [385-394]	0	1184.7	High	Not Found	Not Found				1.97653	High	0.0002895	0.001579
FALSE	High	[R].SVSLTGAPESVQK.[A]			0.0112468	0.00163601	1	5	2	A0A087WTP3	A0A087WTP3 [191-203]	0	1302.69	High	Not Found	High	670000		2500000	3.6055	High	0.001196	0.007951
FALSE	High	[R].HSVGVVIGR.[S]			0.0298682	0.0044254	1	3	2	A0A087WTP3	A0A087WTP3 [332-340]	0	923.542	High	Not Found	High	1300000		2200000	1.93758	High	0.001678	0.01104
FALSE	High	[K].VNEYVDAR.[D]			0.0325661	0.00475832	1	3	1	A0A087WTW0	A0A087WTW0 [201-208]	0	965.469	Not Found	Not Found	High			1600000	1.75447	High	0.00179	0.01207
FALSE	High	[K].SGFLVWR.[Y]			0.0571202	0.00832875	1	4	3	A0A087WTW0	A0A087WTW0 [635-641]	0	864.473	High	High	High	720000	2600000	2400000	2.2832	High	0.004036	0.02891
FALSE	High	[R].ILYYIFTK.[N]			0.0241084	0.00356116	1	4	1	A0A087WUE4	A0A087WUE4 [667-674]	0	1060.61	High	Not Found	Not Found	740000			1.90294	High	0.001295	0.008783
FALSE	High	[R].QLTFEEIAK.[S]			0.010225	0.00156635	1	3	1	A0A087WUL9	A0A087WUL9 [290-298]	0	1078.58	High	Not Found	Not Found	1500000			2.29956	High	0.0005807	0.003561
FALSE	High	[R].IPGMLIIDTPGHESFSNLR.[N]			2.55637e-05	0	1	2	3	A0A087WUT6	A0A087WUT6 [695-713]	0	2097.08	High	High	High	1200000	3100000	2000000	4.34471	High	0	6.415e-06
FALSE	High	[R].LKEGDTIIVPGVEGPIVTQIR.[G]			8.42274e-05	0	1	2	3	A0A087WUT6	A0A087WUT6 [882-902]	1	2234.28	High	High	High	1100000	2800000	2000000	4.80449	High	0	2.207e-05
FALSE	High	[K].TSEVPYAGINIGPVHK.[K]			0.000154372	0	1	2	1	A0A087WUT6	A0A087WUT6 [1000-1015]	0	1681.89	High	Not Found	Not Found				3.89845	High	0	4.295e-05
FALSE	High	[R].HTHVQDGEAGGITQQIGATNVPLEAINEQTK.[M]			1.7678e-05	0	1	2	1	A0A087WUT6	A0A087WUT6 [653-683]	0	3256.62	High	Not Found	Not Found	1500000			4.64832	High	0	4.401e-06
FALSE	High	[K].TLAGLPLLVAYKEDEIPVLKDELIHELK.[Q]			0.00107354	0.000139255	1	2	1	A0A087WUT6	A0A087WUT6 [941-968]	2	3159.79	Not Found	High	Not Found		940000		2.39465	High	9.476e-05	0.0003965
FALSE	High	[R].HFEATDILVSK.[I]			0.000301643	0.000139255	1	2	3	A0A087WUT6	A0A087WUT6 [1175-1185]	0	1259.66	High	High	High	2600000	6000000	4800000	3.22145	High	5.393e-05	0.0001036
FALSE	High	[R].IERDAQEMADSLGVR.[I]			0.00207243	0.000580472	1	2	3	A0A087WUT6	A0A087WUT6 [1041-1055]	1	1689.82	High	High	High	1200000	3200000	1700000	2.77949	High	0.0002329	0.0007396
FALSE	High	[K].QTLNAIKLEEK.[G]			0.00311348	0.000580472	1	2	1	A0A087WUT6	A0A087WUT6 [969-979]	1	1286.73	Not Found	High	Not Found		4000000		3.05989	High	0.0002329	0.001098
FALSE	High	[K].IEPIPGESPK.[M]			0.0144331	0.00184463	1	2	1	A0A087WUT6	A0A087WUT6 [1161-1170]	0	1066.58	Not Found	Not Found	High			2400000	1.87991	High	0.0006732	0.005078
FALSE	High	[R].GLLLPPPMK.[E]			0.055813	0.0077621	1	2	1	A0A087WUT6	A0A087WUT6 [903-911]	0	965.585	Not Found	High	Not Found		600000		1.52734	High	0.002997	0.02191
FALSE	High	[R].TSIDAYDNFDNISLAQRLEK.[H]			5.44984e-05	0	1	4	2	A0A087WVQ6	A0A087WVQ6 [1486-1505]	1	2313.14	High	Not Found	High	3500000		1900000	3.56921	High	0	2.328e-05
FALSE	High	[R].KVSQPIEGHAASFAQFK.[M]			4.62712e-06	0	1	2	6	A0A087WVQ6	A0A087WVQ6 [193-209]	1	1844.97	High	High	High	21000000	13000000	13000000	3.85573	High	5.393e-05	9.448e-05
FALSE	High	[K].WLLLTGISAQQNR.[V]			0.000104886	0	1	2	7	A0A087WVQ6	A0A087WVQ6 [168-180]	0	1499.83	High	High	High	21000000	11000000	14000000	3.88783	High	0	2.787e-05
FALSE	High	[R].RKDPELWGSVLLESNPYR.[R]			7.93414e-06	0	1	2	10	A0A087WVQ6	A0A087WVQ6 [954-971]	2	2159.12	High	High	High	25000000	13000000	16000000	6.2625	High	0	1.948e-06
FALSE	High	[R].LAELEEFINGPNNAHIQQVGDR.[C]			3.29246e-06	0	1	3	5	A0A087WVQ6	A0A087WVQ6 [1187-1208]	0	2464.22	High	High	High	25000000	12000000	18000000	5.61835	High	0	8.018e-07
FALSE	High	[R].TSIDAYDNFDNISLAQR.[L]			7.99706e-07	0	1	4	7	A0A087WVQ6	A0A087WVQ6 [1486-1502]	0	1942.91	High	High	High	12000000	5500000	8300000	5.5632	High	0	1.918e-07
FALSE	High	[R].ISGETIFVTAPHEATAGIIGVNR.[K]			4.10245e-06	0	1	2	7	A0A087WVQ6	A0A087WVQ6 [302-324]	0	2353.25	High	High	High	49000000	17000000	28000000	5.27551	High	0	9.997e-07
FALSE	High	[K].SVDPTLALSVYLR.[A]			0.00024391	0	1	2	5	A0A087WVQ6	A0A087WVQ6 [473-485]	0	1433.8	High	High	High	5600000	3000000	4200000	3.48639	High	5.393e-05	0.0001096
FALSE	High	[R].LLEMNLMHAPQVADAILGNQMFTHYDR.[A]			1.1854e-07	0	1	2	5	A0A087WVQ6	A0A087WVQ6 [588-614]	0	3128.51	High	High	High	4400000	3200000	3800000	5.60808	High	0	2.784e-08
FALSE	High	[R].LLEMNLMHAPQVADAILGNQMFTHYDR.[A]	1xOxidation [M]		3.09375e-06	0	1	2	13	A0A087WVQ6	A0A087WVQ6 [588-614]	0	3144.51	High	High	High	2500000		2800000	5.08872	High	0	7.535e-07
FALSE	High	[K].ADDPSSYMEVVQAANTSGNWEELVK.[Y]	1xOxidation [M8]		4.19711e-05	0	1	2	2	A0A087WVQ6	A0A087WVQ6 [1135-1159]	0	2756.24	High	Not Found	High	900000		1100000	3.95557	High	0	1.066e-05
FALSE	High	[K].ADDPSSYMEVVQAANTSGNWEELVK.[Y]			1.06044e-06	0	1	2	4	A0A087WVQ6	A0A087WVQ6 [1135-1159]	0	2740.24	High	High	High	3000000	1300000	2200000	6.26648	High	0	7.843e-07
FALSE	High	[R].KDPELWGSVLLESNPYR.[R]			6.36894e-06	0	1	2	5	A0A087WVQ6	A0A087WVQ6 [955-971]	1	2003.02	High	High	High	5200000	2900000	3800000	4.77349	High	0	4.955e-06
FALSE	High	[K].ARESYVETELIFALAK.[T]			9.02248e-05	0	1	3	3	A0A087WVQ6	A0A087WVQ6 [1168-1183]	1	1839.99	High	High	High	3900000	1800000	3100000	4.89813	High	0	2.373e-05
FALSE	High	[K].LHIIEVGTPPTGNQPFPK.[K]			0.00022363	0	1	2	10	A0A087WVQ6	A0A087WVQ6 [232-249]	0	1945.05	High	High	High	99000000	62000000	62000000	4.61706	High	0	6.786e-05
FALSE	High	[K].FNALFAQGNYSEAAK.[V]			2.63051e-05	0	1	2	3	A0A087WVQ6	A0A087WVQ6 [372-386]	0	1630.79	High	High	High	4100000	2600000	2200000	4.10854	High	0	6.607e-06
FALSE	High	[R].KFNALFAQGNYSEAAK.[V]			1.81193e-05	0	1	2	6	A0A087WVQ6	A0A087WVQ6 [371-386]	1	1758.88	High	High	High	84000000	47000000	54000000	5.30706	High	0	3.247e-05
FALSE	High	[R].ALEHFTDLYDIKR.[A]			2.90106e-05	0	1	2	10	A0A087WVQ6	A0A087WVQ6 [630-642]	1	1620.84	High	High	High	89000000	63000000	62000000	4.85918	High	0	7.303e-06
FALSE	High	[K].AHTMTDDVTFWK.[W]	1xOxidation [M4]		0.000228992	0	1	3	3	A0A087WVQ6	A0A087WVQ6 [105-116]	0	1467.66	High	Not Found	High	12000000			3.39553	High	0	6.991e-05
FALSE	High	[K].DSLYKDAMQYASESK.[D]			9.51427e-05	0	1	5	1	A0A087WVQ6	A0A087WVQ6 [1535-1549]	1	1735.78	High	Not Found	Not Found	2300000			3.68406	High	0	2.507e-05
FALSE	High	[R].EKVGEQAQVVIIDMNDPSNPIR.[R]			3.93568e-06	0	1	5	4	A0A087WVQ6	A0A087WVQ6 [42-63]	1	2452.25	High	High	High	2900000	1400000	1300000	5.01322	High	0	9.606e-07
FALSE	High	[K].VSQPIEGHAASFAQFK.[M]			6.69395e-06	0	1	2	6	A0A087WVQ6	A0A087WVQ6 [194-209]	0	1716.87	High	High	High	100000000	56000000	62000000	4.13547	High	0	1.64e-06
FALSE	High	[R].ALEHFTDLYDIK.[R]			0.000161274	0	1	2	3	A0A087WVQ6	A0A087WVQ6 [630-641]	0	1464.74	High	High	High	18000000	12000000	11000000	3.88083	High	0	4.522e-05
FALSE	High	[K].VGEQAQVVIIDMNDPSNPIR.[R]			7.99706e-07	0	1	5	7	A0A087WVQ6	A0A087WVQ6 [44-63]	0	2195.11	High	High	High	6700000	1000000	2500000	6.02782	High	0	1.92e-07
FALSE	High	[R].LASTLVHLGEYQAAVDGAR.[K]			2.37212e-06	0	1	3	8	A0A087WVQ6	A0A087WVQ6 [1231-1249]	0	1971.03	High	High	High	82000000	46000000	53000000	5.21171	High	0	2.504e-06
FALSE	High	[R].RPISADSAIMNPASK.[V]			2.37502e-05	0	1	5	13	A0A087WVQ6	A0A087WVQ6 [64-78]	0	1557.81	High	High	High	120000000	51000000	65000000	5.3031	High	0	2.235e-05
FALSE	High	[R].RPISADSAIMNPASK.[V]	1xOxidation [M10]		0.000107649	0	1	5	4	A0A087WVQ6	A0A087WVQ6 [64-78]	0	1573.8	High	High	Not Found	9300000	3300000		4.15938	High	0	2.87e-05
FALSE	High	[K].NNRPSEGPLQTR.[L]			3.91825e-05	0	1	2	8	A0A087WVQ6	A0A087WVQ6 [576-587]	0	1368.7	High	High	High	57000000	48000000	68000000	4.76582	High	0	9.94e-06
FALSE	High	[R].ESYVETELIFALAK.[T]			9.26556e-05	0	1	3	6	A0A087WVQ6	A0A087WVQ6 [1170-1183]	0	1612.85	High	High	High	2800000	1400000	2200000	3.74157	High	0	5.755e-05
FALSE	High	[R].KFDVNTSAVQVLIEHIGNLDR.[A]			4.17112e-06	0	1	2	13	A0A087WVQ6	A0A087WVQ6 [1078-1098]	1	2368.26	High	High	High	16000000	8600000	13000000	6.02582	High	0	1.017e-06
FALSE	High	[R].HNIMDFAMPYFIQVMK.[E]			4.26547e-05	0	1	5	4	A0A087WVQ6	A0A087WVQ6 [1593-1608]	0	1984.95	High	High	High	2000000	910000	1200000	3.87671	High	0	1.082e-05
FALSE	High	[K].SVNESLNNLFITEEDYQALR.[T]			6.52555e-07	0	1	4	9	A0A087WVQ6	A0A087WVQ6 [1466-1485]	0	2355.15	High	High	High	17000000	9000000	14000000	6.32244	High	0	1.563e-07
FALSE	High	[K].WISLNTVALVTDNAVYHWSMEGESQPVK.[M]	1xOxidation [M20]		0.000237928	0	1	2	1	A0A087WVQ6	A0A087WVQ6 [117-144]	0	3190.55	High	Not Found	Not Found	160000			3.89717	High	0	7.389e-05
FALSE	High	[R].LLEMNLMHAPQVADAILGNQMFTHYDR.[A]	2xOxidation [M7; M]		0.000442839	0.000139255	1	2	2	A0A087WVQ6	A0A087WVQ6 [588-614]	0	3160.5	High	Not Found	Not Found	1700000			2.96649	High	5.393e-05	0.0001667
FALSE	High	[K].LLYNNVSNFGR.[L]			0.000308599	0.000139255	1	3	7	A0A087WVQ6	A0A087WVQ6 [1220-1230]	0	1296.67	High	High	High	140000000	72000000	81000000	3.72109	High	5.393e-05	0.000107
FALSE	High	[R].NNLAGAEELFAR.[K]			0.000429752	0.000139255	1	2	4	A0A087WVQ6	A0A087WVQ6 [359-370]	0	1304.66	High	High	High	89000000	53000000	58000000	3.1439	High	5.393e-05	0.000161
FALSE	High	[K].VGEQAQVVIIDMNDPSNPIRRPISADSAIMNPASK.[V]			0.000799739	0.000139255	1	5	1	A0A087WVQ6	A0A087WVQ6 [44-78]	1	3733.9	High	Not Found	Not Found	2200000			2.89824	High	5.393e-05	0.0003029
FALSE	High	[K].VGEQAQVVIIDMNDPSNPIR.[R]	1xOxidation [M12]		0.000285764	0.000139255	1	5	1	A0A087WVQ6	A0A087WVQ6 [44-63]	0	2211.11	High	Not Found	Not Found	1500000			3.66176	High	5.393e-05	9.603e-05
FALSE	High	[R].ISGETIFVTAPHEATAGIIGVNRK.[G]			0.000491298	0.000139255	1	2	3	A0A087WVQ6	A0A087WVQ6 [302-325]	1	2481.35	High	High	Not Found	7500000	3400000		2.69458	High	0.0003703	0.002465
FALSE	High	[K].QKWLLLTGISAQQNR.[V]			0.000533487	0.000139255	1	2	1	A0A087WVQ6	A0A087WVQ6 [166-180]	1	1755.99	High	Not Found	Not Found	1500000			3.647	High	5.393e-05	0.0002038
FALSE	High	[R].FLRENPYYDSR.[V]			0.000732324	0.000139255	1	2	4	A0A087WVQ6	A0A087WVQ6 [897-907]	1	1459.7	High	High	High	68000000	26000000	41000000	3.39014	High	5.393e-05	0.0002784
FALSE	High	[K].HDVVFLITK.[Y]			0.000694309	0.000139255	1	2	4	A0A087WVQ6	A0A087WVQ6 [274-282]	0	1071.62	High	High	High	12000000	5000000	5900000	3.43878	High	5.393e-05	0.0002642
FALSE	High	[K].EYLTKVDKLDASESLR.[K]			0.000871181	0.000139255	1	3	1	A0A087WVQ6	A0A087WVQ6 [1609-1624]	2	1866.98	High	Not Found	Not Found	2900000			3.51878	High	5.393e-05	0.0003286
FALSE	High	[K].AHTMTDDVTFWK.[W]			0.000342993	0.000139255	1	3	9	A0A087WVQ6	A0A087WVQ6 [105-116]	0	1451.66	High	High	High	54000000	27000000	28000000	3.97595	High	5.393e-05	0.0001322
FALSE	High	[K].DAMQYASESK.[D]			0.00140892	0.000139255	1	5	3	A0A087WVQ6	A0A087WVQ6 [1540-1549]	0	1129.48	High	High	High	5700000	5700000	11000000	2.59282	High	9.476e-05	0.0005118
FALSE	High	[K].VDKLDASESLR.[K]			0.000350073	0.000139255	1	4	5	A0A087WVQ6	A0A087WVQ6 [1614-1624]	1	1232.65	High	High	High	65000000	30000000	50000000	3.10446	High	5.393e-05	0.0001261
FALSE	High	[-].XEKHELIEFR.[R]			0.000599546	0.000139255	1	5	12	A0A087WVQ6	A0A087WVQ6	1	1313.72	High	High	High	73000000	37000000	49000000	4.02073	High	5.393e-05	0.0002715
FALSE	High	[K].IYIDSNNNPER.[F]			0.00028925	0.000139255	1	2	6	A0A087WVQ6	A0A087WVQ6 [886-896]	0	1334.63	High	High	High	100000000	50000000	73000000	3.31208	High	5.393e-05	0.0002685
FALSE	High	[K].QLPLVKPYLR.[S]			0.000349042	0.000139255	1	3	10	A0A087WVQ6	A0A087WVQ6 [1448-1457]	0	1226.76	High	High	High	110000000	55000000	63000000	3.34571	High	5.393e-05	0.000126
FALSE	High	[K].MREHLELFWSR.[V]	1xOxidation [M1]		0.000548179	0.000139255	1	3	3	A0A087WVQ6	A0A087WVQ6 [1336-1346]	1	1519.75	High	High	High	6100000	3400000	4000000	3.08255	High	5.393e-05	0.0002097
FALSE	High	[K].MREHLELFWSR.[V]			0.000485197	0.000139255	1	3	4	A0A087WVQ6	A0A087WVQ6 [1336-1346]	1	1503.75	High	High	High	22000000	9800000	12000000	3.94918	High	5.393e-05	0.000345
FALSE	High	[K].LLLPWLEAR.[I]			0.00251092	0.000580472	1	2	7	A0A087WVQ6	A0A087WVQ6 [861-869]	0	1110.67	High	High	High	66000000	33000000	34000000	2.10708	High	0.0002621	0.001439
FALSE	High	[K].DAMQYASESK.[D]	1xOxidation [M3]		0.00198203	0.000580472	1	5	1	A0A087WVQ6	A0A087WVQ6 [1540-1549]	0	1145.48	Not Found	Not Found	High			510000	2.66202	High	0.0002329	0.0007071
FALSE	High	[R].EHLELFWSR.[V]			0.00195712	0.000580472	1	3	7	A0A087WVQ6	A0A087WVQ6 [1338-1346]	0	1216.61	High	High	High	13000000	6700000	6700000	3.02972	High	0.0003509	0.002071
FALSE	High	[K].VANVELYYR.[A]			0.00196953	0.000580472	1	3	6	A0A087WVQ6	A0A087WVQ6 [1402-1410]	0	1126.59	High	High	High	98000000	43000000	53000000	3.12822	High	0.0002329	0.0007055
FALSE	High	[R].LEKHELIEFRR.[I]			0.00418107	0.000672379	1	5	8	A0A087WVQ6	A0A087WVQ6 [1503-1513]	2	1469.82	High	High	High	21000000	13000000	13000000	2.98394	High	0.006049	0.04873
FALSE	High	[R].TSIDAYDNFDNISLAQRLEKHELIEFR.[R]			0.00557146	0.000854542	1	4	2	A0A087WVQ6	A0A087WVQ6 [1486-1512]	2	3237.62	Not Found	High	High		430000	1100000	2.83809	High	0.001021	0.006929
FALSE	High	[R].ENPYYDSR.[V]			0.00890262	0.00120114	1	2	5	A0A087WVQ6	A0A087WVQ6 [900-907]	0	1043.44	High	High	High	7000000	18000000	26000000	2.27334	High	0.001371	0.009153
FALSE	High	[K].HELIEFRR.[I]			0.0154483	0.00200015	1	5	1	A0A087WVQ6	A0A087WVQ6 [1506-1513]	1	1099.6	High	Not Found	Not Found				2.44233	High	0.0007254	0.00546
FALSE	High	[K].EAIDSYIK.[A]			0.0165263	0.00234475	1	2	5	A0A087WVQ6	A0A087WVQ6 [1127-1134]	0	938.483	High	High	High		26000000	41000000	2.36194	High	0.0008388	0.005893
FALSE	High	[R].AMLSANIR.[Q]			0.0170898	0.00242868	1	2	4	A0A087WVQ6	A0A087WVQ6 [673-680]	0	875.477	High	High	High	36000000	13000000	17000000	2.44168	High	0.002628	0.0194
FALSE	High	[K].LDASESLR.[K]			0.0235341	0.00348942	1	4	2	A0A087WVQ6	A0A087WVQ6 [1617-1624]	0	890.458	High	Not Found	High	3500000		4500000	2.36511	High	0.001272	0.008567
FALSE	High	[R].HNIMDFAMPYFIQVMK.[E]	1xOxidation [M]		0.0267424	0.00407979	1	5	3	A0A087WVQ6	A0A087WVQ6 [1593-1608]	0	2000.94	High	Not Found	Not Found	770000			2.43142	High	0.001492	0.009781
FALSE	High	[K].HELIEFR.[R]			0.0318073	0.00469781	1	5	3	A0A087WVQ6	A0A087WVQ6 [1506-1512]	0	943.5	High	High	High	21000000	9200000	12000000	2.41801	High	0.001772	0.01174
FALSE	High	[R].VMEYINR.[L]	1xOxidation [M2]		0.0429586	0.00602421	1	2	2	A0A087WVQ6	A0A087WVQ6 [1044-1050]	0	940.456	High	Not Found	Not Found	1600000			2.02109	High	0.00229	0.01636
FALSE	High	[R].IAAYLFK.[G]			0.0597934	0.00885242	1	5	5	A0A087WVQ6	A0A087WVQ6 [1514-1520]	0	825.487	High	High	High	100000000	41000000	59000000	2.31033	High	0.005685	0.04431
FALSE	High	[R].VMEYINR.[L]			0.0607007	0.00891121	1	2	1	A0A087WVQ6	A0A087WVQ6 [1044-1050]	0	924.461	High	Not Found	Not Found	28000000			1.98683	High	0.003389	0.02398
FALSE	High	[R].GQFSTDELVAEVEK.[R]			0.000146135	0	2	4	3	A0A087WVQ6; P53675	A0A087WVQ6 [842-855]; P53675 [838-851]	0	1551.75	High	High	High	6800000	3400000	5200000	4.01506	High	0	4.028e-05
FALSE	High	[R].AHMGMFTELAILYSK.[F]			8.39047e-05	0	2	6	5	A0A087WVQ6; P53675	A0A087WVQ6 [1316-1330]; P53675 [1312-1326]	0	1711.85	High	High	High	11000000	5200000	5500000	4.47155	High	0	2.236e-05
FALSE	High	[K].KVGYTPDWIFLLR.[GN]			3.39987e-05	0	2	4	8	A0A087WVQ6; P53675	A0A087WVQ6 [511-523]; P53675 [507-519]	1	1607.89	High	High	High	25000000	13000000	15000000	4.43133	High	0	8.571e-06
FALSE	High	[R].VVGAMQLYSVDRK.[V]			4.12981e-05	0	2	4	7	A0A087WVQ6; P53675	A0A087WVQ6 [181-193]; P53675 [177-189]	1	1465.78	High	High	High	84000000	39000000	52000000	4.46647	High	0	3.774e-05
FALSE	High	[R].NLQNLLILTAIKADR.[T]			9.33604e-05	0	2	4	7	A0A087WVQ6; P53675	A0A087WVQ6 [1027-1041]; P53675 [1023-1037]	1	1696.01	High	High	High	13000000	6300000	9000000	4.09963	High	0	2.463e-05
FALSE	High	[K].IVLDNSVFSEHR.[N]			0.000127799	0	2	4	12	A0A087WVQ6; P53675	A0A087WVQ6 [1015-1026]; P53675 [1011-1022]	0	1415.73	High	High	High	190000000	100000000	130000000	4.03729	High	0	3.461e-05
FALSE	High	[R].GQFSTDELVAEVEKR.[N]			7.21434e-05	0	2	4	9	A0A087WVQ6; P53675	A0A087WVQ6 [842-856]; P53675 [838-852]	1	1707.85	High	High	High	69000000	45000000	45000000	4.07999	High	0	2.049e-05
FALSE	High	[R].VVGAMQLYSVDR.[K]			0.00013387	0	2	4	6	A0A087WVQ6; P53675	A0A087WVQ6 [181-192]; P53675 [177-188]	0	1337.69	High	High	High	56000000	27000000	31000000	3.6117	High	0	4.663e-05
FALSE	High	[R].VVGAMQLYSVDR.[K]	1xOxidation [M5]		0.000142625	0	2	4	4	A0A087WVQ6; P53675	A0A087WVQ6 [181-192]; P53675 [177-188]	0	1353.68	High	High	High	4200000	1900000	2400000	3.36438	High	5.393e-05	8.403e-05
FALSE	High	[K].VGYTPDWIFLLR.[GN]			0.000212295	0	2	4	3	A0A087WVQ6; P53675	A0A087WVQ6 [512-523]; P53675 [508-519]	0	1479.8	High	High	High	6100000	2500000	3800000	3.69128	High	0	8.224e-05
FALSE	High	[R].NLQNLLILTAIK.[A]			8.88608e-05	0	2	4	8	A0A087WVQ6; P53675	A0A087WVQ6 [1027-1038]; P53675 [1023-1034]	0	1353.85	High	High	High	37000000	17000000	22000000	3.73823	High	0	3.581e-05
FALSE	High	[K].AFMTADLPNELIELLEK.[I]	1xOxidation [M3]		0.000348018	0.000139255	2	4	2	A0A087WVQ6; P53675	A0A087WVQ6 [998-1014]; P53675 [994-1010]	0	1963.01	High	Not Found	High	110000		100000	3.96823	High	5.393e-05	0.0001252
FALSE	High	[R].AHMGMFTELAILYSK.[F]	1xOxidation [M]		0.000285764	0.000139255	2	6	9	A0A087WVQ6; P53675	A0A087WVQ6 [1316-1330]; P53675 [1312-1326]	0	1727.85	High	Not Found	High	3900000		2100000	3.47948	High	5.393e-05	9.599e-05
FALSE	High	[K].TLQIFNIEMK.[S]			0.000626683	0.000139255	2	7	5	A0A087WVQ6; P53675	A0A087WVQ6 [91-100]; P53675 [87-96]	0	1236.67	High	High	High	32000000	15000000	18000000	3.00303	High	5.393e-05	0.000331
FALSE	High	[K].TLQIFNIEMK.[S]	1xOxidation [M9]		0.000790838	0.000139255	2	7	5	A0A087WVQ6; P53675	A0A087WVQ6 [91-100]; P53675 [87-96]	0	1252.66	High	Not Found	High	12000000		7200000	2.89585	High	5.393e-05	0.0003207
FALSE	High	[R].VVGAMQLYSVDRK.[V]	1xOxidation [M5]		0.000333405	0.000139255	2	4	6	A0A087WVQ6; P53675	A0A087WVQ6 [181-193]; P53675 [177-189]	1	1481.78	High	Not Found	High	7000000		3400000	3.08	High	5.393e-05	0.0001184
FALSE	High	[K].EGQFKDIITK.[V]			0.00145324	0.000139255	2	6	3	A0A087WVQ6; P53675	A0A087WVQ6 [1392-1401]; P53675 [1388-1397]	1	1178.64	High	Not Found	Not Found	33000000			2.32065	High	9.476e-05	0.0005253
FALSE	High	[RK].YIEIYVQK.[V]			0.0203341	0.00303947	2	4	5	A0A087WVQ6; P53675	A0A087WVQ6 [803-810]; P53675 [799-806]	0	1055.58	High	High	High	53000000	22000000	27000000	2.36849	High	0.001101	0.007317
FALSE	High	[R].QDVYDLLK.[T]			0.00431783	0.000672379	1	2	1	A0A087WW66	A0A087WW66 [491-498]	0	993.525	High	Not Found	Not Found	760000			2.73785	High	0.0002621	0.001504
FALSE	High	[R].VGNQIFQSR.[V]			0.0208392	0.00303947	1	3	2	A0A087WXU3	A0A087WXU3 [420-428]	0	1048.55	Not Found	High	High		1300000	1400000	2.33592	High	0.001151	0.007518
FALSE	High	[K].VLVALASEELAK.[G]			0.0269552	0.00407979	1	3	1	A0A087WXU3	A0A087WXU3 [891-902]	0	1242.73	Not Found	Not Found	High			610000	2.06331	High	0.001492	0.00984
FALSE	High	[K].HTTSIFDDFAHYEK.[R]			0.0184197	0.0026564	1	5	2	A0A087WY31	A0A087WY31 [558-571]	0	1710.78	Not Found	High	High			1100000	3.11781	High	0.000943	0.006577
FALSE	High	[K].SYSEDDIHR.[S]			0.00809688	0.00101398	2	6	5	A0A087WY31; Q9Y5A9	A0A087WY31 [426-434]; Q9Y5A9 [417-425]	0	1121.49	High	High	High	680000	5100000	5200000	1.82319	High	0.0009168	0.006357
FALSE	High	[K].DFDWNLK.[NH]			0.0433038	0.00609595	2	5	3	A0A087WY31; Q9Y5A9	A0A087WY31 [411-417]; Q9Y5A9 [402-408]	0	937.441	High	High	High	1400000	2100000	1700000	1.79263	High	0.00691	0.05853
FALSE	High	[R].DTQEVPLEK.[A]			0.0443565	0.00621422	2	6	3	A0A087WY31; Q9Y5A9	A0A087WY31 [537-545]; Q9Y5A9 [528-536]	0	1058.54	High	High	High	1300000			2.1945	High	0.0046	0.03531
FALSE	High	[R].LSSSSATLLNSPDR.[A]			0.000251151	0	1	2	3	A0A087WZ40	A0A087WZ40 [221-234]	0	1447.74	High	High	High	770000	2200000	1400000	4.0164	High	0	7.97e-05
FALSE	High	[K].TSAGTTDPEEATR.[L]			0.000260977	0.000139255	1	2	2	A0A087WZ40	A0A087WZ40 [499-511]	0	1335.6	Not Found	High	High		1200000	1100000	2.99506	High	5.393e-05	8.409e-05
FALSE	High	[R].LLTPTHSFLAR.[S]			0.00159423	0.000410646	1	2	3	A0A087WZ40	A0A087WZ40 [251-261]	0	1255.72	Not Found	High	High				2.71973	High	0.0001857	0.0005738
FALSE	High	[R].EIVWLEREER.[A]			0.0184197	0.0026564	1	2	1	A0A087WZ40	A0A087WZ40 [107-116]	1	1358.71	Not Found	High	Not Found		4600000		2.04861	High	0.000943	0.006586
FALSE	High	[R].MGLAMGGGGGASFDR.[A]			0.000198659	0	1	4	3	A0A087X0X3	A0A087X0X3 [607-621]	0	1383.61	High	High	High	3500000	6100000	5000000	3.67098	High	0	5.799e-05
FALSE	High	[K].EKVGEVTYVELLMDAEGK.[S]			0.000195721	0	1	5	3	A0A087X0X3	A0A087X0X3 [93-110]	1	2010.01	High	High	High	640000	1700000	1600000	3.59965	High	0.0002329	0.001029
FALSE	High	[R].GNFGGSFAGSFGGAGGHAPGVAR.[K]			2.51403e-06	0	1	4	4	A0A087X0X3	A0A087X0X3 [628-650]	0	2034.95	High	High	High	16000000	35000000	25000000	4.78857	High	0	1.371e-06
FALSE	High	[R].LGSTVFVANLDYK.[V]			3.33151e-05	0	1	5	3	A0A087X0X3	A0A087X0X3 [202-214]	0	1426.76	High	High	High	3000000	6900000	5200000	4.03356	High	0	8.416e-06
FALSE	High	[K].QGGGGGGGSVPGIER.[M]			4.2141e-05	0	1	4	6	A0A087X0X3	A0A087X0X3 [389-403]	0	1284.63	High	High	High	7200000	20000000	17000000	4.80335	High	0	2.555e-05
FALSE	High	[K].VGEVTYVELLMDAEGK.[S]			9.47839e-05	0	1	5	4	A0A087X0X3	A0A087X0X3 [95-110]	0	1752.87	High	High	High	710000	1300000	1400000	4.06653	High	0	2.496e-05
FALSE	High	[R].AFITNIPFDVK.[W]			0.00027046	0.000139255	1	7	6	A0A087X0X3	A0A087X0X3 [73-83]	0	1264.69	High	High	High	10000000	24000000	15000000	3.26015	High	5.393e-05	0.0003055
FALSE	High	[R].INEILSNALKR.[G]			0.000319223	0.000139255	1	3	3	A0A087X0X3	A0A087X0X3 [372-382]	1	1270.75	High	High	High	2200000	4600000	4000000	3.27024	High	5.393e-05	0.0001118
FALSE	High	[R].INEILSNALK.[R]			0.00116989	0.000139255	1	3	3	A0A087X0X3	A0A087X0X3 [372-381]	0	1114.65	High	High	High	9900000	21000000	18000000	2.81324	High	0.0002329	0.0007438
FALSE	High	[R].MGLAMGGGGGASFDR.[A]	1xOxidation [M5]		0.00188463	0.000580472	1	4	2	A0A087X0X3	A0A087X0X3 [607-621]	0	1399.61	High	High	Not Found	850000	2800000		3.16077	High	0.0002329	0.0006728
FALSE	High	[K].FESPEVAER.[A]			0.00383081	0.000672379	1	2	4	A0A087X0X3	A0A087X0X3 [699-707]	0	1063.51	High	High	High	5500000	8100000	7700000	2.0698	High	0.0002621	0.00134
FALSE	High	[R].GGNRFEPYANPTKR.[Y]			0.00954049	0.0013832	1	7	1	A0A087X0X3	A0A087X0X3 [57-70]	2	1606.81	Not Found	High	Not Found		10000000		2.87328	High	0.000492	0.003316
FALSE	High	[R].NLPFDFTWK.[M]			0.0134787	0.00177683	1	4	5	A0A087X0X3	A0A087X0X3 [659-667]	0	1167.58	High	High	High	5900000	7900000	6500000	2.08706	High	0.0006732	0.00475
FALSE	High	[K].WQSLKDLVK.[E]			0.0512047	0.00720309	1	7	3	A0A087X0X3	A0A087X0X3 [84-92]	1	1116.64	High	High	High	4300000	7100000	7100000	2.11071	High	0.00272	0.01986
FALSE	High	[R].AGAGAPVVGSGSSGGGNAFTGLGPVSTLPSLHGK.[Q]			0.0159793	0.00200015	1	3	1	A0A087X295	A0A087X295 [566-599]	0	2964.52	Not Found	Not Found	High			500000	3.72292	High	0.0007849	0.005677
FALSE	High	[R].KPYVLNDLEAEASLPEKK.[G]			7.10249e-05	0	1	4	2	A0A087X2G6	A0A087X2G6 [90-107]	1	2044.1	Not Found	High	High		4100000	3300000	5.32299	High	0	6.265e-05
FALSE	High	[K].AMEVDIEERPK.[E]			0.00193259	0.000580472	1	4	2	A0A087X2G6	A0A087X2G6 [75-85]	0	1316.65	Not Found	High	High		3600000	5200000	2.78805	High	0.0002329	0.001018
FALSE	High	[R].QNLAEMGLAVDPNR.[A]			0.0566822	0.0082669	1	5	1	A0A087X2G6	A0A087X2G6 [51-64]	0	1527.76	Not Found	Not Found	High			990000	2.68538	High	0.00316	0.02223
FALSE	High	[K].ALQSVGQIVGEVLK.[Q]			0.00302241	0.000580472	1	5	3	A0A087X2I1	A0A087X2I1 [63-76]	0	1440.84	High	High	High	330000	440000	360000	2.77035	High	0.0002329	0.001065
FALSE	High	[K].VVSSSIVDKYIGESAR.[L]			0.0630021	0.00922228	1	4	1	A0A087X2I1	A0A087X2I1 [212-227]	1	1709.91	Not Found	High	Not Found		920000		2.18355	High	0.003518	0.02522
FALSE	High	[K].IKKDPAQFLQVHGR.[A]			0.00140892	0.000139255	1	5	3	A0A0A0MQS2	A0A0A0MQS2 [33-46]	2	1636.93	High	High	High	2900000	2900000	3000000	3.35508	High	9.476e-05	0.000512
FALSE	High	[K].LTRPAASPAVGEK.[L]			0.000639373	0.000139255	1	3	4	A0A0A0MQS2	A0A0A0MQS2 [541-553]	0	1296.73	High	High	High	2300000	5400000	4300000	3.713	High	9.476e-05	0.0005094
FALSE	High	[K].QATTYGMADGDFVR.[M]			0.0133636	0.00177683	1	3	1	A0A0A0MQS2	A0A0A0MQS2 [224-237]	0	1531.68	High	Not Found	Not Found	1500000			1.90309	High	0.0006524	0.004689
FALSE	High	[K].MIQQEHERQEREDELR.[A]			0.0480504	0.00671444	1	4	1	A0A0A0MQS2	A0A0A0MQS2 [601-616]	2	2126	High	Not Found	Not Found	2600000			2.24712	High	0.002564	0.01853
FALSE	High	[-].MDNFFTEGTR.[V]	1xAcetyl [N-Term]	A0A0A0MQX1 1xAcetyl [N-Term]	0.000705401	0.000139255	1	2	3	A0A0A0MQX1	A0A0A0MQX1 [1-10]	0	1259.54	High	High	High	290000	570000	530000	2.68422	High	5.393e-05	0.000269
FALSE	High	[R].MKEQQELSLTEASLQK.[L]			0.0139484	0.00184463	1	3	1	A0A0A0MQX1	A0A0A0MQX1 [914-929]	1	1862.95	Not Found	Not Found	High			880000	1.87616	High	0.0006732	0.004935
FALSE	High	[K].ITINSHTTAGEVVEK.[L]			0.0458002	0.00657689	1	3	1	A0A0A0MQX1	A0A0A0MQX1 [1725-1739]	0	1598.84	High	Not Found	Not Found	1600000			2.6993	High	0.002515	0.01744
FALSE	High	[K].LLNEATR.[W]			0.046539	0.00663101	1	3	1	A0A0A0MQX1	A0A0A0MQX1 [1492-1498]	0	816.457	Not Found	Not Found	High			1400000	1.7812	High	0.002538	0.01789
FALSE	High	[R].SAELLGLDPTQLTDALTQR.[S]			0.0484352	0.00671444	1	3	1	A0A0A0MQX1	A0A0A0MQX1 [358-376]	0	2042.08	Not Found	Not Found	High			210000	2.78144	High	0.002564	0.01857
FALSE	High	[K].ANGTSALTAQNGK.[A]			0.000172784	0	1	2	2	A0A0A0MRM9	A0A0A0MRM9 [555-567]	0	1232.62	Not Found	High	High		900000	1300000	3.72103	High	0	4.893e-05
FALSE	High	[K].ATGATQQDANASSLLDIYSFWLK.[S]			1.30334e-05	0	1	2	3	A0A0A0MRM9	A0A0A0MRM9 [36-58]	0	2500.24	High	High	High	150000	310000	370000	4.9052	High	0	3.218e-06
FALSE	High	[K].VAGGAAPSKPASAK.[K]			0.000836784	0.000139255	1	2	7	A0A0A0MRM9	A0A0A0MRM9 [506-519]	0	1211.67	Not Found	High	High		18000000	5900000	3.08158	High	9.476e-05	0.0004177
FALSE	High	[R].VREEEIEVDSR.[V]			0.000712943	0.000139255	1	2	9	A0A0A0MRM9	A0A0A0MRM9 [637-647]	1	1360.67	High	High	High	41000000	72000000	93000000	3.19521	High	9.476e-05	0.0003878
FALSE	High	[R].VADNSFDAKR.[G]			0.000491298	0.000139255	1	2	8	A0A0A0MRM9	A0A0A0MRM9 [648-657]	1	1122.55	High	High	High	1100000	4300000	2300000	3.45448	High	5.393e-05	0.0002387
FALSE	High	[K].NKPGPYSSVPPPSAPPPK.[K]			0.00534397	0.000759398	1	3	8	A0A0A0MRM9	A0A0A0MRM9 [293-310]	0	1816.96	High	High	High	5600000	3200000	630000	2.90192	High	0.002059	0.01411
FALSE	High	[K].LQTPNTFPK.[R]			0.00626739	0.000949136	1	2	6	A0A0A0MRM9	A0A0A0MRM9 [614-622]	0	1045.57	High	High	High	49000000	58000000	69000000	2.33198	High	0.002039	0.01359
FALSE	High	[R].VADNSFDAK.[R]			0.00632063	0.000949136	1	2	4	A0A0A0MRM9	A0A0A0MRM9 [648-656]	0	966.453	Not Found	High	High		11000000	12000000	2.22216	High	0.0006732	0.004943
FALSE	High	[K].NKPGPYSSVPPPSAPPPKK.[S]			0.00705909	0.00101398	1	3	2	A0A0A0MRM9	A0A0A0MRM9 [293-311]	1	1945.05	High	Not Found	High	670000			3.78253	High	0.0003703	0.002436
FALSE	High	[K].LQANGPVAK.[K]			0.0143105	0.00184463	1	3	2	A0A0A0MRM9	A0A0A0MRM9 [67-75]	0	897.515	High	Not Found	High	230000		5100000	2.04296	High	0.00188	0.01272
FALSE	High	[R].RVREEEIEVDSR.[V]			0.0135948	0.00184463	1	2	1	A0A0A0MRM9	A0A0A0MRM9 [636-647]	2	1516.77	High	Not Found	Not Found	3200000			1.94511	High	0.0006732	0.004812
FALSE	High	[R].GAAGDWGER.[A]			0.0163881	0.00234475	1	2	3	A0A0A0MRM9	A0A0A0MRM9 [658-666]	0	918.406	High	High	High	4900000	16000000	25000000	2.45464	High	0.00188	0.01273
FALSE	High	[K].AALSLPAK.[Q]			0.0409479	0.00584578	1	2	5	A0A0A0MRM9	A0A0A0MRM9 [462-469]	0	770.477	High	High	High	15000000	23000000	26000000	2.17954	High	0.003681	0.0265
FALSE	High	[R].VVPSDLYPLVLGFLR.[D]			0.000202199	0	2	5	9	A0A0A0MRM9; S4R341	A0A0A0MRM9 [8-22]; S4R341 [9-23]	0	1687.98	High	High	High	320000	670000	930000	2.77479	High	5.393e-05	0.0001079
FALSE	High	[R].RVVPSDLYPLVLGFLR.[D]			0.000209318	0	2	5	5	A0A0A0MRM9; S4R341	A0A0A0MRM9 [7-22]; S4R341 [8-23]	1	1844.08	High	High	High	3700000	5500000	7600000	4.06843	High	0	7.054e-05
FALSE	High	[R].DNQLSEVANK.[F]			0.00164414	0.000410646	2	5	4	A0A0A0MRM9; S4R341	A0A0A0MRM9 [23-32]; S4R341 [24-33]	0	1117.55	High	High	High	14000000	38000000	60000000	2.80061	High	0.0002329	0.0008859
FALSE	High	[K].WMEEQAQSLIDKTTAAFQQGK.[I]			0.00124452	0.000139255	1	2	1	A0A0A0MRR7	A0A0A0MRR7 [62-82]	1	2410.17	High	Not Found	Not Found	630000			2.10993	High	9.476e-05	0.0004558
FALSE	High	[R].EQEITAVQAR.[M]			0.0029135	0.000580472	1	4	1	A0A0A0MRV0	A0A0A0MRV0 [752-761]	0	1144.6	Not Found	High	Not Found		1100000		2.24491	High	0.0002329	0.001026
FALSE	High	[K].TLVSTVGSMVFNEGEAQR.[L]			0.00547919	0.000854542	1	3	1	A0A0A0MRV0	A0A0A0MRV0 [652-669]	0	1924.94	Not Found	High	Not Found				3.41974	High	0.0003201	0.001896
FALSE	High	[K].VGAAEEELQK.[S]			0.0166656	0.00234475	1	5	1	A0A0A0MRV0	A0A0A0MRV0 [1160-1169]	0	1073.55	Not Found	High	Not Found		880000		2.1687	High	0.0008388	0.005937
FALSE	High	[R].NSLVDKPFAAK.[E]			0.000462168	0.000139255	1	3	2	A0A0A0MSG2	A0A0A0MSG2 [189-199]	0	1189.66	Not Found	High	High		2300000	1800000	3.29715	High	5.393e-05	0.0002587
FALSE	High	[K].KPITTGGVTYR.[E]			0.00464513	0.000759398	1	3	2	A0A0A0MSG2	A0A0A0MSG2 [283-293]	0	1192.67	Not Found	High	High		5700000	3800000	2.80202	High	0.0002895	0.001605
FALSE	High	[R].GLDPVEILQER.[E]			0.00131596	0.000139255	1	3	2	A0A0A0MT49	A0A0A0MT49 [360-370]	0	1268.68	Not Found	High	High			820000	1.97508	High	0.001414	0.009334
FALSE	High	[R].GPTPFNQNQLHQLR.[A]			0.0019448	0.000580472	1	3	2	A0A0A0MT49	A0A0A0MT49 [168-181]	0	1649.85	High	Not Found	High	1600000		2900000	2.46746	High	0.0003703	0.002263
FALSE	High	[K].LTQVLNTHYVAPR.[R]			0.000224822	0	2	5	1	A0A0A0MT49; P51531	A0A0A0MT49 [957-969]; P51531 [863-875]	0	1511.83	High	Not Found	Not Found	1300000			2.24277	High	0	6.829e-05
FALSE	High	[K].VIQAGMFDQK.[S]			0.0042488	0.000672379	2	6	2	A0A0A0MT49; P51531	A0A0A0MT49 [1292-1301]; P51531 [1198-1207]	0	1136.58	High	High	Not Found				2.54375	High	0.0002621	0.001477
FALSE	High	[K].TLAQLNPESSLFIIASK.[T]			1.87247e-05	0	1	6	4	A0A0A0MTS2	A0A0A0MTS2 [210-226]	0	1832.02	High	High	High	580000	1800000	1500000	4.28447	High	0	5.59e-06
FALSE	High	[R].VWYVSNIDGTHIAK.[T-]			7.7076e-05	0	1	8	3	A0A0A0MTS2	A0A0A0MTS2 [196-209]	0	1602.83	High	High	High	3600000	12000000	7100000	3.12933	High	0	2.698e-05
FALSE	High	[K].HFVALSTNTTK.[V]			0.000142128	0	1	6	4	A0A0A0MTS2	A0A0A0MTS2 [257-267]	0	1218.65	High	High	High	2200000	6900000	6000000	2.9031	High	0.001414	0.009503
FALSE	High	[K].LTPFMLGALVAMYEHK.[I]			0.00013245	0	1	2	2	A0A0A0MTS2	A0A0A0MTS2 [497-512]	0	1820.94	High	Not Found	High	370000		680000	3.72765	High	0	3.603e-05
FALSE	High	[K].TFTTQETITNAETAKEWFLQAAKDPSAVAK.[H]			0.000760773	0.000139255	1	6	1	A0A0A0MTS2	A0A0A0MTS2 [227-256]	2	3297.66	Not Found	High	Not Found		1500000		2.5333	High	5.393e-05	0.0002892
FALSE	High	[K].ELQAAGKSPEDLER.[L]			0.0369367	0.00554572	1	3	1	A0A0A0MTS2	A0A0A0MTS2 [463-476]	1	1542.78	Not Found	High	Not Found		1500000		2.48244	High	0.002059	0.01386
FALSE	High	[R].MLVDLAK.[S]			0.054953	0.00763621	1	12	3	A0A0A0MTS2	A0A0A0MTS2 [82-88]	0	789.454	High	High	High	2700000	7100000	6200000	1.9903	High	0.002906	0.02136
FALSE	High	[K].LVNGNPVVMKDGK.[W]			0.0472891	0.00668674	1	6	2	A0A0A6YYG9	A0A0A6YYG9 [366-378]	1	1370.75	High	Not Found	Not Found	6300000			2.32929	High	0.008144	0.06955
FALSE	High	[R].AENFFILR.[R]			0.0115425	0.00171407	2	5	3	A0A0A6YYG9; F8WCF6	A0A0A6YYG9 [98-105]; F8WCF6 [98-105]	0	1009.55	High	High	High	590000	2600000	1800000	2.0622	High	0.000632	0.00405
FALSE	High	[K].GLDVDSLVIEHIQVNK.[A]			0.00018411	0	1	10	3	A0A0A6YYL6	A0A0A6YYL6 [106-121]	0	1778.96	High	High	High	5400000	12000000	10000000	3.12874	High	0	5.292e-05
FALSE	High	[K].KSAEFLLHMLK.[N]			6.88347e-05	0	1	11	7	A0A0A6YYL6	A0A0A6YYL6 [86-96]	1	1316.74	High	High	High	15000000	36000000	27000000	4.7495	High	0	3.941e-05
FALSE	High	[K].GLDVDSLVIEHIQVNKAPK.[M]			0.00108011	0.000139255	1	10	4	A0A0A6YYL6	A0A0A6YYL6 [106-124]	1	2075.15	High	High	High	6000000	18000000	11000000	3.24998	High	9.476e-05	0.0003986
FALSE	High	[K].SAEFLLHMLK.[N]			0.000345989	0.000139255	1	11	7	A0A0A6YYL6	A0A0A6YYL6 [87-96]	0	1188.64	High	High	High	6800000	15000000	9100000	3.38369	High	5.393e-05	0.0002264
FALSE	High	[R].YSLDPENPTK.[S]			0.00110012	0.000139255	1	10	5	A0A0A6YYL6	A0A0A6YYL6 [4-13]	0	1163.56	High	High	High	22000000	39000000	36000000	2.77975	High	9.476e-05	0.0004058
FALSE	High	[K].YLKDVTLQK.[Q]			0.00147134	0.000139255	1	12	3	A0A0A6YYL6	A0A0A6YYL6 [47-55]	1	1107.64	High	High	High	15000000	28000000	25000000	3.22204	High	9.476e-05	0.0005323
FALSE	High	[K].QWGWTQGRWPK.[K]			0.00670731	0.00101398	1	11	2	A0A0A6YYL6	A0A0A6YYL6 [75-85]	1	1429.71	High	Not Found	High				2.47658	High	0.0003703	0.002317
FALSE	High	[K].EQIVPKPEEEVAQK.[K]			0.0119484	0.00171407	1	7	3	A0A0A6YYL6	A0A0A6YYL6 [154-167]	0	1623.86	High	High	Not Found	7600000	11000000		2.04573	High	0.000632	0.004194
FALSE	High	[K].QWGWTQGR.[W]			0.0480504	0.00671444	1	11	3	A0A0A6YYL6	A0A0A6YYL6 [75-82]	0	1018.49	High	High	High	18000000	33000000	26000000	2.70981	High	0.002863	0.02127
FALSE	High	[R].VGGSDEEASGIPSR.[T]			4.62369e-05	0	1	5	1	A0A0B4J1V8	A0A0B4J1V8 [356-369]	0	1360.63	Not Found	Not Found	High			1900000	4.10173	High	0	1.178e-05
FALSE	High	[R].NLEAYAANPHSFVFTR.[G]			0.00538863	0.000759398	1	3	2	A0A0B4J1V8	A0A0B4J1V8 [21-36]	0	1836.9	Not Found	High	High		3400000	2400000	2.63281	High	0.0002895	0.001863
FALSE	High	[K].LMATMFQNLFPSINVHK.[V]			0.0128016	0.00177683	1	5	1	A0A0B4J1V8	A0A0B4J1V8 [155-171]	0	1991.02	Not Found	Not Found	High			470000	2.60633	High	0.0006524	0.004509
FALSE	High	[R].LTEIGPR.[M]			0.0429586	0.00602421	1	5	1	A0A0B4J1V8	A0A0B4J1V8 [272-278]	0	785.452	High	Not Found	Not Found	1600000			1.78282	High	0.002269	0.01632
FALSE	High	[R].MTLQLIK.[V]			0.0607007	0.00891121	1	5	3	A0A0B4J1V8	A0A0B4J1V8 [279-285]	0	846.512	High	High	High	1400000	3400000	2900000	1.98607	High	0.009131	0.07542
FALSE	High	[K].VLEFLASSFEVSR.[H]			0.000202199	0	1	3	1	A0A0B4J2E5	A0A0B4J2E5 [802-814]	0	1483.78	Not Found	Not Found	High			240000	3.21499	High	0	5.942e-05
FALSE	High	[R].VLFDPFELDTSVTPGR.[V]			1.28201e-05	0	1	2	3	A0A0B4J2E5	A0A0B4J2E5 [734-749]	0	1792.91	High	High	High	540000	540000	620000	4.18592	High	0	2.332e-05
FALSE	High	[R].AGTLLPVIQFLQK.[S]			0.000287151	0.000139255	1	3	2	A0A0B4J2E5	A0A0B4J2E5 [838-850]	0	1427.86	High	Not Found	High	1200000		1900000	3.00694	High	5.393e-05	9.649e-05
FALSE	High	[R].FSNLLGTVYR.[R]			0.000817968	0.000139255	1	3	3	A0A0B4J2E5	A0A0B4J2E5 [7-16]	0	1169.63	High	High	High	2500000	3900000	4100000	2.53513	High	0.004053	0.02906
FALSE	High	[K].GNIAQMYHAPGK.[K]			0.000951488	0.000139255	1	2	2	A0A0B4J2E5	A0A0B4J2E5 [116-127]	0	1286.63	High	High	Not Found	2300000	2200000		3.10988	High	9.476e-05	0.0003558
FALSE	High	[K].LVQEALEAVPR.[G]			0.000294246	0.000139255	1	2	4	A0A0B4J2E5	A0A0B4J2E5 [774-784]	0	1224.69	High	High	High	2600000	4100000	4300000	3.04135	High	9.476e-05	0.0004525
FALSE	High	[R].LWDMFDSWR.[T]			0.00313682	0.000580472	1	2	2	A0A0B4J2E5	A0A0B4J2E5 [527-535]	0	1255.56	High	Not Found	High	190000		230000	1.86828	High	0.0002329	0.001101
FALSE	High	[R].EFNAFVLDK.[T]			0.00276984	0.000580472	1	2	2	A0A0B4J2E5	A0A0B4J2E5 [130-138]	0	1082.55	Not Found	High	High		1200000	1200000	2.768	High	0.0002329	0.0009787
FALSE	High	[K].GSVHSVSFSPDGR.[K]			0.0104037	0.00163601	1	2	3	A0A0B4J2E5	A0A0B4J2E5 [97-109]	0	1331.63	High	High	High	3900000	5000000	4900000	2.50452	High	0.005648	0.04399
FALSE	High	[K].ADLLQREEEEEEEEDQEGDRETTIR.[G]			0.0440027	0.00615587	1	2	1	A0A0B4J2E5	A0A0B4J2E5 [234-258]	2	3048.35	High	Not Found	Not Found	2000000			2.08549	High	0.002337	0.0167
FALSE	High	[R].AILMALR.[L]			0.0658371	0.00979102	1	2	1	A0A0B4J2E5	A0A0B4J2E5 [762-768]	0	787.486	Not Found	High	Not Found		2000000		1.98032	High	0.003681	0.02643
FALSE	High	[K].FAAATGATPIAGR.[F]			0.000143622	0	1	4	3	A0A0C4DG17	A0A0C4DG17 [95-107]	0	1203.65	High	High	High	20000000	39000000	32000000	3.59878	High	0	3.952e-05
FALSE	High	[R].AIVAIENPADVSVISSR.[N]			1.98324e-05	0	1	4	8	A0A0C4DG17	A0A0C4DG17 [64-80]	0	1740.95	High	High	High	5300000	11000000	9500000	4.18349	High	0	5.749e-06
FALSE	High	[R].EHPWEVMPDLYFYRDPEEIEKEEQAAAEK.[A]			0.000248123	0	1	3	4	A0A0C4DG17	A0A0C4DG17 [197-225]	2	3578.64	Not Found	High	High		3700000	3200000	3.38059	High	5.393e-05	0.0002621
FALSE	High	[R].KSDGIYIINLKR.[T]			0.000555789	0.000139255	1	4	3	A0A0C4DG17	A0A0C4DG17 [42-53]	2	1419.83	High	High	High	2200000	5000000	4200000	3.60826	High	9.476e-05	0.0005448
FALSE	High	[K].GAHSVGLMWWMLAR.[E]			0.00072448	0.000139255	1	3	2	A0A0C4DG17	A0A0C4DG17 [172-185]	0	1614.8	Not Found	High	High		3100000	2100000	3.2083	High	5.393e-05	0.0002764
FALSE	High	[K].FLAAGTHLGGTNLDFQMEQYIYKR.[K]			0.00212646	0.000580472	1	4	1	A0A0C4DG17	A0A0C4DG17 [18-41]	1	2773.38	Not Found	Not Found	High			2400000	3.21692	High	0.0002329	0.0007592
FALSE	High	[K].SDGIYIINLK.[R]			0.00275012	0.000580472	1	4	3	A0A0C4DG17	A0A0C4DG17 [43-52]	0	1135.64	High	High	High	1100000	2300000	1600000	2.73866	High	0.0002329	0.001035
FALSE	High	[K].SDGIYIINLKR.[T]			0.00500129	0.000759398	1	4	2	A0A0C4DG17	A0A0C4DG17 [43-53]	1	1291.74	High	High	Not Found	1000000	2300000		2.52045	High	0.0003201	0.002033
FALSE	High	[R].FTPGTFTNQIQAAFREPR.[L]			0.0133636	0.00177683	1	3	5	A0A0C4DG17	A0A0C4DG17 [108-125]	1	2081.06	High	High	High	15000000	21000000	22000000	2.4643	High	0.002255	0.01575
FALSE	High	[R].LLVVTDPR.[A]			0.0172332	0.00257495	1	3	1	A0A0C4DG17	A0A0C4DG17 [126-133]	0	912.551	Not Found	High	Not Found		54000000		2.40925	High	0.0009168	0.006145
FALSE	High	[R].KSDGIYIINLK.[R]			0.0310662	0.00462994	1	4	2	A0A0C4DG17	A0A0C4DG17 [42-52]	1	1263.73	Not Found	High	High		7200000	8100000	3.26695	High	0.007681	0.0655
FALSE	High	[R].SLEEGEGPIAVIMTPTR.[E]			6.93764e-05	0	1	3	2	A0A0C4DG89	A0A0C4DG89 [439-455]	0	1799.92	Not Found	High	High		2000000	1000000	4.40811	High	0	1.792e-05
FALSE	High	[K].GYAYTFITEDQAR.[Y]			0.000374549	0.000139255	1	2	3	A0A0C4DG89	A0A0C4DG89 [717-729]	0	1534.72	High	High	High	9400000	18000000	13000000	2.89178	High	9.476e-05	0.0004941
FALSE	High	[R].ISEYSEAAITIR.[G]			0.000481208	0.000139255	1	2	2	A0A0C4DG89	A0A0C4DG89 [959-970]	0	1352.71	Not Found	High	High		1700000	1200000	2.84697	High	5.393e-05	0.0001825
FALSE	High	[K].NLGIESQVDVMQQATNAILR.[G]			0.000417414	0.000139255	1	1	1	A0A0C4DG89	A0A0C4DG89 [864-883]	0	2200.14	Not Found	High	Not Found		550000		3.34005	High	5.393e-05	0.000156
FALSE	High	[R].LQNSYQPTNK.[G]			0.000649155	0.000139255	1	3	2	A0A0C4DG89	A0A0C4DG89 [1017-1026]	0	1192.6	Not Found	High	High		3500000	2300000	2.92827	High	5.393e-05	0.0002475
FALSE	High	[R].QTVMFSATFPR.[A]			0.000442839	0.000139255	1	2	3	A0A0C4DG89	A0A0C4DG89 [555-565]	0	1284.64	High	High	High	1100000	2700000	2000000	2.64876	High	5.393e-05	0.0002214
FALSE	High	[R].ILSKPIEVQVGGR.[S]			0.00088651	0.000139255	1	2	2	A0A0C4DG89	A0A0C4DG89 [574-586]	0	1395.83	High	High	Not Found	3700000	8400000		3.30452	High	0.0002255	0.0006494
FALSE	High	[R].MIDMLAANSGR.[V]			0.00285071	0.000580472	1	2	3	A0A0C4DG89	A0A0C4DG89 [506-516]	0	1178.57	High	High	High	2000000	4900000	2900000	2.57646	High	0.001272	0.008587
FALSE	High	[K].LLVATSVAAR.[G]			0.00561823	0.000854542	1	2	1	A0A0C4DG89	A0A0C4DG89 [672-681]	0	1000.61	Not Found	High	Not Found		5600000		2.30586	High	0.0003201	0.001936
FALSE	High	[K].TIAEQLAEK.[I]			0.0178178	0.00257495	1	2	2	A0A0C4DG89	A0A0C4DG89 [896-904]	0	1002.55	High	High	Not Found	4700000	6700000		1.81994	High	0.0046	0.03541
FALSE	High	[R].GGTILAPTVSAK.[T]			0.0239156	0.00356116	1	2	2	A0A0C4DG89	A0A0C4DG89 [884-895]	0	1114.65	Not Found	High	High		8300000	5700000	2.62257	High	0.009849	0.08163
FALSE	High	[K].TIAFLLPMFR.[H]			0.0269552	0.00407979	1	3	3	A0A0C4DG89	A0A0C4DG89 [423-432]	0	1208.69	High	High	High	960000	2000000	1600000	2.55923	High	0.004972	0.03943
FALSE	High	[K].NFYVEVPELAK.[M]			0.0396649	0.00579477	1	3	1	A0A0C4DG89	A0A0C4DG89 [334-344]	0	1308.68	Not Found	Not Found	High			1300000	2.36801	High	0.00217	0.01496
FALSE	High	[K].VVTVVTTK.[K]			0.0399815	0.00584578	1	3	2	A0A0C4DG89	A0A0C4DG89 [264-271]	0	846.529	High	High	Not Found	1400000	6600000		1.86426	High	0.002787	0.02013
FALSE	High	[K].AMENIGELKK.[E]			0.0443565	0.00621422	1	3	1	A0A0C4DG89	A0A0C4DG89 [178-187]	1	1132.6	High	Not Found	Not Found	2500000			1.8818	High	0.002354	0.01693
FALSE	High	[K].LNYVPLEKQEEERQDGGQNESFK.[R]			0.0607007	0.00891121	1	2	1	A0A0C4DG89	A0A0C4DG89 [909-931]	2	2737.31	Not Found	High	Not Found		2900000		2.28726	High	0.003389	0.02396
FALSE	High	[R].HHYEQQQEDLAR.[N]			0.000732324	0.000139255	1	6	4	A0A0C4DGG9	A0A0C4DGG9 [1317-1328]	0	1553.71	High	High	High	510000	1400000	1600000	2.83386	High	0.0002329	0.0007791
FALSE	High	[R].VGGNIEVLGFNAR.[Q]			0.00156502	0.000410646	1	5	3	A0A0C4DGG9	A0A0C4DGG9 [1432-1444]	0	1345.72	High	High	High	660000	1200000	1200000	2.84628	High	0.0003201	0.001931
FALSE	High	[R].VLIFSQMTK.[M]			0.00585872	0.000854542	1	7	1	A0A0C4DGG9	A0A0C4DGG9 [1066-1074]	0	1066.6	High	Not Found	Not Found	1800000			1.72963	High	0.0003201	0.002026
FALSE	High	[K].GAADVEKVEEK.[S]			0.0108641	0.00163601	1	3	1	A0A0C4DGG9	A0A0C4DGG9 [1662-1672]	1	1174.6	Not Found	Not Found	High			1400000	2.65331	High	0.0006069	0.003783
FALSE	High	[R].IGVMSLIR.[K]			0.0504	0.00684591	1	3	1	A0A0C4DGG9	A0A0C4DGG9 [1521-1528]	0	888.534	Not Found	Not Found	High			1800000	1.36438	High	0.002628	0.01943
FALSE	High	[R].AIIRENEFSFEDNAIR.[G]			0.0571202	0.00832875	1	3	1	A0A0C4DGG9	A0A0C4DGG9 [811-826]	1	1923.96	Not Found	High	Not Found		890000		2.55558	High	0.00316	0.02233
FALSE	High	[K].FAEMEER.[F]			0.0602461	0.00885242	1	3	1	A0A0C4DGG9	A0A0C4DGG9 [602-608]	0	911.393	Not Found	Not Found	High			1700000	1.8463	High	0.003353	0.02377
FALSE	High	[R].IDGGITGNMR.[Q]			0.0620756	0.00908731	1	3	1	A0A0C4DGG9	A0A0C4DGG9 [1093-1102]	0	1033.51	High	Not Found	Not Found	990000			2.17179	High	0.00343	0.02464
FALSE	High	[K].ELQQYIQAR.[E]			0.0282651	0.00421176	1	2	1	A0A0C4DGZ1	A0A0C4DGZ1 [93-101]	0	1148.61	Not Found	Not Found	High			790000	1.95191	High	0.001562	0.01034
FALSE	High	[R].LEQELFSGGNTGINFEK.[Y]			7.36376e-06	0	1	8	3	A0A0D9SF53	A0A0D9SF53 [146-162]	0	1882.92	High	High	High	1500000	2400000	1800000	4.95412	High	0	1.812e-06
FALSE	High	[KR].HVINFDLPSDIEEYVHR.[I]			1.13325e-06	0	1	6	14	A0A0D9SF53	A0A0D9SF53 [512-528]	0	2083.02	High	High	High	23000000	45000000	40000000	6.0824	High	0	2.73e-07
FALSE	High	[K].GFYDKDSSGWSSSK.[D]			5.05096e-05	0	1	6	6	A0A0D9SF53	A0A0D9SF53 [51-64]	1	1550.68	High	High	High	18000000	32000000	24000000	4.30503	High	0	1.29e-05
FALSE	High	[R].VGNLGLATSFFNER.[N]			2.87751e-05	0	1	6	9	A0A0D9SF53	A0A0D9SF53 [535-548]	0	1524.78	High	High	High	34000000	63000000	47000000	4.13231	High	0	7.22e-06
FALSE	High	[K].SPILVATAVAAR.[G]			9.30074e-05	0	1	6	12	A0A0D9SF53	A0A0D9SF53 [492-503]	0	1168.7	High	High	High	76000000	130000000	110000000	3.67795	High	0	2.446e-05
FALSE	High	[R].ELAVQIYEEAR.[K]			0.000210508	0	1	5	7	A0A0D9SF53	A0A0D9SF53 [277-287]	0	1320.68	High	High	High	17000000	28000000	25000000	3.97075	High	5.393e-05	8.777e-05
FALSE	High	[K].QEVPSWLENMAYEHHYK.[G]			1.5244e-05	0	1	7	9	A0A0D9SF53	A0A0D9SF53 [565-581]	0	2160.98	High	High	High	18000000	33000000	23000000	4.44122	High	0	1.096e-05
FALSE	High	[R].KQYPISLVLAPTR.[E]			0.000199248	0	1	5	7	A0A0D9SF53	A0A0D9SF53 [264-276]	1	1485.88	High	High	High	12000000	24000000	18000000	3.76173	High	0	7.124e-05
FALSE	High	[R].HTMMFSATFPK.[E]			0.000185835	0	1	5	6	A0A0D9SF53	A0A0D9SF53 [377-387]	0	1297.61	High	High	High	20000000	40000000	26000000	3.69859	High	5.393e-05	9.312e-05
FALSE	High	[R].HTMMFSATFPK.[E]	1xOxidation [M]		0.000232564	0	1	5	5	A0A0D9SF53	A0A0D9SF53 [377-387]	0	1313.6	High	High	High	4700000	9300000	7100000	3.24188	High	0	7.141e-05
FALSE	High	[K].TAAFLLPILSQIYSDGPGEALR.[A]			1.34708e-05	0	1	4	6	A0A0D9SF53	A0A0D9SF53 [231-252]	0	2332.25	High	High	High	440000	1100000	140000	4.69065	High	0	6.472e-06
FALSE	High	[R].QSSGASSSSFSSSR.[A]			5.67148e-05	0	1	6	4	A0A0D9SF53	A0A0D9SF53 [604-617]	0	1361.59	Not Found	High	High		6800000	5300000	3.65662	High	0	2.449e-05
FALSE	High	[R].SFLLDLLNATGK.[D]			0.000144623	0	1	4	6	A0A0D9SF53	A0A0D9SF53 [429-440]	0	1291.73	High	High	High	3100000	3900000	3900000	3.17026	High	0	4.789e-05
FALSE	High	[K].YLVLDEADRMLDMGFEPQIR.[R]			3.62795e-05	0	1	5	3	A0A0D9SF53	A0A0D9SF53 [343-362]	1	2411.17	High	High	High	670000	1600000	1500000	4.30392	High	0	2.608e-05
FALSE	High	[R].NINITKDLLDLLVEAK.[Q]			2.07713e-06	0	1	6	6	A0A0D9SF53	A0A0D9SF53 [549-564]	1	1812.05	High	High	High	1500000	4100000	2900000	5.80496	High	0	1.685e-06
FALSE	High	[K].YLVLDEADRMLDMGFEPQIR.[R]	1xOxidation [M]		0.000817968	0.000139255	1	5	3	A0A0D9SF53	A0A0D9SF53 [343-362]	1	2427.17	High	High	High	580000	1200000	1500000	3.09323	High	5.393e-05	0.0003094
FALSE	High	[K].DLLDLLVEAK.[Q]			0.000510494	0.000139255	1	7	3	A0A0D9SF53	A0A0D9SF53 [555-564]	0	1128.65	High	High	High	1300000	2700000	2200000	2.86862	High	5.393e-05	0.0001943
FALSE	High	[K].QYPISLVLAPTR.[E]			0.000945844	0.000139255	1	5	6	A0A0D9SF53	A0A0D9SF53 [265-276]	0	1357.78	High	High	High	25000000	43000000	28000000	3.15677	High	9.476e-05	0.0003544
FALSE	High	[R].VGSTSENITQK.[V]			0.000501793	0.000139255	1	5	7	A0A0D9SF53	A0A0D9SF53 [408-418]	0	1163.59	High	High	High	1700000	50000000	44000000	3.5225	High	5.393e-05	0.0001943
FALSE	High	[K].DKDAYSSFGSR.[SD]			0.000851293	0.000139255	1	10	6	A0A0D9SF53	A0A0D9SF53 [65-75]	1	1232.55	High	High	High	7900000	18000000	16000000	2.95137	High	9.476e-05	0.0004014
FALSE	High	[K].VVWVEESDKR.[S]			0.00116989	0.000139255	1	4	9	A0A0D9SF53	A0A0D9SF53 [419-428]	1	1246.64	High	High	High	72000000	110000000	110000000	3.0279	High	9.476e-05	0.0005067
FALSE	High	[R].DREEALHQFR.[S]			0.000392125	0.000139255	1	5	6	A0A0D9SF53	A0A0D9SF53 [479-488]	1	1300.64	High	High	High	65000000	120000000	110000000	3.07571	High	0.0002329	0.0009709
FALSE	High	[R].IVEQDTMPPK.[G]	1xOxidation [M7]		0.000662561	0.000139255	1	5	2	A0A0D9SF53	A0A0D9SF53 [364-373]	0	1173.58	Not Found	High	High		4200000		2.28653	High	5.393e-05	0.0002533
FALSE	High	[R].ELAVQIYEEARK.[F]			0.000414441	0.000139255	1	5	3	A0A0D9SF53	A0A0D9SF53 [277-288]	1	1448.77	High	High	High	5600000	11000000	7600000	3.27599	High	5.393e-05	0.0001545
FALSE	High	[R].IVEQDTMPPK.[G]			0.00166455	0.000533055	1	5	13	A0A0D9SF53	A0A0D9SF53 [364-373]	0	1157.59	High	High	High	2000000	5000000		2.37449	High	0.0002329	0.001092
FALSE	High	[K].YLVLDEADR.[M]			0.00516945	0.000759398	1	7	6	A0A0D9SF53	A0A0D9SF53 [343-351]	0	1093.55	High	High	High	38000000	60000000	47000000	2.50677	High	0.0003703	0.002779
FALSE	High	[R].SDYDGIGSR.[G]			0.00472171	0.000759398	1	6	4	A0A0D9SF53	A0A0D9SF53 [102-110]	0	969.427	High	High	High	5200000	31000000	27000000	2.34332	High	0.0005526	0.00342
FALSE	High	[K].QEVPSWLENMAYEHHYK.[G]	1xOxidation [M10]		0.0175234	0.00257495	1	7	2	A0A0D9SF53	A0A0D9SF53 [565-581]	0	2176.98	High	Not Found	High	2200000		5000000	2.23383	High	0.0009168	0.006246
FALSE	High	[R].YTRPTPVQK.[H]			0.0298682	0.0044254	1	7	2	A0A0D9SF53	A0A0D9SF53 [200-208]	0	1089.61	High	Not Found	High	4300000		41000000	2.32732	High	0.004269	0.03145
FALSE	High	[K].HAIPIIK.[EG]			0.034954	0.00518689	1	7	3	A0A0D9SF53	A0A0D9SF53 [209-215]	0	791.514	High	High	High	57000000	110000000	91000000	2.83575	High	0.001927	0.01303
FALSE	High	[R].FSGGFGAR.[D]			0.0429586	0.00602421	1	7	3	A0A0D9SF53	A0A0D9SF53 [593-600]	0	798.389	High	High	High	45000000	88000000	73000000	2.10355	High	0.002269	0.01627
FALSE	High	[K].EIQMLAR.[D]	1xOxidation [M4]		0.0488227	0.00671444	1	5	5	A0A0D9SF53	A0A0D9SF53 [388-394]	0	876.461	High	High	High	2000000	5000000	4500000	2.22382	High	0.003872	0.02776
FALSE	High	[K].EIQMLAR.[D]			0.0528454	0.00744959	1	5	3	A0A0D9SF53	A0A0D9SF53 [388-394]	0	860.466	High	High	High	40000000	72000000	65000000	2.04668	High	0.003294	0.02302
FALSE	High	[R].RIVEQDTMPPK.[G]	1xOxidation [M8]		0.0545266	0.0075759	1	5	2	A0A0D9SF53	A0A0D9SF53 [363-373]	1	1329.68	High	Not Found	High	400000			2.74936	High	0.007306	0.06198
FALSE	High	[R].AEFGDFDIK.[T]			0.0071807	0.00101398	1	3	3	A0A0D9SGE8	A0A0D9SGE8 [259-267]	0	1041.49	High	High	High	1400000	2500000	2400000	2.36665	High	0.001021	0.006811
FALSE	High	[R].STSSHGTDEMESSSYR.[D]			0.0208392	0.00303947	1	3	1	A0A0D9SGE8	A0A0D9SGE8 [182-197]	0	1760.7	Not Found	Not Found	High			1100000	2.69593	High	0.001151	0.007509
FALSE	High	[K].LQTASDESYKDPTNIQLSK.[L]			0.0378228	0.0055905	1	2	1	A0A0D9SGF6	A0A0D9SGF6 [1571-1589]	1	2138.06	Not Found	Not Found	High			620000	1.6257	High	0.002081	0.01418
FALSE	High	[R].KVEDLFLTFAK.[K]			0.000167799	0	2	3	8	A0A0D9SGF6; Q13813	A0A0D9SGF6 [2093-2103]; Q13813 [2088-2098]	1	1310.74	High	High	High	580000	17000000	16000000	3.65234	High	0	4.723e-05
FALSE	High	[R].LAALADQWQFLVQK.[S]			8.20155e-06	0	2	3	3	A0A0D9SGF6; Q13813	A0A0D9SGF6 [1638-1651]; Q13813 [1633-1646]	0	1630.9	Not Found	High	High		8500000	9400000	4.86604	High	0	5.46e-06
FALSE	High	[R].FLADFRDLTSWVTEMK.[A]			0.000193964	0	2	3	2	A0A0D9SGF6; Q13813	A0A0D9SGF6 [366-381]; Q13813 [366-381]	1	1958.97	Not Found	High	High		480000	640000	3.58563	High	0	5.627e-05
FALSE	High	[K].KASAFNSWFENAEEDLTDPVR.[C]			4.45905e-05	0	2	3	2	A0A0D9SGF6; Q13813	A0A0D9SGF6 [2104-2124]; Q13813 [2099-2119]	1	2426.13	Not Found	High	High		650000	1100000	4.65785	High	0	1.133e-05
FALSE	High	[R].RQDLEDSLQAQQYFADANEAESWMR.[E]			7.03167e-07	0	2	3	2	A0A0D9SGF6; Q13813	A0A0D9SGF6 [883-907]; Q13813 [883-907]	1	3001.34	Not Found	High	High		1200000	1700000	5.41422	High	0	1.687e-07
FALSE	High	[R].SSLSSAQADFNQLAELDR.[Q]			8.26702e-07	0	2	3	4	A0A0D9SGF6; Q13813	A0A0D9SGF6 [2143-2160]; Q13813 [2138-2155]	0	1951.94	Not Found	High	High		7700000	9500000	5.88081	High	0	1.985e-07
FALSE	High	[R].QFQDAGHFDAENIKK.[K]			0.000224822	0	2	3	3	A0A0D9SGF6; Q13813	A0A0D9SGF6 [743-757]; Q13813 [743-757]	1	1747.84	Not Found	High	High		25000000	27000000	3.55257	High	5.393e-05	0.0001992
FALSE	High	[K].KGDILTLLNSTNKDWWK.[V]			5.48533e-06	0	2	3	4	A0A0D9SGF6; Q13813	A0A0D9SGF6 [990-1006]; Q13813 [990-1006]	2	2032.09	Not Found	High	High		4000000	4000000	5.59173	High	0	1.345e-06
FALSE	High	[R].LIQSHPESAEDLQEK.[C]			9.23049e-05	0	2	3	2	A0A0D9SGF6; Q13813	A0A0D9SGF6 [1299-1313]; Q13813 [1299-1313]	0	1723.85	Not Found	High	High		19000000	26000000	3.63042	High	0	2.434e-05
FALSE	High	[K].TATDEAYKDPSNLQGK.[V]			0.000139663	0	2	3	2	A0A0D9SGF6; Q13813	A0A0D9SGF6 [595-610]; Q13813 [595-610]	1	1737.83	Not Found	High	High		11000000	13000000	3.63204	High	0	3.835e-05
FALSE	High	[K].GNAMVEEGHFAAEDVK.[A]			3.71728e-05	0	2	3	5	A0A0D9SGF6; Q13813	A0A0D9SGF6 [847-862]; Q13813 [847-862]	0	1703.77	Not Found	High	High		22000000	24000000	4.87041	High	0	9.417e-06
FALSE	High	[K].HQAFEAELSANQSR.[I]			0.000124169	0	2	3	4	A0A0D9SGF6; Q13813	A0A0D9SGF6 [614-627]; Q13813 [614-627]	0	1587.75	Not Found	High	High		12000000	12000000	3.79697	High	0	7.355e-05
FALSE	High	[K].LSDDNTIGKEEIQQR.[L]			5.25733e-05	0	2	3	4	A0A0D9SGF6; Q13813	A0A0D9SGF6 [1835-1849]; Q13813 [1830-1844]	1	1745.87	Not Found	High	High		32000000	37000000	3.73949	High	0	1.345e-05
FALSE	High	[R].WSQLLANSAAR.[K]			0.000236735	0	2	3	2	A0A0D9SGF6; Q13813	A0A0D9SGF6 [2070-2080]; Q13813 [2065-2075]	0	1216.64	Not Found	High	High		17000000	21000000	3.31534	High	0	7.341e-05
FALSE	High	[K].LIQNNHYAMEDVATR.[R]			8.3583e-05	0	2	3	2	A0A0D9SGF6; Q13813	A0A0D9SGF6 [533-547]; Q13813 [533-547]	0	1774.85	Not Found	High	High		8000000	6500000	3.33194	High	0	2.473e-05
FALSE	High	[R].LQQLFRDVEDEETWIR.[E]			0.000231969	0	2	3	3	A0A0D9SGF6; Q13813	A0A0D9SGF6 [786-801]; Q13813 [786-801]	1	2077.03	Not Found	High	High		2700000	2500000	3.16958	High	0	7.117e-05
FALSE	High	[K].HQALQAEIAGHEPR.[I]			2.94346e-06	0	2	3	4	A0A0D9SGF6; Q13813	A0A0D9SGF6 [826-839]; Q13813 [826-839]	0	1556.79	Not Found	High	High			13000000	5.19321	High	0	7.159e-07
FALSE	High	[R].EAFLNTEDKGDSLDSVEALIK.[K]			1.65522e-05	0	2	3	2	A0A0D9SGF6; Q13813	A0A0D9SGF6 [1465-1485]; Q13813 [1465-1485]	1	2294.14	Not Found	High	High		13000000	15000000	5.15155	High	0	4.113e-06
FALSE	High	[R].QQVAPTDDETGKELVLALYDYQEK.[S]			1.85715e-05	0	2	3	3	A0A0D9SGF6; Q13813	A0A0D9SGF6 [958-981]; Q13813 [958-981]	1	2753.35	Not Found	High	High		8700000	8600000	5.04273	High	0	4.622e-06
FALSE	High	[R].ELPTAFDYVEFTR.[S]			0.000206346	0	2	3	4	A0A0D9SGF6; Q13813	A0A0D9SGF6 [2481-2493]; Q13813 [2455-2467]	0	1587.77	Not Found	High	High		8600000	10000000	3.2403	High	0	6.098e-05
FALSE	High	[K].LDENSAFLQFNWK.[A]			9.33604e-05	0	2	4	2	A0A0D9SGF6; Q13813	A0A0D9SGF6 [1977-1989]; Q13813 [1972-1984]	0	1611.78	Not Found	High	High		1000000	1200000	4.54694	High	0	3.185e-05
FALSE	High	[K].KHEDFDKAINVQEEK.[I]			1.64843e-05	0	2	3	4	A0A0D9SGF6; Q13813	A0A0D9SGF6 [1486-1500]; Q13813 [1486-1500]	2	1829.9	Not Found	High	High		23000000	29000000	3.92846	High	0	4.044e-05
FALSE	High	[R].MQHNLEQQIQAR.[N]			9.84243e-05	0	2	3	8	A0A0D9SGF6; Q13813	A0A0D9SGF6 [2330-2341]; Q13813 [2304-2315]	0	1495.74	Not Found	High	High		21000000	16000000	4.2004	High	0	2.603e-05
FALSE	High	[K].KLSDDNTIGKEEIQQR.[L]			2.79655e-05	0	2	3	3	A0A0D9SGF6; Q13813	A0A0D9SGF6 [1834-1849]; Q13813 [1829-1844]	2	1873.96	Not Found	High	High		3500000	5700000	3.45636	High	0	3.845e-05
FALSE	High	[R].SQLLGSAHEVQR.[F]			0.000185259	0	2	3	7	A0A0D9SGF6; Q13813	A0A0D9SGF6 [1226-1237]; Q13813 [1226-1237]	0	1324.7	High	High	High	1500000	53000000	65000000	3.65838	High	0	5.335e-05
FALSE	High	[-].MDPSGVKVLETAEDIQER.[R]	1xAcetyl [N-Term]	A0A0D9SGF6 1xAcetyl [N-Term]; Q13813 1xAcetyl [N-Term]	0.000110473	0	2	4	2	A0A0D9SGF6; Q13813	A0A0D9SGF6 [1-18]; Q13813 [1-18]	1	2059	Not Found	High	High		1600000	1700000	4.18452	High	0	2.952e-05
FALSE	High	[R].DLAALGDKVNSLGETAER.[L]			1.6282e-05	0	2	3	2	A0A0D9SGF6; Q13813	A0A0D9SGF6 [1281-1298]; Q13813 [1281-1298]	1	1858.95	Not Found	High	High		25000000	25000000	4.65766	High	0	4.048e-06
FALSE	High	[K].SLSAQEEKITALDEFATK.[L]			0.000143622	0	2	3	2	A0A0D9SGF6; Q13813	A0A0D9SGF6 [515-532]; Q13813 [515-532]	1	1981.01	Not Found	High	High		2700000	3400000	3.10192	High	0	8.026e-05
FALSE	High	[K].NQALNTDNYGHDLASVQALQR.[K]			1.99958e-05	0	2	3	2	A0A0D9SGF6; Q13813	A0A0D9SGF6 [1253-1273]; Q13813 [1253-1273]	0	2328.13	Not Found	High	High		6000000	6200000	3.93018	High	0	1.233e-05
FALSE	High	[K].SADESGQALLAAGHYASDEVR.[E]			6.8626e-06	0	2	3	2	A0A0D9SGF6; Q13813	A0A0D9SGF6 [419-439]; Q13813 [419-439]	0	2147	Not Found	High	High		4700000	4900000	4.41218	High	0	1.685e-06
FALSE	High	[R].DADETKEWIEEKNQALNTDNYGHDLASVQALQR.[K]			7.48688e-06	0	2	3	4	A0A0D9SGF6; Q13813	A0A0D9SGF6 [1241-1273]; Q13813 [1241-1273]	2	3801.8	Not Found	High	High		3200000	4100000	4.6566	High	0	1.837e-06
FALSE	High	[R].EKEPIVGSTDYGKDEDSAEALLK.[K]			3.71728e-05	0	2	3	7	A0A0D9SGF6; Q13813	A0A0D9SGF6 [908-930]; Q13813 [908-930]	2	2494.22	Not Found	High	High		17000000	20000000	4.53024	High	0	9.383e-06
FALSE	High	[K].GRELPTAFDYVEFTR.[S]			4.73667e-05	0	2	3	3	A0A0D9SGF6; Q13813	A0A0D9SGF6 [2479-2493]; Q13813 [2453-2467]	1	1800.89	Not Found	High	High		15000000	17000000	4.59471	High	0	3.118e-05
FALSE	High	[K].KIEDLGAAMEEALILDNK.[Y]			6.16453e-05	0	2	3	2	A0A0D9SGF6; Q13813	A0A0D9SGF6 [2290-2307]; Q13813 [2264-2281]	1	1973.03	Not Found	High	High		1300000	1200000	4.7541	High	0	1.584e-05
FALSE	High	[K].TDDYGRDLSSVQTLLTK.[Q]			0.000127799	0	2	3	2	A0A0D9SGF6; Q13813	A0A0D9SGF6 [2006-2022]; Q13813 [2001-2017]	1	1911.97	Not Found	High	High		3400000	3600000	3.83319	High	0	3.467e-05
FALSE	High	[K].QVEELYHSLLELGEKR.[K]			1.99958e-05	0	2	2	4	A0A0D9SGF6; Q13813	A0A0D9SGF6 [1068-1083]; Q13813 [1068-1083]	1	1943.02	Not Found	High	High		3700000	3300000	4.23552	High	0	4.978e-06
FALSE	High	[R].EANELQQWINEK.[E]			9.47839e-05	0	2	3	2	A0A0D9SGF6; Q13813	A0A0D9SGF6 [1099-1110]; Q13813 [1099-1110]	0	1501.73	Not Found	High	High		5600000	4400000	3.60756	High	0	2.505e-05
FALSE	High	[K].KHEALMSDLSAYGSSIQALR.[E]			0.000217066	0	2	3	3	A0A0D9SGF6; Q13813	A0A0D9SGF6 [931-950]; Q13813 [931-950]	1	2177.1	Not Found	High	High		6200000	5500000	3.62904	High	0	6.517e-05
FALSE	High	[R].ALSSEGKPYVTKEELYQNLTR.[E]			1.93564e-06	0	2	3	6	A0A0D9SGF6; Q13813	A0A0D9SGF6 [2441-2461]; Q13813 [2415-2435]	1	2426.26	Not Found	High	High		41000000	33000000	5.26172	High	0	1.252e-06
FALSE	High	[R].ETENVKSSEEIESAFR.[A]			5.03075e-05	0	2	4	2	A0A0D9SGF6; Q13813	A0A0D9SGF6 [2425-2440]; Q13813 [2399-2414]	1	1854.87	Not Found	High	High		6700000	7300000	3.9835	High	0	1.286e-05
FALSE	High	[K].LGESQTLQQFSR.[D]			9.91666e-05	0	2	3	3	A0A0D9SGF6; Q13813	A0A0D9SGF6 [1547-1558]; Q13813 [1547-1558]	0	1393.71	Not Found	High	High		15000000	15000000	4.0396	High	0	2.626e-05
FALSE	High	[R].LMVHTVATFNSIK.[E]			0.00022661	0	2	3	2	A0A0D9SGF6; Q13813	A0A0D9SGF6 [1197-1209]; Q13813 [1197-1209]	0	1460.79	Not Found	High	High		13000000	11000000	3.9226	High	0	6.906e-05
FALSE	High	[R].MKQVEELYHSLLELGEKR.[K]			0.000249332	0	2	2	1	A0A0D9SGF6; Q13813	A0A0D9SGF6 [1066-1083]; Q13813 [1066-1083]	2	2202.16	Not Found	High	Not Found		3400000		3.19825	High	0	7.893e-05
FALSE	High	[K].SADESGQALLAAGHYASDEVREK.[L]			0.000186411	0	2	3	3	A0A0D9SGF6; Q13813	A0A0D9SGF6 [419-441]; Q13813 [419-441]	1	2404.14	Not Found	High	High		16000000	2600000	3.04019	High	0	5.356e-05
FALSE	High	[K].REELITNWEQIR.[T]			4.03082e-05	0	2	3	4	A0A0D9SGF6; Q13813	A0A0D9SGF6 [336-347]; Q13813 [336-347]	1	1586.83	Not Found	High	High		23000000	21000000	4.6778	High	0	1.021e-05
FALSE	High	[K].RLEAELAAHEPAIQGVLDTGKK.[L]			0.000257879	0	2	3	3	A0A0D9SGF6; Q13813	A0A0D9SGF6 [1813-1834]; Q13813 [1808-1829]	2	2346.28	Not Found	High	High		10000000		4.04901	High	0	8.286e-05
FALSE	High	[R].LMVHTVATFNSIKELNER.[W]			4.79414e-05	0	2	3	3	A0A0D9SGF6; Q13813	A0A0D9SGF6 [1197-1214]; Q13813 [1197-1214]	1	2102.11	Not Found	High	High		6400000	7600000	4.4391	High	0	1.221e-05
FALSE	High	[K].KFEEFQTDMAAHEERVNEVNQFAAK.[L]			7.3851e-05	0	2	3	2	A0A0D9SGF6; Q13813	A0A0D9SGF6 [190-214]; Q13813 [190-214]	2	2968.39	Not Found	High	High		4300000		4.99962	High	0	1.919e-05
FALSE	High	[R].GLVSSDELAKDVTGAEALLER.[H]			8.76156e-07	0	2	3	5	A0A0D9SGF6; Q13813	A0A0D9SGF6 [1360-1380]; Q13813 [1360-1380]	1	2173.13	High	High	High	230000	8700000	13000000	5.25369	High	0	2.104e-07
FALSE	High	[K].IAALQAFADQLIAAGHYAK.[G]			5.23369e-08	0	2	3	5	A0A0D9SGF6; Q13813	A0A0D9SGF6 [1501-1519]; Q13813 [1501-1519]	0	1972.07	High	High	High	970000	25000000	32000000	7.15408	High	0	1.217e-08
FALSE	High	[R].NTTGVTEEALKEFSMMFK.[H]			9.36374e-06	0	2	3	4	A0A0D9SGF6; Q13813	A0A0D9SGF6 [2342-2359]; Q13813 [2316-2333]	1	2062.98	High	High	High	250000	6900000	6700000	4.56016	High	0	2.568e-06
FALSE	High	[R].AGTFQAFEQFGQQLLAHGHYASPEIK.[Q]			1.72329e-06	0	2	3	7	A0A0D9SGF6; Q13813	A0A0D9SGF6 [1392-1417]; Q13813 [1392-1417]	0	2875.42	High	High	High	390000	21000000	21000000	4.88712	High	0	4.175e-07
FALSE	High	[R].DLASVQALLR.[K]			0.00115555	0.000139255	2	3	2	A0A0D9SGF6; Q13813	A0A0D9SGF6 [286-295]; Q13813 [286-295]	0	1085.63	Not Found	High	High		4500000	3800000	2.72165	High	9.476e-05	0.000424
FALSE	High	[R].QQVAPTDDETGK.[E]			0.00135744	0.000139255	2	3	2	A0A0D9SGF6; Q13813	A0A0D9SGF6 [958-969]; Q13813 [958-969]	0	1288.6	Not Found	High	High		1100000	1100000	2.0711	High	0.002255	0.01581
FALSE	High	[R].DVEDEETWIREKEPIAASTNR.[G]			0.000548179	0.000139255	2	3	2	A0A0D9SGF6; Q13813	A0A0D9SGF6 [792-812]; Q13813 [792-812]	2	2488.2	Not Found	Not Found	High			2300000	2.96184	High	5.393e-05	0.0002092
FALSE	High	[R].QEFAQHANAFHQWIQETR.[T]			0.000285764	0.000139255	2	3	1	A0A0D9SGF6; Q13813	A0A0D9SGF6 [2213-2230]; Q13813 [2208-2225]	0	2241.06	Not Found	High	Not Found		10000000		3.72966	High	5.393e-05	9.586e-05
FALSE	High	[R].DLSSVQTLLTK.[Q]			0.00046586	0.000139255	2	3	4	A0A0D9SGF6; Q13813	A0A0D9SGF6 [2012-2022]; Q13813 [2007-2017]	0	1204.68	Not Found	High	High		11000000	11000000	3.11928	High	5.393e-05	0.0001761
FALSE	High	[K].LLVGSEDYGRDLTGVQNLR.[K]			0.000510494	0.000139255	2	3	2	A0A0D9SGF6; Q13813	A0A0D9SGF6 [1790-1808]; Q13813 [1785-1803]	1	2105.1	Not Found	High	High		8800000	9900000	2.15983	High	5.393e-05	0.0001944
FALSE	High	[R].EANQQQQFNR.[N]			0.00104135	0.000139255	2	3	4	A0A0D9SGF6; Q13813	A0A0D9SGF6 [676-685]; Q13813 [676-685]	0	1262.59	Not Found	High	High		680000	510000	3.00108	High	9.476e-05	0.0003869
FALSE	High	[R].LHQFFRDMDDEESWIKEK.[K]			0.00118442	0.000139255	2	3	2	A0A0D9SGF6; Q13813	A0A0D9SGF6 [1771-1788]; Q13813 [1766-1783]	2	2353.09	Not Found	High	High		4400000	4200000	2.80968	High	0.0002329	0.001027
FALSE	High	[K].ELVLALYDYQEK.[S]			0.000929166	0.000139255	2	3	2	A0A0D9SGF6; Q13813	A0A0D9SGF6 [970-981]; Q13813 [970-981]	0	1483.77	Not Found	High	High		660000	870000	3.37604	High	0.0003703	0.00242
FALSE	High	[K].ADVVESWIGEKENSLK.[T]			0.000287151	0.000139255	2	3	2	A0A0D9SGF6; Q13813	A0A0D9SGF6 [1990-2005]; Q13813 [1985-2000]	1	1803.91	Not Found	High	High		11000000	10000000	3.67027	High	5.393e-05	9.677e-05
FALSE	High	[R].ENLLEEQGSIALRQEQIDNQTR.[I]			0.000361867	0.000139255	2	2	2	A0A0D9SGF6; Q13813	A0A0D9SGF6 [1033-1054]; Q13813 [1033-1054]	1	2584.3	Not Found	High	High		4000000	5500000	3.55548	High	5.393e-05	0.0001318
FALSE	High	[R].GKDLIGVQNLLK.[K]			0.000497545	0.000139255	2	3	5	A0A0D9SGF6; Q13813	A0A0D9SGF6 [813-824]; Q13813 [813-824]	1	1297.78	Not Found	High	High		26000000	27000000	4.16896	High	5.393e-05	0.0003318
FALSE	High	[R].DVDEIEAWISEK.[L]			0.000617424	0.000139255	2	3	2	A0A0D9SGF6; Q13813	A0A0D9SGF6 [1559-1570]; Q13813 [1559-1570]	0	1433.68	Not Found	High	High		1100000	1100000	2.92535	High	5.393e-05	0.0002356
FALSE	High	[K].KLLVGSEDYGR.[D]			0.00148046	0.000139255	2	3	2	A0A0D9SGF6; Q13813	A0A0D9SGF6 [1789-1799]; Q13813 [1784-1794]	1	1236.66	Not Found	High	High		11000000	14000000	3.08727	High	9.476e-05	0.0005366
FALSE	High	[K].GNAMVEEGHFAAEDVK.[A]	1xOxidation [M4]		0.00146226	0.000139255	2	3	1	A0A0D9SGF6; Q13813	A0A0D9SGF6 [847-862]; Q13813 [847-862]	0	1719.76	Not Found	High	Not Found		2100000		2.53494	High	9.476e-05	0.000529
FALSE	High	[R].AQLADSFHLQQFFR.[D]			0.000394778	0.000139255	2	3	2	A0A0D9SGF6; Q13813	A0A0D9SGF6 [567-580]; Q13813 [567-580]	0	1707.86	Not Found	High	High				2.25075	High	9.476e-05	0.0005197
FALSE	High	[R].NTTGVTEEALKEFSMMFK.[H]	1xOxidation [M]		0.000550695	0.000139255	2	3	7	A0A0D9SGF6; Q13813	A0A0D9SGF6 [2342-2359]; Q13813 [2316-2333]	1	2078.98	Not Found	High	High		1100000	2200000	3.40833	High	0.0002621	0.001454
FALSE	High	[K].GNAMVEEGHFAAEDVKAK.[L]			0.000271104	0.000139255	2	3	2	A0A0D9SGF6; Q13813	A0A0D9SGF6 [847-864]; Q13813 [847-864]	1	1902.9	Not Found	High	High		10000000	12000000	3.79898	High	5.393e-05	0.0002387
FALSE	High	[K].LHELNQKWEALK.[A]			0.000460343	0.000139255	2	3	2	A0A0D9SGF6; Q13813	A0A0D9SGF6 [865-876]; Q13813 [865-876]	1	1508.82	Not Found	High	High		17000000	16000000	2.18757	High	9.476e-05	0.0005268
FALSE	High	[K].LIQEQHPEEELIKTK.[Q]			0.000307027	0.000139255	2	3	2	A0A0D9SGF6; Q13813	A0A0D9SGF6 [215-229]; Q13813 [215-229]	1	1834.99	Not Found	High	High		6900000	8100000	2.8611	High	5.393e-05	0.0001732
FALSE	High	[K].QDEVNAAWQR.[L]			0.00122161	0.000139255	2	3	2	A0A0D9SGF6; Q13813	A0A0D9SGF6 [230-239]; Q13813 [230-239]	0	1216.57	Not Found	High	High		3600000	4500000	2.93968	High	9.476e-05	0.0005237
FALSE	High	[K].HQAFEAELHANADRIR.[G]			0.000260355	0.000139255	2	3	2	A0A0D9SGF6; Q13813	A0A0D9SGF6 [1597-1612]; Q13813 [1592-1607]	1	1877.94	Not Found	High	High		19000000	21000000	4.1168	High	5.393e-05	8.404e-05
FALSE	High	[K].KHQALQAEIAGHEPR.[I]			0.000344984	0.000139255	2	3	6	A0A0D9SGF6; Q13813	A0A0D9SGF6 [825-839]; Q13813 [825-839]	1	1684.89	Not Found	High	High		19000000	18000000	3.71546	High	5.393e-05	0.0001239
FALSE	High	[R].MQHNLEQQIQAR.[N]	1xOxidation [M1]		0.000596647	0.000139255	2	3	2	A0A0D9SGF6; Q13813	A0A0D9SGF6 [2330-2341]; Q13813 [2304-2315]	0	1511.74	Not Found	High	High		6800000	10000000	3.49026	High	0.0002329	0.0009045
FALSE	High	[R].NTTGVTEEALK.[E]			0.000846418	0.000139255	2	3	1	A0A0D9SGF6; Q13813	A0A0D9SGF6 [2342-2352]; Q13813 [2316-2326]	0	1162.6	Not Found	Not Found	High			4900000	3.13299	High	5.393e-05	0.0003194
FALSE	High	[K].KLLEAQSHFR.[K]			0.00108673	0.000139255	2	4	2	A0A0D9SGF6; Q13813	A0A0D9SGF6 [2083-2092]; Q13813 [2078-2087]	1	1228.68	Not Found	High	High		9900000	12000000	2.97238	High	9.476e-05	0.0004009
FALSE	High	[R].AALLELWELR.[R]			0.000288548	0.000139255	2	3	3	A0A0D9SGF6; Q13813	A0A0D9SGF6 [450-459]; Q13813 [450-459]	0	1213.69	Not Found	High	High		2800000	2900000	3.30171	High	5.393e-05	0.0001398
FALSE	High	[K].LQIASDENYKDPTNLQGK.[L]			0.000945844	0.000139255	2	4	2	A0A0D9SGF6; Q13813	A0A0D9SGF6 [64-81]; Q13813 [64-81]	1	2034.01	Not Found	High	High		2300000	1800000	2.93648	High	0.0002329	0.001044
FALSE	High	[K].LREANQQQQFNR.[N]			0.00137439	0.000139255	2	3	2	A0A0D9SGF6; Q13813	A0A0D9SGF6 [674-685]; Q13813 [674-685]	1	1531.77	Not Found	High	High		5200000	6400000	4.24361	High	9.476e-05	0.0004985
FALSE	High	[R].DTEQVDNWMSK.[Q]			0.000962902	0.000139255	2	3	1	A0A0D9SGF6; Q13813	A0A0D9SGF6 [475-485]; Q13813 [475-485]	0	1352.58	Not Found	High	Not Found		1200000		2.73111	High	9.476e-05	0.0003595
FALSE	High	[K].QKLDILDQERADLEK.[A]			0.000285075	0.000139255	2	3	3	A0A0D9SGF6; Q13813	A0A0D9SGF6 [1418-1432]; Q13813 [1418-1432]	2	1813.97	Not Found	High	High		9100000		3.3905	High	0.0002329	0.0007375
FALSE	High	[R].LAQFVEHWKELK.[Q]			0.000773455	0.000139255	2	3	2	A0A0D9SGF6; Q13813	A0A0D9SGF6 [1850-1861]; Q13813 [1845-1856]	1	1527.83	Not Found	High	High		23000000	24000000	3.55653	High	5.393e-05	0.0002931
FALSE	High	[K].LIDVNHYAKDEVAAR.[M]			0.000462168	0.000139255	2	3	4	A0A0D9SGF6; Q13813	A0A0D9SGF6 [638-652]; Q13813 [638-652]	1	1713.89	Not Found	High	High		14000000	18000000	3.02522	High	5.393e-05	0.0001751
FALSE	High	[K].LIQEQHPEEELIK.[T]			0.000376958	0.000139255	2	3	2	A0A0D9SGF6; Q13813	A0A0D9SGF6 [215-227]; Q13813 [215-227]	0	1605.85	Not Found	High	High		10000000	11000000	3.51461	High	5.393e-05	0.0001383
FALSE	High	[R].GVIDMGNSLIER.[G]			0.000274351	0.000139255	2	3	3	A0A0D9SGF6; Q13813	A0A0D9SGF6 [1613-1624]; Q13813 [1608-1619]	0	1303.67	High	High	High	480000	18000000	17000000	3.66791	High	5.393e-05	0.0001191
FALSE	High	[K].KFEEFQTDMAAHEER.[V]			0.000318379	0.000139255	2	3	2	A0A0D9SGF6; Q13813	A0A0D9SGF6 [190-204]; Q13813 [190-204]	1	1867.83	Not Found	High	High		2000000	1700000	2.53928	High	5.393e-05	0.0001114
FALSE	High	[K].SSEEIESAFR.[A]			0.00102258	0.000139255	2	4	4	A0A0D9SGF6; Q13813	A0A0D9SGF6 [2431-2440]; Q13813 [2405-2414]	0	1154.53	Not Found	High	High		36000000	40000000	2.91143	High	9.476e-05	0.0004228
FALSE	High	[K].LLVGSEDYGR.[D]			0.0012292	0.000139255	2	3	2	A0A0D9SGF6; Q13813	A0A0D9SGF6 [1790-1799]; Q13813 [1785-1794]	0	1108.56	Not Found	High	High		21000000	24000000	2.43859	High	9.476e-05	0.0004497
FALSE	High	[K].VLETAEDIQER.[R]			0.000362982	0.000139255	2	5	5	A0A0D9SGF6; Q13813	A0A0D9SGF6 [8-18]; Q13813 [8-18]	0	1302.65	High	High	High	1300000	29000000	32000000	3.7413	High	5.393e-05	0.0001322
FALSE	High	[R].YEALKEPMVAR.[K]			0.000526398	0.000139255	2	3	3	A0A0D9SGF6; Q13813	A0A0D9SGF6 [766-776]; Q13813 [766-776]	1	1306.68	Not Found	High	High		46000000	54000000	3.11215	High	5.393e-05	0.0002126
FALSE	High	[K].LLEAQSHFR.[K]			0.000940243	0.000139255	2	4	5	A0A0D9SGF6; Q13813	A0A0D9SGF6 [2084-2092]; Q13813 [2079-2087]	0	1100.58	High	High	High	1300000	46000000	56000000	2.93075	High	9.476e-05	0.0003515
FALSE	High	[K].HALLEADVAAHQDRIDGITIQAR.[Q]			0.000267263	0.000139255	2	3	1	A0A0D9SGF6; Q13813	A0A0D9SGF6 [720-742]; Q13813 [720-742]	1	2513.32	Not Found	Not Found	High				2.8749	High	5.393e-05	8.716e-05
FALSE	High	[R].QGFVPAAYVK.[K]			0.00122161	0.000139255	2	3	3	A0A0D9SGF6; Q13813	A0A0D9SGF6 [1013-1022]; Q13813 [1013-1022]	0	1079.59	Not Found	High	High		35000000	35000000	3.18227	High	9.476e-05	0.0004466
FALSE	High	[R].DLMSWINGIR.[G]			0.000614385	0.000139255	2	3	2	A0A0D9SGF6; Q13813	A0A0D9SGF6 [1350-1359]; Q13813 [1350-1359]	0	1204.61	Not Found	High	High		2300000	2300000	3.15914	High	5.393e-05	0.0002352
FALSE	High	[K].DVTGAEALLER.[H]			0.00152689	0.000277357	2	3	2	A0A0D9SGF6; Q13813	A0A0D9SGF6 [1370-1380]; Q13813 [1370-1380]	0	1173.61	Not Found	High	High		14000000	12000000	3.12712	High	0.0001415	0.0005502
FALSE	High	[R].DMDDEESWIKEK.[K]			0.00155541	0.000410646	2	3	2	A0A0D9SGF6; Q13813	A0A0D9SGF6 [1777-1788]; Q13813 [1772-1783]	1	1524.65	Not Found	High	High		4000000	3400000	2.08705	High	0.0001857	0.0005602
FALSE	High	[K].HQLLEADISAHEDRLK.[D]			0.00163403	0.000410646	2	3	1	A0A0D9SGF6; Q13813	A0A0D9SGF6 [1705-1720]; Q13813 [1700-1715]	1	1874.97	Not Found	Not Found	High			2300000	2.55162	High	0.0001857	0.0005891
FALSE	High	[K].HQAFEAELHANADR.[I]			0.00192046	0.000580472	2	3	1	A0A0D9SGF6; Q13813	A0A0D9SGF6 [1597-1610]; Q13813 [1592-1605]	0	1608.75	Not Found	High	Not Found		9700000		2.65325	High	0.0002329	0.0006873
FALSE	High	[R].MNEVISLWK.[K]			0.00245995	0.000580472	2	3	2	A0A0D9SGF6; Q13813	A0A0D9SGF6 [653-661]; Q13813 [653-661]	0	1119.59	Not Found	High	High		4400000	3500000	2.8119	High	0.0003201	0.002034
FALSE	High	[R].DADETKEWIEEK.[N]			0.00313682	0.000580472	2	3	1	A0A0D9SGF6; Q13813	A0A0D9SGF6 [1241-1252]; Q13813 [1241-1252]	1	1492.68	Not Found	High	Not Found		760000		3.21282	High	0.0002329	0.001103
FALSE	High	[K].LIQEQHPEEELIKTKQDEVNAAWQR.[L]			0.00192046	0.000580472	2	3	1	A0A0D9SGF6; Q13813	A0A0D9SGF6 [215-239]; Q13813 [215-239]	2	3032.54	Not Found	High	Not Found		2100000		2.38276	High	0.0002329	0.0006887
FALSE	High	[R].DLTSWVTEMK.[A]			0.00251092	0.000580472	2	3	2	A0A0D9SGF6; Q13813	A0A0D9SGF6 [372-381]; Q13813 [372-381]	0	1209.58	Not Found	High	High		4600000	4300000	2.72542	High	0.0002621	0.001397
FALSE	High	[R].LAQFVEHWK.[E]			0.00218235	0.000580472	2	3	5	A0A0D9SGF6; Q13813	A0A0D9SGF6 [1850-1858]; Q13813 [1845-1853]	0	1157.61	Not Found	High	High		25000000	25000000	3.34456	High	0.0002329	0.0007802
FALSE	High	[R].DLAALEDKVK.[A]			0.00280987	0.000580472	2	3	6	A0A0D9SGF6; Q13813	A0A0D9SGF6 [303-312]; Q13813 [303-312]	1	1101.62	High	High	High	710000	21000000	21000000	2.67818	High	0.003182	0.02249
FALSE	High	[R].AALLELWELRR.[Q]			0.00259927	0.000580472	2	3	3	A0A0D9SGF6; Q13813	A0A0D9SGF6 [450-460]; Q13813 [450-460]	1	1369.8	Not Found	High	High		14000000	11000000	2.84477	High	0.0002329	0.0009205
FALSE	High	[R].SKLGESQTLQQFSR.[D]			0.00236228	0.000580472	2	3	1	A0A0D9SGF6; Q13813	A0A0D9SGF6 [1545-1558]; Q13813 [1545-1558]	1	1608.83	Not Found	High	Not Found				3.44394	High	0.0002329	0.000839
FALSE	High	[R].GLVSSDELAKDVTGAEALLERHQEHR.[T]			0.00320821	0.000580472	2	3	2	A0A0D9SGF6; Q13813	A0A0D9SGF6 [1360-1385]; Q13813 [1360-1385]	2	2860.45	Not Found	High	High		750000	2000000	3.44611	High	0.005918	0.04642
FALSE	High	[K].QVEELYHSLLELGEK.[R]			0.00237818	0.000580472	2	2	2	A0A0D9SGF6; Q13813	A0A0D9SGF6 [1068-1082]; Q13813 [1068-1082]	0	1786.92	Not Found	High	High		1700000	2300000	2.42738	High	0.0002329	0.0008478
FALSE	High	[R].LQQSHPLSATQIQVK.[R]			0.00374153	0.000672379	2	3	1	A0A0D9SGF6; Q13813	A0A0D9SGF6 [321-335]; Q13813 [321-335]	0	1677.93	Not Found	Not Found	High			2500000	2.57511	High	0.0002621	0.001309
FALSE	High	[R].DLTGVQNLR.[K]			0.00487923	0.000759398	2	3	1	A0A0D9SGF6; Q13813	A0A0D9SGF6 [1800-1808]; Q13813 [1795-1803]	0	1015.55	Not Found	Not Found	High			36000000	2.31739	High	0.0002895	0.001696
FALSE	High	[K].LGDSHDLQR.[F]			0.00508459	0.000759398	2	3	1	A0A0D9SGF6; Q13813	A0A0D9SGF6 [1335-1343]; Q13813 [1335-1343]	0	1040.51	Not Found	High	Not Found				2.63387	High	0.0002895	0.001763
FALSE	High	[R].ELELQKEQR.[R]			0.00464513	0.000759398	2	3	4	A0A0D9SGF6; Q13813	A0A0D9SGF6 [2195-2203]; Q13813 [2190-2198]	1	1172.63	Not Found	High	High		16000000	21000000	2.68215	High	0.0002895	0.001615
FALSE	High	[K].ERELELQKEQR.[R]			0.00487923	0.000759398	2	3	2	A0A0D9SGF6; Q13813	A0A0D9SGF6 [2193-2203]; Q13813 [2188-2198]	2	1457.77	Not Found	High	High		3200000	4100000	2.80494	High	0.0002895	0.001692
FALSE	High	[R].QFQDAGHFDAENIK.[K]			0.0052559	0.000759398	2	3	2	A0A0D9SGF6; Q13813	A0A0D9SGF6 [743-756]; Q13813 [743-756]	0	1619.74	Not Found	High	High		8100000	8800000	2.86226	High	0.0002895	0.001821
FALSE	High	[K].DLIGVQNLLK.[K]			0.0054337	0.000854542	2	3	2	A0A0D9SGF6; Q13813	A0A0D9SGF6 [815-824]; Q13813 [815-824]	0	1112.67	Not Found	High	High		3900000	4400000	2.16064	High	0.0003201	0.001877
FALSE	High	[K].ADVVESWIGEKENSLKTDDYGR.[D]			0.00585872	0.000854542	2	3	2	A0A0D9SGF6; Q13813	A0A0D9SGF6 [1990-2011]; Q13813 [1985-2006]	2	2511.2	Not Found	Not Found	High			2400000	2.30251	High	0.0007254	0.005495
FALSE	High	[K].KLLVGSEDYGRDLTGVQNLR.[K]			0.00576119	0.000854542	2	3	2	A0A0D9SGF6; Q13813	A0A0D9SGF6 [1789-1808]; Q13813 [1784-1803]	2	2233.19	Not Found	High	High		3400000	4700000	3.84533	High	0.0003201	0.001986
FALSE	High	[R].QWELLLEK.[M]			0.00860037	0.00120114	2	4	2	A0A0D9SGF6; Q13813	A0A0D9SGF6 [130-137]; Q13813 [130-137]	0	1058.59	Not Found	High	High		1500000	1000000	2.53957	High	0.0004322	0.002998
FALSE	High	[R].DVEDEETWIR.[E]			0.00913652	0.00129251	2	3	2	A0A0D9SGF6; Q13813	A0A0D9SGF6 [792-801]; Q13813 [792-801]	0	1291.58	Not Found	High	High		3400000	3600000	2.14407	High	0.0004619	0.003189
FALSE	High	[K].LFGAAEVQR.[F]			0.00937675	0.0013832	2	3	2	A0A0D9SGF6; Q13813	A0A0D9SGF6 [251-259]; Q13813 [251-259]	0	990.537	Not Found	High	High			21000000	2.34103	High	0.000492	0.003274
FALSE	High	[K].EAGSVSLR.[M]			0.014933	0.0019281	2	2	3	A0A0D9SGF6; Q13813	A0A0D9SGF6 [1058-1065]; Q13813 [1058-1065]	0	818.437	Not Found	High	High		5000000	5900000	2.55665	High	0.0007005	0.005284
FALSE	High	[K].KHALLEADVAAHQDRIDGITIQAR.[Q]			0.0163881	0.00234475	2	3	1	A0A0D9SGF6; Q13813	A0A0D9SGF6 [719-742]; Q13813 [719-742]	2	2641.42	Not Found	Not Found	High			3800000	2.56074	High	0.0008388	0.005814
FALSE	High	[K].KLLEATELK.[G]			0.0193561	0.00280899	2	3	1	A0A0D9SGF6; Q13813	A0A0D9SGF6 [662-670]; Q13813 [662-670]	1	1044.63	Not Found	High	Not Found		5900000		2.08096	High	0.001021	0.006961
FALSE	High	[K].ADVVESWIGEK.[E]			0.025906	0.00384079	2	3	1	A0A0D9SGF6; Q13813	A0A0D9SGF6 [1990-2000]; Q13813 [1985-1995]	0	1232.62	Not Found	High	Not Found				2.25373	High	0.001414	0.009427
FALSE	High	[K].TKQDEVNAAWQR.[L]			0.0313113	0.00462994	2	3	1	A0A0D9SGF6; Q13813	A0A0D9SGF6 [228-239]; Q13813 [228-239]	1	1445.71	Not Found	Not Found	High			2400000	2.41525	High	0.001749	0.01154
FALSE	High	[K].QKLDILDQER.[A]			0.0372296	0.0055905	2	3	2	A0A0D9SGF6; Q13813	A0A0D9SGF6 [1418-1427]; Q13813 [1418-1427]	1	1257.68	Not Found	High	High		17000000	2000000	2.7447	High	0.002515	0.01776
FALSE	High	[R].SLQQLAEER.[S]			0.0412759	0.00598715	2	3	2	A0A0D9SGF6; Q13813	A0A0D9SGF6 [1217-1225]; Q13813 [1217-1225]	0	1073.56	Not Found	High	High		62000000	72000000	2.40205	High	0.002515	0.01759
FALSE	High	[R].DLTSWVTEMK.[A]	1xOxidation [M9]		0.0433038	0.00609595	2	3	1	A0A0D9SGF6; Q13813	A0A0D9SGF6 [372-381]; Q13813 [372-381]	0	1225.58	Not Found	High	Not Found		730000		2.16169	High	0.00229	0.01645
FALSE	High	[K].AINVQEEK.[I]			0.0472891	0.00668674	2	3	1	A0A0D9SGF6; Q13813	A0A0D9SGF6 [1493-1500]; Q13813 [1493-1500]	0	930.489	Not Found	Not Found	High			960000	1.66325	High	0.002554	0.01818
FALSE	High	[R].KVEDLFLTFAKK.[A]			0.0480504	0.00671444	2	3	2	A0A0D9SGF6; Q13813	A0A0D9SGF6 [2093-2104]; Q13813 [2088-2099]	2	1438.83	Not Found	High	High		1600000	2000000	2.19917	High	0.005901	0.04604
FALSE	High	[R].FKELSTLR.[R]			0.0488227	0.00671444	2	4	1	A0A0D9SGF6; Q13813	A0A0D9SGF6 [29-36]; Q13813 [29-36]	1	993.573	Not Found	Not Found	High			11000000	1.80714	High	0.002564	0.0188
FALSE	High	[K].RWSQLLANSAAR.[K]			0.0602461	0.00885242	2	3	1	A0A0D9SGF6; Q13813	A0A0D9SGF6 [2069-2080]; Q13813 [2064-2075]	1	1372.74	Not Found	Not Found	High			4100000	2.93482	High	0.003375	0.02385
FALSE	High	[K].LTVLSEER.[A]			0.0607007	0.00891121	2	3	3	A0A0D9SGF6; Q13813	A0A0D9SGF6 [442-449]; Q13813 [442-449]	0	946.52	Not Found	High	High		31000000	34000000	2.1815	High	0.003681	0.02638
FALSE	High	[R].GVIDMGNSLIER.[G]	1xOxidation [M5]		0.0607007	0.00891121	2	3	1	A0A0D9SGF6; Q13813	A0A0D9SGF6 [1613-1624]; Q13813 [1608-1619]	0	1319.66	Not Found	Not Found	High			2400000	2.28213	High	0.003389	0.02398
FALSE	High	[K].AKLGDSHDLQR.[F]			0.0607007	0.00891121	2	3	3	A0A0D9SGF6; Q13813	A0A0D9SGF6 [1333-1343]; Q13813 [1333-1343]	1	1239.64	Not Found	High	High		450000	2400000	2.33122	High	0.003389	0.02402
FALSE	High	[K].HEDFDKAINVQEEK.[I]			0.064882	0.00979102	2	3	1	A0A0D9SGF6; Q13813	A0A0D9SGF6 [1487-1500]; Q13813 [1487-1500]	1	1701.81	Not Found	High	Not Found		1100000		3.33449	High	0.003681	0.02595
FALSE	High	[K].LIQNNHYAMEDVATRR.[D]			0.0653582	0.00979102	2	3	1	A0A0D9SGF6; Q13813	A0A0D9SGF6 [533-548]; Q13813 [533-548]	1	1930.96	Not Found	High	Not Found		12000000		1.92959	High	0.003681	0.02636
FALSE	High	[K].ETAELSETLTR.[E]			0.00937675	0.0013832	1	2	2	A0A0G2JHC2	A0A0G2JHC2 [291-301]	0	1249.63	Not Found	High	High				3.12495	High	0.0006732	0.005215
FALSE	High	[R].IINEPTAAAIAYGLDR.[TR]			8.1049e-05	0	1	3	7	A0A0G2JIW1	A0A0G2JIW1 [173-188]	0	1687.9	High	High	High	16000000	27000000	22000000	4.42635	High	0	4.104e-05
FALSE	High	[K].AFYPEEISSMVLTK.[ML]			0.000110066	0	1	4	13	A0A0G2JIW1	A0A0G2JIW1 [114-127]	0	1614.81	High	High	High	11000000	15000000	13000000	3.19432	High	0.001196	0.007796
FALSE	High	[K].ATAGDTHLGGEDFDNR.[L]			1.37515e-05	0	1	7	7	A0A0G2JIW1	A0A0G2JIW1 [222-237]	0	1675.73	High	High	High	57000000	86000000	83000000	4.01005	High	0	3.41e-06
FALSE	High	[K].NALESYAFNMK.[S]			0.000234946	0	1	5	6	A0A0G2JIW1	A0A0G2JIW1 [541-551]	0	1287.6	High	High	High	31000000	41000000	31000000	3.46739	High	0	7.249e-05
FALSE	High	[K].HWPFQVINDGDKPK.[V]			6.66625e-06	0	1	2	11	A0A0G2JIW1	A0A0G2JIW1 [90-103]	0	1680.85	High	High	High	8600000	25000000	26000000	4.7834	High	0	6.172e-06
FALSE	High	[K].NQVALNPQNTVFDAK.[R]			3.58407e-05	0	1	2	6	A0A0G2JIW1	A0A0G2JIW1 [58-72]	0	1658.85	High	High	High	21000000	40000000	32000000	4.37444	High	0	9.059e-06
FALSE	High	[K].LDKAQIHDLVLVGGSTR.[I]			0.000114193	0	1	3	8	A0A0G2JIW1	A0A0G2JIW1 [327-343]	1	1822.02	High	High	High	14000000	26000000	18000000	4.28821	High	0	3.334e-05
FALSE	High	[K].AQIHDLVLVGGSTR.[I]			0.000190465	0	1	3	6	A0A0G2JIW1	A0A0G2JIW1 [330-343]	0	1465.81	High	High	High	19000000	27000000	25000000	3.28036	High	0	5.509e-05
FALSE	High	[K].NQVALNPQNTVFDAKR.[L]			7.76757e-05	0	1	2	6	A0A0G2JIW1	A0A0G2JIW1 [58-73]	1	1814.95	High	High	High	27000000	42000000	37000000	3.83746	High	0	7.858e-05
FALSE	High	[K].FGDPVVQSDMK.[H]			0.000171114	0	1	2	5	A0A0G2JIW1	A0A0G2JIW1 [79-89]	0	1222.58	High	High	High	14000000	20000000	18000000	3.29381	High	0	4.835e-05
FALSE	High	[K].FGDPVVQSDMK.[H]	1xOxidation [M10]		0.000244511	0	1	2	3	A0A0G2JIW1	A0A0G2JIW1 [79-89]	0	1238.57	High	High	High	1900000	3000000	3200000	2.87379	High	0	7.686e-05
FALSE	High	[K].MKEIAEAYLGYPVTNAVITVPAYFNDSQR.[Q]			0.000258497	0	1	2	2	A0A0G2JIW1	A0A0G2JIW1 [128-156]	1	3260.63	Not Found	High	High		1100000	810000	3.75951	High	0.0003703	0.002808
FALSE	High	[R].MVQEAEKYKAEDEVQR.[E]			5.40649e-05	0	1	3	6	A0A0G2JIW1	A0A0G2JIW1 [519-534]	2	1952.94	High	High	High	9800000	940000	1500000	3.43673	High	0	8.047e-05
FALSE	High	[K].DAGVIAGLNVLR.[I]			0.000352155	0.000139255	1	4	6	A0A0G2JIW1	A0A0G2JIW1 [161-172]	0	1197.69	High	High	High	25000000	38000000	31000000	2.90547	High	5.393e-05	0.0001537
FALSE	High	[R].LVNHFVEEFKR.[K]			0.000398829	0.000139255	1	3	5	A0A0G2JIW1	A0A0G2JIW1 [238-248]	1	1417.76	High	High	High	39000000	65000000	54000000	3.69092	High	5.393e-05	0.0002993
FALSE	High	[R].LVNHFVEEFK.[R]			0.00116269	0.000139255	1	3	6	A0A0G2JIW1	A0A0G2JIW1 [238-247]	0	1261.66	High	High	High	8900000	15000000	11000000	3.47476	High	9.476e-05	0.0004285
FALSE	High	[R].KFGDPVVQSDMK.[H]			0.00112055	0.000139255	1	2	4	A0A0G2JIW1	A0A0G2JIW1 [78-89]	1	1350.67	High	High	High	12000000	19000000	15000000	3.52213	High	0.0002329	0.0007239
FALSE	High	[K].NALESYAFNMK.[S]	1xOxidation [M10]		0.000623572	0.000139255	1	5	6	A0A0G2JIW1	A0A0G2JIW1 [541-551]	0	1303.6	High	High	High	6300000	7500000	7200000	2.81881	High	0.00295	0.0217
FALSE	High	[K].AFYPEEISSMVLTK.[ML]	1xOxidation [M10]		0.00181532	0.000533055	1	4	1	A0A0G2JIW1	A0A0G2JIW1 [114-127]	0	1630.8	Not Found	Not Found	High			820000	2.12712	High	0.0002255	0.0006488
FALSE	High	[K].LLQDFFNGR.[D]			0.00196953	0.000580472	1	3	6	A0A0G2JIW1	A0A0G2JIW1 [350-358]	0	1109.57	High	High	High	26000000	41000000	32000000	2.48534	High	0.0002329	0.001136
FALSE	High	[K].LLQDFFNGRDLNK.[S]			0.00190843	0.000580472	1	3	2	A0A0G2JIW1	A0A0G2JIW1 [350-362]	1	1579.82	High	Not Found	High	6600000		8600000	3.31636	High	0.0002329	0.0006849
FALSE	High	[R].STLEPVEK.[A]			0.0117438	0.00171407	1	5	3	A0A0G2JIW1	A0A0G2JIW1 [313-320]	0	902.483	High	High	High	9000000	41000000	41000000	2.28926	High	0.00179	0.01205
FALSE	High	[K].SAVEDEGLK.[G]			0.0163881	0.00234475	1	3	1	A0A0G2JIW1	A0A0G2JIW1 [552-560]	0	947.468	Not Found	Not Found	High			3800000	1.98261	High	0.0008388	0.005827
FALSE	High	[K].YKAEDEVQRER.[V]			0.0318073	0.00469781	1	3	1	A0A0G2JIW1	A0A0G2JIW1 [526-536]	2	1422.7	High	Not Found	Not Found	720000			1.54676	High	0.00179	0.01179
FALSE	High	[R].TTPSYVAFTDTERLIGDAAK.[N]			0.00132416	0.000139255	2	15	2	A0A0G2JIW1; P11142	A0A0G2JIW1 [38-57]; P11142 [37-56]	1	2156.09	Not Found	High	High		2700000		2.57328	High	9.476e-05	0.0004816
FALSE	High	[R].TTPSYVAFTDTER.[L]			0.000329733	0.000139255	2	17	12	A0A0G2JIW1; P11142	A0A0G2JIW1 [38-50]; P11142 [37-49]	0	1487.7	High	High	High	120000000	220000000	160000000	3.1023	High	5.393e-05	0.0002043
FALSE	High	[R].MVQEAEKYK.[A]			0.0447132	0.00621422	2	9	2	A0A0G2JIW1; P11142	A0A0G2JIW1 [519-527]; P11142 [518-526]	1	1125.56	High	High	Not Found	840000	4800000		2.21732	High	0.002564	0.01855
FALSE	High	[K].ITITNDKGR.[L]			0.0597934	0.00885242	2	13	1	A0A0G2JIW1; P11142	A0A0G2JIW1 [502-510]; P11142 [501-509]	1	1017.57	Not Found	High	Not Found		2700000		1.77084	High	0.003353	0.02354
FALSE	High	[KR].VEIIANDQGNR.[TI]			0.000335275	0.000139255	3	18	8	A0A0G2JIW1; P11142; P11021	A0A0G2JIW1 [27-37]; P11142 [26-36]; P11021 [50-60]	0	1228.63	High	High	High	28000000	73000000	39000000	3.08552	High	5.393e-05	0.0001216
FALSE	High	[R].AVHEQLAALSQGPISKPK.[R]			0.000188145	0	1	10	4	A0A0G2JK44	A0A0G2JK44 [529-546]	0	1874.05	High	High	High	2400000	3800000	3100000	2.97367	High	5.393e-05	0.0002026
FALSE	High	[R].QLSLDINKLPGEK.[L]			0.000108852	0	1	7	3	A0A0G2JK44	A0A0G2JK44 [684-696]	1	1454.82	High	High	High	3200000	9200000	6400000	3.69797	High	0	2.908e-05
FALSE	High	[K].SLHSAGPPLLAVTAAPPAQPLAK.[K]			0.000501793	0.000139255	1	11	5	A0A0G2JK44	A0A0G2JK44 [253-275]	0	2207.25	High	High	High	3300000	7300000	3500000	4.32833	High	5.393e-05	0.0003249
FALSE	High	[K].YNPPDHDVVAMAR.[K]			0.000453182	0.000139255	1	8	3	A0A0G2JK44	A0A0G2JK44 [428-440]	0	1484.7	High	High	High	3500000	6000000		2.79992	High	5.393e-05	0.0001714
FALSE	High	[K].TESSSAQQVAVSR.[L]			0.000986247	0.000139255	1	6	1	A0A0G2JK44	A0A0G2JK44 [796-808]	0	1349.67	Not Found	Not Found	High				2.356	High	9.476e-05	0.0003681
FALSE	High	[R].DAQEFAADVR.[L]			0.00222554	0.000580472	1	8	2	A0A0G2JK44	A0A0G2JK44 [410-419]	0	1121.52	High	High	Not Found	1200000	2700000		2.9324	High	0.0002329	0.0007952
FALSE	High	[-].MLQNVTPHNKLPGEGNAGLLGLGPEAAAPGKR.[I]	1xAcetyl [N-Term]	A0A0G2JK44 1xAcetyl [N-Term]	0.00269213	0.000580472	1	7	3	A0A0G2JK44	A0A0G2JK44 [1-32]	2	3249.72	High	High	High	880000	2900000	2400000	3.41568	High	0.0005526	0.003523
FALSE	High	[R].DYRDAQEFAADVR.[L]			0.00418107	0.000672379	1	8	3	A0A0G2JK44	A0A0G2JK44 [407-419]	1	1555.71	High	High	High	1300000	2300000	1900000	2.72065	High	0.0002895	0.001759
FALSE	High	[R].LAELQEQLR.[A]			0.00445987	0.000672379	1	10	2	A0A0G2JK44	A0A0G2JK44 [520-528]	0	1099.61	Not Found	High	High		7000000	5500000	2.44676	High	0.0002621	0.001545
FALSE	High	[R].LQDVSGQLNSTK.[K]			0.00580973	0.000854542	1	6	2	A0A0G2JK44	A0A0G2JK44 [775-786]	0	1289.67	Not Found	High	High		3500000	2700000	2.48704	High	0.009147	0.07554
FALSE	High	[R].VTNQLQYLHK.[V]			0.0134787	0.00177683	1	12	1	A0A0G2JK44	A0A0G2JK44 [75-84]	0	1243.68	Not Found	Not Found	High			6000000	2.35506	High	0.0006524	0.004727
FALSE	High	[K].QPMDMGTIKR.[R]			0.0155796	0.00200015	1	11	1	A0A0G2JK44	A0A0G2JK44 [119-128]	1	1176.59	Not Found	Not Found	High			1200000	2.0679	High	0.0007254	0.005537
FALSE	High	[K].TKEELALEK.[K]			0.0161146	0.00227049	1	6	3	A0A0G2JK44	A0A0G2JK44 [759-767]	1	1060.59	High	High	High	840000	2400000	2200000	2.29227	High	0.006586	0.05579
FALSE	High	[K].KTLTHLTLAGHIEWER.[T]			0.0566822	0.0082669	1	7	1	A0A0G2JNK3	A0A0G2JNK3 [731-746]	1	1905.03	Not Found	High	Not Found		180000		2.78077	High	0.00316	0.0222
FALSE	High	[R].LQSLPFALTHLNLK.[A]			8.61866e-05	0	1	4	2	A0A0G2JPP5	A0A0G2JPP5 [370-383]	0	1594.93	Not Found	High	High		990000	640000	3.42755	High	0	2.255e-05
FALSE	High	[R].SLEELLLDANQLR.[E]			9.05687e-05	0	1	5	3	A0A0G2JPP5	A0A0G2JPP5 [37-49]	0	1513.82	Not Found	High	High		320000	530000	3.62848	High	0	2.383e-05
FALSE	High	[R].VSVIQFLEAPIGDEDAEEAAAEKR.[G]			0.000876251	0.000139255	1	4	1	A0A0G2JPP5	A0A0G2JPP5 [445-468]	1	2587.29	Not Found	High	Not Found		520000		3.3855	High	5.393e-05	0.0003296
FALSE	High	[R].AGDAGIFVSR.[I]			0.00214025	0.000580472	1	4	1	A0A0G2JPP5	A0A0G2JPP5 [887-896]	0	992.516	Not Found	Not Found	High				2.97173	High	0.0002329	0.0007632
FALSE	High	[R].LPDGFTQLR.[S]			0.00521247	0.000759398	1	4	1	A0A0G2JPP5	A0A0G2JPP5 [120-128]	0	1046.56	Not Found	Not Found	High				2.86225	High	0.0002895	0.001805
FALSE	High	[R].ALSPAELR.[A]			0.0378228	0.0055905	1	5	1	A0A0G2JPP5	A0A0G2JPP5 [1484-1491]	0	856.489	Not Found	Not Found	High			1400000	1.89185	High	0.002081	0.01421
FALSE	High	[-].SLVIPEKFQHILR.[V]	1xAcetyl [N-Term]	A0A0G2JQH2 1xAcetyl [N-Term]	6.06766e-05	0	1	1	9	A0A0G2JQH2	A0A0G2JQH2 [1-13]	1	1621.94	High	High	High	20000000	39000000	30000000	3.39853	High	0	1.56e-05
FALSE	High	[K].VGRPSNIGQAQPIIDQLAEEAR.[A]			4.55094e-06	0	1	11	8	A0A0J9YVP6	A0A0J9YVP6 [177-198]	0	2362.25	High	High	High	12000000	17000000	13000000	5.79075	High	0	1.114e-06
FALSE	High	[K].QGEEEDAEIIVK.[I]			0.000165608	0	1	5	3	A0A0J9YVP6	A0A0J9YVP6 [478-489]	0	1359.66	High	High	High	1300000	900000	1100000	3.62972	High	0	4.657e-05
FALSE	High	[K].AVTPPMPLLTPATPGGLPPAAAVAAAAATAK.[I]			2.37502e-05	0	1	10	8	A0A0J9YVP6	A0A0J9YVP6 [277-307]	0	2794.55	High	High	High	2500000	4500000	4600000	5.02889	High	0	7.391e-06
FALSE	High	[R].VYVGSIYYELGEDTIR.[Q]			4.99056e-05	0	1	12	4	A0A0J9YVP6	A0A0J9YVP6 [106-121]	0	1876.93	High	High	High	1200000	1600000	1500000	4.03632	High	0	2.134e-05
FALSE	High	[K].IFVEFSIASETHK.[A]			0.000128258	0	1	5	3	A0A0J9YVP6	A0A0J9YVP6 [490-502]	0	1507.78	High	High	High	2500000	3800000	3400000	3.65556	High	0	3.479e-05
FALSE	High	[K].QTIAHQQQQLTNLQMAAQR.[Q]			7.93096e-07	0	1	6	3	A0A0J9YVP6	A0A0J9YVP6 [78-96]	0	2208.13	High	High	High	5400000	11000000	8500000	5.86822	High	0	3.167e-06
FALSE	High	[K].AQSSQDAVSSMNLFDLGGQYLR.[V]			3.9501e-05	0	1	10	4	A0A0J9YVP6	A0A0J9YVP6 [252-273]	0	2387.13	High	High	High	710000	1500000	1200000	4.51755	High	0	2.648e-05
FALSE	High	[K].SIDMSWDSVTMK.[H]			0.000337169	0.000139255	1	13	3	A0A0J9YVP6	A0A0J9YVP6 [132-143]	0	1399.62	High	High	High	4100000	7900000	4900000	3.26508	High	5.393e-05	0.0001311
FALSE	High	[R].IYVASVHQDLSDDDIKSVFEAFGK.[I]			0.00041297	0.000139255	1	9	3	A0A0J9YVP6	A0A0J9YVP6 [203-226]	1	2683.32	High	High	High	1200000	2400000	2100000	3.05731	High	0.0002329	0.0009649
FALSE	High	[K].LGLPPLTPEQQEALQK.[A]			0.000400198	0.000139255	1	12	9	A0A0J9YVP6	A0A0J9YVP6 [46-61]	0	1761.97	High	High	High	5000000	9600000	6800000	3.63939	High	5.393e-05	0.0002117
FALSE	High	[K].KYAMEQSIK.[S]			0.00311348	0.000580472	1	12	2	A0A0J9YVP6	A0A0J9YVP6 [64-72]	1	1097.57	High	High	Not Found	1100000	2100000		2.65077	High	0.0002621	0.001383
FALSE	High	[K].AVTPPMPLLTPATPGGLPPAAAVAAAAATAK.[I]	1xOxidation [M6]		0.0042488	0.000672379	1	10	3	A0A0J9YVP6	A0A0J9YVP6 [277-307]	0	2810.55	High	High	High	800000	1400000	1600000	4.1922	High	0.0003703	0.0024
FALSE	High	[K].SIDMSWDSVTMK.[H]	1xOxidation [M11]		0.00460738	0.000759398	1	13	2	A0A0J9YVP6	A0A0J9YVP6 [132-143]	0	1415.62	High	High	Not Found	1200000	2000000		1.6008	High	0.005948	0.047
FALSE	High	[R].KQESTVMVLR.[N]			0.00775624	0.00101398	1	5	4	A0A0J9YVP6	A0A0J9YVP6 [433-442]	1	1190.66	High	Not Found	High	9200000		13000000	2.9882	High	0.0003703	0.002695
FALSE	High	[K].KEKEEEELFPESERPEMLSEQEHMSISGSSAR.[H]			0.00724235	0.00101398	1	5	1	A0A0J9YVP6	A0A0J9YVP6 [392-423]	2	3735.71	Not Found	High	Not Found		8400000		2.62654	High	0.0003703	0.002506
FALSE	High	[K].SVFEAFGK.[I]			0.016806	0.00234475	1	10	6	A0A0J9YVP6	A0A0J9YVP6 [219-226]	0	884.451	High	High	High	7700000	11000000	9400000	2.33094	High	0.001196	0.008131
FALSE	High	[K].GYGFIEYEK.[A]			0.021182	0.00311929	1	10	2	A0A0J9YVP6	A0A0J9YVP6 [243-251]	0	1105.52	High	High	Not Found	7300000	12000000		2.25401	High	0.001151	0.007663
FALSE	High	[K].AIQALNGR.[W]			0.0226036	0.00325673	1	5	1	A0A0J9YVP6	A0A0J9YVP6 [503-510]	0	842.484	High	Not Found	Not Found	2500000			2.14604	High	0.001196	0.008167
FALSE	High	[R].QAFAPFGPIK.[S]			0.0378228	0.0055905	1	13	5	A0A0J9YVP6	A0A0J9YVP6 [122-131]	0	1075.59	High	High	High	21000000	31000000	25000000	2.14573	High	0.006101	0.04994
FALSE	High	[K].YAMEQSIK.[S]			0.0668035	0.0099772	1	12	1	A0A0J9YVP6	A0A0J9YVP6 [65-72]	0	969.471	High	Not Found	Not Found	7100000			1.30378	High	0.003789	0.02708
FALSE	High	[K].QVAEAYEVLSDAK.[K]			0.00137439	0.000139255	1	10	1	A0A0J9YX62	A0A0J9YX62 [48-60]	0	1422.71	Not Found	Not Found	High			1200000	1.74705	High	9.476e-05	0.0005001
FALSE	High	[K].LLIGTLYHR.[A]			0.0151887	0.0019281	1	3	2	A0A0J9YXF2	A0A0J9YXF2 [361-369]	0	1085.65	High	Not Found	High	1200000		1600000	2.5292	High	0.0007005	0.005358
FALSE	High	[R].HLQLAIRNDEELNKLLGK.[V]			0.000219453	0	1	10	11	A0A0U1RRH7	A0A0U1RRH7 [83-100]	2	2104.19	High	High	High	40000000	110000000	97000000	3.29973	High	0	6.733e-05
FALSE	High	[R].NDEELNKLLGK.[V]			0.000277644	0.000139255	1	10	12	A0A0U1RRH7	A0A0U1RRH7 [90-100]	1	1272.68	High	High	High	44000000	130000000	95000000	4.07392	High	5.393e-05	9.216e-05
FALSE	High	[K].NNQFQALLQYADPVSAQHAK.[L]			1.07819e-06	0	1	6	5	A0A0U1RRM4	A0A0U1RRM4 [250-269]	0	2243.12	High	High	High	7800000	12000000	12000000	5.00763	High	0	2.595e-07
FALSE	High	[-].MDGIVPDIAVGTK.[R]	1xAcetyl [N-Term]	A0A0U1RRM4 1xAcetyl [N-Term]	0.000196307	0	1	4	3	A0A0U1RRM4	A0A0U1RRM4 [1-13]	0	1357.7	High	High	High	1000000	1900000	1700000	3.14314	High	5.393e-05	0.0001753
FALSE	High	[R].EGQEDQGLTKDYGNSPLHR.[F]			8.5202e-05	0	1	5	5	A0A0U1RRM4	A0A0U1RRM4 [476-494]	1	2144	High	High	High	1200000	15000000	13000000	4.01883	High	0	5.779e-05
FALSE	High	[K].MALIQMGSVEEAVQALIDLHNHDLGENHHLR.[V]			2.98498e-05	0	1	4	2	A0A0U1RRM4	A0A0U1RRM4 [550-580]	0	3490.73	Not Found	High	High		620000	370000	3.78652	High	0	7.51e-06
FALSE	High	[K].ENALVQMADGNQAQLAMSHLNGHK.[L]			3.62795e-05	0	1	5	3	A0A0U1RRM4	A0A0U1RRM4 [432-455]	0	2577.23	High	High	High	1900000	4600000	3500000	4.40887	High	0	9.168e-06
FALSE	High	[R].KLPIDVTEGEVISLGLPFGK.[V]			3.87095e-05	0	1	6	3	A0A0U1RRM4	A0A0U1RRM4 [65-84]	1	2112.2	High	High	High	3000000	6200000	7500000	4.33242	High	0	9.818e-06
FALSE	High	[R].IAIPGLAGAGNSVLLVSNLNPER.[V]			0.000115456	0	1	4	5	A0A0U1RRM4	A0A0U1RRM4 [383-405]	0	2275.28	High	High	High	2100000	3700000	1200000	3.25124	High	0	6.268e-05
FALSE	High	[K].VLFSSNGGVVK.[G]			0.00140021	0.000139255	1	4	3	A0A0U1RRM4	A0A0U1RRM4 [529-539]	0	1106.62	High	High	High	12000000	22000000	21000000	2.54479	High	9.476e-05	0.0005082
FALSE	High	[R].GQPIYIQFSNHK.[E]			0.00131596	0.000139255	1	5	5	A0A0U1RRM4	A0A0U1RRM4 [123-134]	0	1431.74	High	High	High	16000000	29000000	25000000	2.46579	High	0.0002895	0.001584
FALSE	High	[K].NFQNIFPPSATLHLSNIPPSVSEEDLK.[V]			0.00158444	0.000410646	1	4	1	A0A0U1RRM4	A0A0U1RRM4 [502-528]	0	2994.52	Not Found	High	Not Found		570000		3.91747	High	0.0001857	0.0005711
FALSE	High	[-].MDGIVPDIAVGTKR.[VG]	1xAcetyl [N-Term]	A0A0U1RRM4 1xAcetyl [N-Term]	0.00180406	0.000533055	1	4	3	A0A0U1RRM4	A0A0U1RRM4 [1-14]	1	1513.8	High	High	High	1800000	3800000	2900000	2.15514	High	0.0005526	0.003487
FALSE	High	[K].HQNVQLPR.[E]			0.00449623	0.000672379	1	6	4	A0A0U1RRM4	A0A0U1RRM4 [468-475]	0	991.543	High	High	High	5600000	11000000	10000000	2.79505	High	0.0002621	0.001554
FALSE	High	[R].EGQEDQGLTK.[D]			0.00325699	0.000580472	2	6	2	A0A0U1RRM4; O95758	A0A0U1RRM4 [476-485]; O95758 [440-449]	0	1104.52	Not Found	High	High		330000	430000	2.09508	High	0.0002329	0.001143
FALSE	High	[K].VTNLLMLK.[G]			0.0233453	0.00341259	2	9	10	A0A0U1RRM4; O95758	A0A0U1RRM4 [85-92]; O95758 [85-92]	0	931.565	High	High	High	13000000	26000000	23000000	2.13573	High	0.002212	0.01528
FALSE	High	[K].VTNILMLK.[G]	1xOxidation [M6]		0.0263212	0.00384079	2	9	2	A0A0U1RRM4; O95758	A0A0U1RRM4 [85-92]; O95758 [85-92]	0	947.559	High	Not Found	Not Found	2800000			2.27985	High	0.001414	0.00964
FALSE	High	[R].DSPDLLLLLR.[L]			0.0155796	0.00200015	1	2	1	A0A0X1KG71	A0A0X1KG71 [382-391]	0	1154.68	Not Found	Not Found	High			140000	1.6377	High	0.0007254	0.005539
FALSE	High	[R].TFLRPSPEDEAIYGPNTK.[M]			0.000206346	0	1	2	2	A0A1B0GTW1	A0A1B0GTW1 [553-570]	0	2035.01	High	High	Not Found				3.20513	High	0	6.092e-05
FALSE	High	[R].AEQMASVQNAQR.[D]			0.000180109	0	1	2	2	A0A1B0GTW1	A0A1B0GTW1 [724-735]	0	1332.63	Not Found	High	High		1900000	1500000	3.24811	High	0	5.151e-05
FALSE	High	[R].RHQYSDYDYHSSSEK.[L]			0.000293523	0.000139255	1	2	2	A0A1B0GTW1	A0A1B0GTW1 [479-493]	1	1901.8	Not Found	High	High		970000	580000	4.12958	High	5.393e-05	9.966e-05
FALSE	High	[K].RPVVLFGPIADIAMEK.[L]			0.00101029	0.000139255	1	2	1	A0A1B0GTW1	A0A1B0GTW1 [790-805]	0	1755.98	Not Found	High	Not Found		1400000		3.20781	High	9.476e-05	0.0003769
FALSE	High	[K].SNPSAVAGNETPGASTK.[G]			0.000574258	0.000139255	1	2	2	A0A1B0GTW1	A0A1B0GTW1 [1076-1092]	0	1587.76	Not Found	High	High		1400000	1200000	3.65046	High	5.393e-05	0.0002199
FALSE	High	[K].STGDIAGTVVPETNKEPR.[Y]			0.000434569	0.000139255	1	2	3	A0A1B0GTW1	A0A1B0GTW1 [520-537]	1	1870.95	High	High	High	1700000	3900000	4100000	3.27358	High	0.0002255	0.0006291
FALSE	High	[R].QIIEQDKHALLDVTPK.[A]			0.000701675	0.000139255	1	2	1	A0A1B0GTW1	A0A1B0GTW1 [840-855]	1	1848.02	Not Found	High	Not Found		4100000		2.57418	High	5.393e-05	0.0002679
FALSE	High	[R].MQELQEAQNAR.[I]			0.000645868	0.000139255	1	2	2	A0A1B0GTW1	A0A1B0GTW1 [1156-1166]	0	1317.62	High	Not Found	High	540000		1100000	2.91682	High	5.393e-05	0.0002463
FALSE	High	[K].LGNWLAVR.[I]			0.00682243	0.00101398	1	2	3	A0A1B0GTW1	A0A1B0GTW1 [701-708]	0	928.536	High	High	High	1300000	2900000	2000000	2.47572	High	0.001196	0.008155
FALSE	High	[K].TQNKEESYDFSK.[S]			0.00795877	0.00101398	1	2	1	A0A1B0GTW1	A0A1B0GTW1 [1059-1070]	1	1475.66	Not Found	High	Not Found		2000000		2.14947	High	0.0003703	0.002767
FALSE	High	[R].SSEPVQHEESIR.[K]			0.0166656	0.00234475	1	2	2	A0A1B0GTW1	A0A1B0GTW1 [1011-1022]	0	1397.67	High	Not Found	High	370000		1900000	2.10699	High	0.004683	0.03635
FALSE	High	[R].AYDPDYER.[A]			0.0271696	0.00415767	1	2	2	A0A1B0GTW1	A0A1B0GTW1 [315-322]	0	1028.43	Not Found	High	High		2600000	2000000	2.10523	High	0.00154	0.009939
FALSE	High	[R].VVDTLYDGK.[L]			0.0294016	0.00434761	1	2	3	A0A1B0GTW1	A0A1B0GTW1 [692-700]	0	1009.52	High	High	High	2200000	4300000	4000000	1.89905	High	0.00343	0.0245
FALSE	High	[K].GYGFVDFDSPAAAQK.[A]			0.0206696	0.00303947	1	8	1	A0A1B0GUW5	A0A1B0GUW5 [169-183]	0	1572.73	Not Found	High	Not Found				2.53719	High	0.001126	0.007464
FALSE	High	[R].NLLLSGAQLEASR.[N]			0.00209922	0.000580472	1	3	1	A0A1P0AYU5	A0A1P0AYU5 [39-51]	0	1371.76	Not Found	High	Not Found		570000		2.35945	High	0.0002329	0.0007511
FALSE	High	[K].LIQLMEEIMAEKENK.[T]			2.8658e-05	0	1	3	3	A0A1W2PQ51	A0A1W2PQ51 [406-420]	1	1818.93	High	High	High	3000000	9600000	5200000	4.58457	High	0	1.97e-05
FALSE	High	[K].VLEEANQAINPK.[L]			9.95395e-05	0	1	3	6	A0A1W2PQ51	A0A1W2PQ51 [536-547]	0	1325.71	High	High	High	13000000	26000000	20000000	3.57535	High	0	7.048e-05
FALSE	High	[K].FVINYDYPNSSEDYVHR.[I]			1.49333e-05	0	1	3	5	A0A1W2PQ51	A0A1W2PQ51 [489-505]	0	2117.96	High	High	High	7700000	14000000	13000000	4.34376	High	0	3.696e-06
FALSE	High	[R].ELAQQVQQVADDYGK.[C]			8.13387e-06	0	1	3	3	A0A1W2PQ51	A0A1W2PQ51 [255-269]	0	1691.82	High	High	High	1900000	6400000	4300000	5.45658	High	0	4.872e-06
FALSE	High	[R].SSQSSSQQFSGIGR.[S]			9.59919e-06	0	1	3	3	A0A1W2PQ51	A0A1W2PQ51 [673-686]	0	1455.68	High	High	High	5600000			4.23199	High	0	2.362e-06
FALSE	High	[K].KWDLSELPKFEK.[N]			0.000912863	0.000139255	1	3	2	A0A1W2PQ51	A0A1W2PQ51 [121-132]	2	1519.82	Not Found	High	High		4600000	3600000	4.15351	High	5.393e-05	0.0003421
FALSE	High	[K].GTAYTFFTPGNLK.[Q]			0.000292804	0.000139255	1	3	5	A0A1W2PQ51	A0A1W2PQ51 [516-528]	0	1416.72	High	High	High	10000000	25000000	15000000	3.31154	High	5.393e-05	9.927e-05
FALSE	High	[K].TLAYLLPAIVHINHQPYLER.[G]			0.000293523	0.000139255	1	3	8	A0A1W2PQ51	A0A1W2PQ51 [222-241]	0	2361.31	High	High	High	3300000	7400000	5000000	3.66678	High	5.393e-05	9.975e-05
FALSE	High	[K].WDLSELPKFEK.[N]			0.000508293	0.000139255	1	3	3	A0A1W2PQ51	A0A1W2PQ51 [122-132]	1	1391.72	High	High	High	1000000	2000000	1700000	3.20532	High	5.393e-05	0.0001934
FALSE	High	[K].NFYVEHPEVAR.[L]			0.000309391	0.000139255	1	3	8	A0A1W2PQ51	A0A1W2PQ51 [133-143]	0	1360.66	High	High	High	16000000	30000000	22000000	3.13183	High	5.393e-05	0.0002664
FALSE	High	[R].DMVGIAQTGSGK.[T]			0.000383126	0.000139255	1	3	3	A0A1W2PQ51	A0A1W2PQ51 [210-221]	0	1163.57	High	High	High	7200000	18000000	13000000	2.83036	High	5.393e-05	0.0001413
FALSE	High	[R].LTPYEVDELRR.[K]			0.00211278	0.000580472	1	3	5	A0A1W2PQ51	A0A1W2PQ51 [144-154]	1	1390.73	High	High	High	22000000	43000000	33000000	2.61179	High	0.0002621	0.001431
FALSE	High	[R].LIDFLESGK.[T]			0.00421478	0.000672379	1	3	3	A0A1W2PQ51	A0A1W2PQ51 [305-313]	0	1021.56	High	High	High			19000000	2.43994	High	0.0002621	0.001463
FALSE	High	[K].SQPERDWVLNEFR.[S]			0.00775624	0.00101398	1	4	3	A0A1W2PQ51	A0A1W2PQ51 [453-465]	1	1675.82	High	High	High	2300000		3000000	2.38528	High	0.006605	0.05586
FALSE	High	[R].LTPYEVDELR.[R]			0.00676461	0.00101398	1	3	3	A0A1W2PQ51	A0A1W2PQ51 [144-153]	0	1234.63	High	High	High	2200000	4500000	4100000	2.38298	High	0.00219	0.01521
FALSE	High	[R].LIDFLESGKTNLR.[R]			0.00921588	0.00129251	1	3	2	A0A1W2PQ51	A0A1W2PQ51 [305-317]	1	1505.83	Not Found	High	High		2500000	1800000	3.13885	High	0.0006524	0.004404
FALSE	High	[R].QLAEDFLR.[D]			0.0117438	0.00171407	1	3	3	A0A1W2PQ51	A0A1W2PQ51 [365-372]	0	991.521	High	High	High	9300000	21000000	15000000	2.65956	High	0.00217	0.01488
FALSE	High	[R].SGKAPILIATDVASR.[G]			0.0121565	0.00171407	1	4	1	A0A1W2PQ51	A0A1W2PQ51 [466-480]	1	1498.86	Not Found	High	Not Found		3300000		2.91527	High	0.0006524	0.004267
FALSE	High	[K].WDLSELPK.[F]			0.0143105	0.00184463	1	3	2	A0A1W2PQ51	A0A1W2PQ51 [122-129]	0	987.515	Not Found	High	High		990000	850000	2.196	High	0.0006732	0.005051
FALSE	High	[R].DWVLNEFR.[S]			0.0170898	0.00242868	1	4	2	A0A1W2PQ51	A0A1W2PQ51 [458-465]	0	1078.53	High	High	Not Found	1200000	2100000		2.27071	High	0.0009168	0.0061
FALSE	High	[R].APLPDLYPFGTMR.[G]			0.0184197	0.0026564	1	3	4	A0A1W2PQ51	A0A1W2PQ51 [69-81]	0	1477.75	Not Found	High	High		3700000	1900000	2.57469	High	0.001021	0.006924
FALSE	High	[K].LMQLVDHR.[G]			0.0182675	0.0026564	1	3	3	A0A1W2PQ51	A0A1W2PQ51 [548-555]	0	1011.54	High	High	High	3600000	6700000	5600000	2.21388	High	0.000943	0.006507
FALSE	High	[K].TIIFVETK.[R]			0.0229718	0.0033317	1	3	6	A0A1W2PQ51	A0A1W2PQ51 [421-428]	0	950.556	High	High	High	9800000	19000000	16000000	2.38524	High	0.00122	0.008313
FALSE	High	[K].APILIATDVASR.[G]			0.000245112	0	2	6	6	A0A1W2PQ51; J3KTA4	A0A1W2PQ51 [469-480]; J3KTA4 [392-403]	0	1226.71	High	High	High	60000000	160000000	97000000	3.27706	High	0	7.707e-05
FALSE	High	[R].QTLMWSATWPK.[E]			0.000256033	0	2	7	6	A0A1W2PQ51; J3KTA4	A0A1W2PQ51 [351-361]; J3KTA4 [274-284]	0	1348.67	High	High	High	11000000	33000000	15000000	3.53138	High	0	8.187e-05
FALSE	High	[R].QTLMWSATWPK.[E]	1xOxidation [M4]		0.000360759	0.000139255	2	7	4	A0A1W2PQ51; J3KTA4	A0A1W2PQ51 [351-361]; J3KTA4 [274-284]	0	1364.67	High	High	High	1400000	5500000	2700000	3.14062	High	5.393e-05	0.0001543
FALSE	High	[R].MLDMGFEPQIR.[KR]			0.000256033	0	3	12	6	A0A1W2PQ51; J3KTA4; A0A0D9SF53	A0A1W2PQ51 [330-340]; J3KTA4 [253-263]; A0A0D9SF53 [352-362]	0	1336.64	High	High	High	27000000	63000000	33000000	3.43967	High	0	8.195e-05
FALSE	High	[R].MLDMGFEPQIR.[KR]	1xOxidation [M]		0.00027175	0.000139255	3	12	14	A0A1W2PQ51; J3KTA4; A0A0D9SF53	A0A1W2PQ51 [330-340]; J3KTA4 [253-263]; A0A0D9SF53 [352-362]	0	1352.63	High	High	High	5500000	14000000	8100000	3.09071	High	5.393e-05	0.0002844
FALSE	High	[R].MLDMGFEPQIR.[KR]	2xOxidation [M1; M4]		0.00637436	0.000949136	3	12	1	A0A1W2PQ51; J3KTA4; A0A0D9SF53	A0A1W2PQ51 [330-340]; J3KTA4 [253-263]; A0A0D9SF53 [352-362]	0	1368.63	Not Found	High	Not Found		2200000		2.14842	High	0.0003509	0.002206
FALSE	High	[R].AVKDELLGEKPEVK.[Q]			0.00386115	0.000672379	1	2	4	A0A286YEX4	A0A286YEX4 [78-91]	1	1554.87	High	High	High	2100000	4100000	3600000	3.47219	High	0.001196	0.00769
FALSE	High	[K].GIPLESTDGER.[L]			0.0440027	0.00615587	1	28	2	A0A286YEX4	A0A286YEX4 [162-172]	0	1173.57	High	High	Not Found	3800000	7300000		1.97368	High	0.002354	0.01682
FALSE	High	[R].RPEGWEGASCAASELDDDVPK.[A]	1xCarbamidomethyl [C10]		0.0461682	0.00663101	1	2	1	A2A2N5	A2A2N5 [47-67]	0	2289.01	Not Found	High	Not Found		780000		2.53626	High	0.002515	0.01767
FALSE	High	[K].NPELVPQNYISDSLAQSVVQHLR.[W]			0.0267424	0.00407979	1	1	1	A3KMH1	A3KMH1 [72-94]	0	2607.35	High	Not Found	Not Found				2.37892	High	0.001492	0.009744
FALSE	High	[K].LVAAFGELR.[S]			0.0476684	0.00668674	1	1	1	A3KMH1	A3KMH1 [955-963]	0	975.562	High	Not Found	Not Found	970000			1.95933	High	0.002554	0.01831
FALSE	High	[R].ELCTLENLQVLDLSENQLQK.[I]	1xCarbamidomethyl [C3]		0.00665054	0.00101398	1	1	2	A4D1F6	A4D1F6 [574-593]	0	2387.21	High	Not Found	High	2000000		3300000	2.75278	High	0.002354	0.01697
FALSE	High	[K].INVNEIFYDLVR.[Q]			0.000388215	0.000139255	1	6	3	A6NIZ1	A6NIZ1 [152-163]	0	1494.8	High	High	High	110000	440000	380000	3.05705	High	0.0001415	0.0005527
FALSE	High	[K].SKINVNEIFYDLVR.[Q]			0.000596647	0.000139255	1	6	2	A6NIZ1	A6NIZ1 [150-163]	1	1709.92	Not Found	High	High		950000	700000	3.53849	High	5.393e-05	0.0002283
FALSE	High	[K].IVPAHVPTPIQPTFGGATHSAFGLK.[A]			0.0054337	0.000854542	1	2	1	A8CG34	A8CG34 [996-1020]	0	2543.38	High	Not Found	Not Found	9300000			2.40166	High	0.0003201	0.001885
FALSE	High	[R].GSRPLSSFVQK.[A]			0.00653854	0.00101398	1	1	1	A8CG34	A8CG34 [75-85]	0	1205.66	High	Not Found	Not Found	2600000			2.24168	High	0.0003703	0.002261
FALSE	High	[K].APPTLQAETATKPQATSAPSPAPK.[Q]			1.64639e-06	0	2	2	3	A8CG34; Q96HA1	A8CG34 [655-678]; Q96HA1 [678-701]	0	2360.25	High	High	High	6600000	4700000	11000000	3.90685	High	0	3.986e-07
FALSE	High	[R].TVEEEDQIFLDGQENKR.[RS]			0.000108049	0	2	5	3	A8CG34; Q96HA1	A8CG34 [301-317]; Q96HA1 [324-340]	1	2049.97	High	High	High			8500000	3.07366	High	0	2.885e-05
FALSE	High	[R].TVEEEDQIFLDGQENK.[R]			1.18039e-05	0	2	5	2	A8CG34; Q96HA1	A8CG34 [301-316]; Q96HA1 [324-339]	0	1893.87	High	Not Found	High	1500000		1500000	4.45548	High	0	3.714e-06
FALSE	High	[-].MSPAAAAAGAGER.[R]	1xAcetyl [N-Term]	A8CG34 1xAcetyl [N-Term]; Q96HA1 1xAcetyl [N-Term]	0.000378175	0.000139255	2	2	5	A8CG34; Q96HA1	A8CG34 [1-13]; Q96HA1 [1-13]	0	1201.56	High	High	High	5000000	3100000	5000000	3.30973	High	0.0003509	0.002191
FALSE	High	[R].NAITSSYSSTR.[G]			0.000398829	0.000139255	2	3	4	A8CG34; Q96HA1	A8CG34 [388-398]; Q96HA1 [411-421]	0	1186.57	High	High	High	18000000	12000000	22000000	2.97683	High	5.393e-05	0.000148
FALSE	High	[R].GLNSQSSDDHLNKR.[S]			0.0008917	0.000139255	2	2	2	A8CG34; Q96HA1	A8CG34 [352-365]; Q96HA1 [375-388]	1	1570.76	High	Not Found	High	770000		3800000	2.81865	High	0.0006524	0.004584
FALSE	High	[K].ETVLSALKEK.[KE]			0.00168522	0.000533055	2	5	1	A8CG34; Q96HA1	A8CG34 [287-296]; Q96HA1 [310-319]	1	1117.65	High	Not Found	Not Found	3900000			2.59957	High	0.0002255	0.0006049
FALSE	High	[R].NGPSSSPFSSPASSR.[S]			0.00242678	0.000580472	2	4	2	A8CG34; Q96HA1	A8CG34 [407-421]; Q96HA1 [430-444]	0	1464.67	High	Not Found	Not Found	1500000			2.92046	High	0.0002329	0.0008648
FALSE	High	[K].STANGNLLEPR.[T]			0.00275012	0.000580472	2	2	4	A8CG34; Q96HA1	A8CG34 [100-110]; Q96HA1 [113-123]	0	1171.61	High	Not Found	High	6700000		6500000	2.46239	High	0.0009973	0.006679
FALSE	High	[K].ETVLSALK.[E]			0.0226036	0.00325673	2	5	2	A8CG34; Q96HA1	A8CG34 [287-294]; Q96HA1 [310-317]	0	860.509	High	Not Found	High	5400000		5800000	2.27764	High	0.001196	0.008192
FALSE	High	[R].KVQLLPSR.[R]			0.0248933	0.00370711	2	3	3	A8CG34; Q96HA1	A8CG34 [484-491]; Q96HA1 [507-514]	1	940.594	High	Not Found	High	11000000		9200000	2.38511	High	0.001371	0.009083
FALSE	High	[K].VAGQDGSVVQFK.[I]			0.000223033	0	1	5	3	A8MU27	A8MU27 [21-32]	0	1234.64	High	High	High	8300000	10000000	8600000	3.56697	High	5.393e-05	8.318e-05
FALSE	High	[R].LAPDYDALDVANK.[VI]			0.000128719	0	1	6	6	A8MUS3	A8MUS3 [178-190]	0	1404.7	High	High	High	35000000	83000000	60000000	3.58118	High	0	3.493e-05
FALSE	High	[K].LDHYAIIKFPLTTESAMK.[K]			0.000535888	0.000139255	1	5	4	A8MUS3	A8MUS3 [109-126]	1	2078.1	High	High	High	2300000	5300000	3700000	3.83621	High	5.393e-05	0.0002046
FALSE	High	[K].KIEDNNTLVFIVDVK.[A]			0.000485197	0.000139255	1	6	2	A8MUS3	A8MUS3 [127-141]	1	1746.96	Not Found	High	High		4200000	4600000	2.83319	High	0.0002621	0.001366
FALSE	High	[R].NKLDHYAIIK.[F]			0.000579725	0.000139255	1	5	2	A8MUS3	A8MUS3 [107-116]	1	1214.69	Not Found	High	High			15000000	3.42467	High	5.393e-05	0.0002211
FALSE	High	[K].VNTLIRPDGEK.[K]			0.000380633	0.000139255	1	6	6	A8MUS3	A8MUS3 [162-172]	0	1241.68	High	High	High	9600000	22000000	18000000	3.59277	High	0.0006524	0.004442
FALSE	High	[K].FPLTTESAMK.[K]			0.00104135	0.000139255	1	5	7	A8MUS3	A8MUS3 [117-126]	0	1124.57	High	High	High	14000000	16000000	14000000	2.57067	High	9.476e-05	0.0003861
FALSE	High	[K].KLYDIDVAK.[V]			0.00173813	0.000533055	1	6	3	A8MUS3	A8MUS3 [153-161]	1	1064.6	High	High	High	11000000	24000000	20000000	2.99981	High	0.0002329	0.001076
FALSE	High	[R].NKLDHYAIIKFPLTTESAMK.[K]			0.00276984	0.000580472	1	5	2	A8MUS3	A8MUS3 [107-126]	2	2320.24	Not Found	High	High		3700000	2400000	3.70105	High	0.0002329	0.0009763
FALSE	High	[K].LYDIDVAK.[V]			0.0344083	0.0050419	1	6	2	A8MUS3	A8MUS3 [154-161]	0	936.504	High	High	Not Found	11000000	21000000		1.87156	High	0.003744	0.02697
FALSE	High	[R].GNSIIMLEALERV.[-]			0.00031754	0.000139255	1	4	3	A8MWD9	A8MWD9 [64-76]	1	1444.78	High	High	High	1900000	3000000	2300000	3.81079	High	5.393e-05	0.0001111
FALSE	High	[R].HVQGILR.[G]			0.0289419	0.00428288	1	5	4	A8MWD9	A8MWD9 [26-32]	0	822.494	High	High	High	4300000	3500000	2100000	1.94609	High	0.002039	0.01381
FALSE	High	[R].VIHLSNLPHSGYSDSAVLK.[L]			7.18623e-05	0	1	6	6	A8MXP9	A8MXP9 [497-515]	0	2037.08	High	High	High	9500000	21000000	18000000	3.86522	High	0.0002255	0.000617
FALSE	High	[R].DLSAAGIGLLAAATQSLSMPASLGR.[M]	1xOxidation [M19]		5.90151e-05	0	1	11	3	A8MXP9	A8MXP9 [20-44]	0	2387.26	High	High	High	99000	240000	370000	4.92029	High	0	3.144e-05
FALSE	High	[R].DLSAAGIGLLAAATQSLSMPASLGR.[M]			3.318e-05	0	1	11	2	A8MXP9	A8MXP9 [20-44]	0	2371.26	Not Found	High	High		120000	170000	5.4738	High	0	8.358e-06
FALSE	High	[R].GNLGAGNGNLQGPR.[H]			8.45512e-05	0	1	11	3	A8MXP9	A8MXP9 [374-387]	0	1324.67	High	High	High	3600000	7100000	7400000	3.78679	High	0	2.208e-05
FALSE	High	[R].GDADQASNILASFGLSAR.[D]			1.84954e-05	0	1	4	6	A8MXP9	A8MXP9 [103-120]	0	1792.88	High	High	High	530000	1300000	1400000	4.35609	High	0	4.613e-06
FALSE	High	[R].YQLLQLVEPFGVISNHLILNK.[I-]			8.61732e-07	0	1	10	3	A8MXP9	A8MXP9 [413-433]	0	2438.38	High	High	High	760000	2500000	2100000	4.33493	High	0	2.981e-07
FALSE	High	[R].DSFDDRGPSLNPVLDYDHGSR.[S]			0.000386929	0.000139255	1	4	5	A8MXP9	A8MXP9 [187-207]	1	2362.07	High	High	High	2600000	7100000	6200000	3.06534	High	5.393e-05	0.0001425
FALSE	High	[R].GPLPLSSQHRGDADQASNILASFGLSAR.[D]			0.00108011	0.000139255	1	4	2	A8MXP9	A8MXP9 [93-120]	1	2865.46	Not Found	High	High		810000	2700000	3.69956	High	0.0001857	0.0005744
FALSE	High	[R].IGPYQPNVPVGIDYVIPK.[T]			0.000485197	0.000139255	1	4	6	A8MXP9	A8MXP9 [829-846]	0	1969.08	High	High	High	2900000	4000000	4800000	4.05405	High	5.393e-05	0.0001841
FALSE	High	[R].TEEGPTLSYGR.[D]			0.000974488	0.000139255	1	4	3	A8MXP9	A8MXP9 [150-160]	0	1209.57	High	High	High	1800000	3500000	4200000	2.62926	High	9.476e-05	0.0003645
FALSE	High	[R].GPLPLSSQHR.[G]			0.00269213	0.000580472	1	5	7	A8MXP9	A8MXP9 [93-102]	0	1091.6	High	High	High	9500000	16000000	16000000	2.82291	High	0.0002329	0.0009557
FALSE	High	[K].SFQQSSLSR.[D]			0.00348868	0.000580472	1	12	4	A8MXP9	A8MXP9 [4-12]	0	1039.52	High	High	High	4800000	14000000	17000000	2.17837	High	0.0002329	0.001217
FALSE	High	[R].GAPPSSNIEDFHGLLPK.[G]			0.00285071	0.000580472	1	5	2	A8MXP9	A8MXP9 [271-287]	0	1778.91	Not Found	Not Found	High			10000000	2.63364	High	0.0002329	0.00101
FALSE	High	[R].RTEEGPTLSYGR.[D]			0.00218235	0.000580472	1	4	3	A8MXP9	A8MXP9 [149-160]	1	1365.68	High	High	High	5100000		11000000	2.76084	High	0.003389	0.02417
FALSE	High	[K].SQAFIEMETR.[E]			0.00670731	0.00101398	1	5	1	A8MXP9	A8MXP9 [533-542]	0	1211.57	High	Not Found	Not Found	2600000			2.71216	High	0.0003703	0.002314
FALSE	High	[R].VVHIMDFQR.[G]			0.00688079	0.00101398	1	11	4	A8MXP9	A8MXP9 [399-407]	0	1144.59	High	High	High	16000000	26000000	27000000	2.80318	High	0.0003703	0.002382
FALSE	High	[R].SQESGYYDRMDYEDDRLR.[D]			0.0303419	0.00449208	1	4	1	A8MXP9	A8MXP9 [208-225]	2	2297.97	High	Not Found	Not Found	3900000			2.20279	High	0.001678	0.01117
FALSE	High	[K].FDQKQELGR.[V]			0.0305815	0.0045612	1	6	2	A8MXP9	A8MXP9 [488-496]	1	1120.57	High	Not Found	High	2100000		9700000	2.46174	High	0.001701	0.01129
FALSE	High	[R].GPGPLQER.[S]			0.0313113	0.00462994	1	5	3	A8MXP9	A8MXP9 [256-263]	0	853.453	Not Found	High	High				2.3281	High	0.001749	0.01156
FALSE	High	[K].ALWFQGR.[C]			0.0639373	0.00948862	1	5	1	A8MXP9	A8MXP9 [556-562]	0	877.468	High	Not Found	Not Found	7800000			1.99936	High	0.003603	0.02569
FALSE	High	[K].VNLEVIKPWITK.[R]			0.054953	0.00763621	1	6	1	A9Z1X7	A9Z1X7 [43-54]	0	1439.86	Not Found	Not Found	High				2.14806	High	0.002906	0.02139
FALSE	High	[K].VYEIQDIYENSWTK.[L]			4.35243e-05	0	1	4	3	B0QY89	B0QY89 [131-144]	0	1787.85	High	High	High	670000	1200000	1300000	3.98265	High	0	1.108e-05
FALSE	High	[R].QLEVYTSGGDPESVAGEYGR.[H]			8.92001e-05	0	1	3	2	B0QY89	B0QY89 [286-305]	0	2113.97	Not Found	High	High		520000	1100000	4.62219	High	0	2.341e-05
FALSE	High	[K].LAGFLDLTEQEFR.[I]			0.000163975	0	1	3	3	B0QY89	B0QY89 [518-530]	0	1538.78	High	High	High	650000	1600000	1800000	3.82493	High	0	4.609e-05
FALSE	High	[K].VFSDEVQQQAQLSTIR.[S]			2.74295e-06	0	1	3	4	B0QY89	B0QY89 [489-504]	0	1848.95	High	High	High	650000	1500000	2200000	4.42145	High	0	1.348e-06
FALSE	High	[R].QYEQQTYQVIPEVIK.[N]			4.26547e-05	0	1	5	3	B0QY89	B0QY89 [82-96]	0	1865.96	High	High	High	410000	580000	900000	3.24687	High	0	1.083e-05
FALSE	High	[R].LHSLLGDYYQAIK.[V]			0.000142625	0	1	3	3	B0QY89	B0QY89 [323-335]	0	1520.81	High	High	High	2000000	4900000	4300000	4.13273	High	0	7.01e-05
FALSE	High	[K].IWNVHSVLNVLHSLVDK.[S]			0.000136262	0	1	3	3	B0QY89	B0QY89 [264-280]	0	1973.1	High	High	High	350000	700000	590000	3.15875	High	0	3.716e-05
FALSE	High	[K].IWNVHSVLNVLHSLVDKSNINR.[Q]			0.000535888	0.000139255	1	3	2	B0QY89	B0QY89 [264-285]	1	2557.4	Not Found	High	High		1600000	1300000	3.9675	High	5.393e-05	0.0002045
FALSE	High	[R].IDESIHLQLR.[E]			0.000777749	0.000139255	1	3	3	B0QY89	B0QY89 [425-434]	0	1223.67	High	High	High	1200000	2900000	2600000	2.93452	High	5.393e-05	0.0002946
FALSE	High	[K].FLSPVVPNYDNVHPNYHKEPFLQQLK.[V]			0.0022402	0.000580472	1	3	1	B0QY89	B0QY89 [463-488]	1	3123.61	Not Found	Not Found	High			3800000	3.53124	High	0.0002329	0.0007969
FALSE	High	[K].VSGGPSLEQR.[F]			0.00221102	0.000580472	1	5	3	B0QY89	B0QY89 [187-196]	0	1029.53	Not Found	High	High		3700000	4700000	2.69803	High	0.0002329	0.0007895
FALSE	High	[K].SEEEIDFLR.[S]			0.00333197	0.000580472	1	3	1	B0QY89	B0QY89 [251-259]	0	1137.54	High	Not Found	Not Found	990000			2.3665	High	0.0002329	0.001171
FALSE	High	[K].MLGYFSLVGLLR.[L]			0.00302241	0.000580472	1	3	2	B0QY89	B0QY89 [311-322]	0	1368.77	High	Not Found	High	130000		290000	2.79749	High	0.0002329	0.001063
FALSE	High	[R].QIHKFEELNR.[T]			0.0104037	0.00163601	1	3	1	B0QY89	B0QY89 [589-598]	1	1313.7	High	Not Found	Not Found	4500000			2.46702	High	0.0005807	0.003637
FALSE	High	[K].VLENIELNKK.[S]			0.0175234	0.00257495	1	3	3	B0QY89	B0QY89 [336-345]	1	1199.7	High	High	High	4200000	7600000	9500000	2.53857	High	0.0009168	0.006277
FALSE	High	[K].VYELQASR.[V]			0.0237241	0.00348942	1	5	2	B0QY89	B0QY89 [114-121]	0	965.505	Not Found	High	High			8900000	2.23566	High	0.001562	0.01014
FALSE	High	[K].TVSDLIDQK.[V]			0.0241084	0.00356116	1	5	2	B0QY89	B0QY89 [105-113]	0	1018.54	High	Not Found	High	6500000		12000000	2.05645	High	0.001295	0.008728
FALSE	High	[K].NFIQYFHK.[T]			0.0239156	0.00356116	1	5	2	B0QY89	B0QY89 [97-104]	0	1096.56	High	High	Not Found	2900000	6000000		2.15959	High	0.002354	0.01676
FALSE	High	[R].IQLLVFK.[H]			0.0273855	0.00421176	1	3	3	B0QY89	B0QY89 [531-537]	0	860.56	High	High	High	2600000	4800000	5300000	2.32173	High	0.00154	0.01003
FALSE	High	[R].YGDFFIR.[Q]			0.0611571	0.00895965	1	4	3	B0QY89	B0QY89 [582-588]	0	917.452	High	High	High	1900000	3900000	4200000	1.91267	High	0.003389	0.02433
FALSE	High	[R].KDHPFGFVAVPTK.[N]			0.000339086	0.000139255	1	4	2	B0QYN7	B0QYN7 [18-30]	1	1442.78	High	High	Not Found	2500000	3200000		3.89917	High	5.393e-05	0.0001211
FALSE	High	[K].GTPWEGGLFK.[L]			0.0200034	0.00297103	1	4	1	B0QYN7	B0QYN7 [50-59]	0	1091.55	Not Found	High	Not Found		9700000		1.75263	High	0.001075	0.007206
FALSE	High	[K].NSNILEDLETLR.[L]			0.000227801	0	1	3	2	B0YIW6	B0YIW6 [114-125]	0	1416.73	High	High	Not Found	430000	870000		3.15989	High	0	6.944e-05
FALSE	High	[K].LFTAESLIGLKNPEK.[S]			0.000558365	0.000139255	1	2	3	B0YIW6	B0YIW6 [378-392]	1	1659.93	High	High	High	1200000	2000000	1600000	3.15257	High	5.393e-05	0.0002129
FALSE	High	[K].GVQLQTHPNVDKK.[L]			0.000517202	0.000139255	1	2	4	B0YIW6	B0YIW6 [365-377]	1	1463.8	High	High	High	1300000	4200000	3000000	3.41699	High	9.476e-05	0.0003592
FALSE	High	[K].KAPGFGGFGSSAVSGGSTAAMITETIIETDKPK.[V]			0.00167485	0.000533055	1	2	1	B0YIW6	B0YIW6 [220-252]	1	3212.61	Not Found	High	Not Found		1200000		3.60381	High	0.0002255	0.0006019
FALSE	High	[R].TRIEGLLAAFPK.[L]			0.00203306	0.000580472	1	4	2	B0YIW6	B0YIW6 [68-79]	1	1315.77	Not Found	High	High		1500000	850000	2.3214	High	0.0002329	0.0007271
FALSE	High	[K].VTQVDGNSPVR.[F]			0.010225	0.00156635	1	2	1	B0YIW6	B0YIW6 [527-537]	0	1171.61	Not Found	High	Not Found				2.97836	High	0.0005526	0.003555
FALSE	High	[R].ENVNLAQIR.[T]			0.0173778	0.00257495	1	3	1	B0YIW6	B0YIW6 [164-172]	0	1056.58	Not Found	High	Not Found		1800000		2.10486	High	0.0009168	0.006181
FALSE	High	[K].QHTFVETESVR.[Y]			0.0261129	0.00384079	1	3	1	B0YIW6	B0YIW6 [86-96]	0	1332.65	High	Not Found	Not Found	1600000			2.32061	High	0.001414	0.009563
FALSE	High	[K].QQIQSIQQSIER.[L]			0.000159131	0	1	2	3	B1AHD1	B1AHD1 [118-129]	0	1457.77	High	High	High	6600000	12000000	11000000	3.84288	High	0	4.443e-05
FALSE	High	[R].SPWSNKYDPPLEDGAMPSAR.[L]			1.24675e-06	0	1	4	2	B1AK88	B1AK88 [102-121]	1	2218.02	Not Found	High	High		4000000	3500000	4.36257	High	0	2.999e-07
FALSE	High	[K].SGSGTMNLGGSLTR.[Q]			0.000782078	0.000139255	1	4	1	B1AK88	B1AK88 [211-224]	0	1337.65	Not Found	Not Found	High			3000000	3.469	High	5.393e-05	0.0002973
FALSE	High	[R].LVEDMENKIR.[S]			0.00189649	0.000580472	1	3	2	B1AK88	B1AK88 [245-254]	1	1246.65	Not Found	High	High		4500000	3800000	2.43139	High	0.0002329	0.0006772
FALSE	High	[R].STLNEIYFGK.[T]			0.00487923	0.000759398	1	3	3	B1AK88	B1AK88 [255-264]	0	1171.6	High	High	High	1700000	8600000	7600000	2.58813	High	0.0008388	0.005831
FALSE	High	[K].LVAGEHGLIIR.[V]			0.01767	0.00257495	1	5	1	B1AKJ5	B1AKJ5 [820-830]	0	1177.71	Not Found	High	Not Found		1100000		1.71519	High	0.0009168	0.006322
FALSE	High	[K].TVFHAPDLSR.[M]			0.00476054	0.000759398	1	2	4	B2RNG4	B2RNG4 [630-639]	0	1142.6	High	High	High	1300000	4700000	3700000	1.86359	High	0.0006069	0.003914
FALSE	High	[R].IQTEFDQLR.[S]			0.0198398	0.00297103	1	2	1	B2RNG4	B2RNG4 [537-545]	0	1149.59	Not Found	Not Found	High			4500000	2.05093	High	0.001075	0.007102
FALSE	High	[R].SILNNEEQR.[E]			0.0390402	0.00565135	1	2	2	B2RNG4	B2RNG4 [546-554]	0	1102.55	Not Found	High	High		2700000	2700000	2.01606	High	0.002123	0.01477
FALSE	High	[R].GEPPLPEEDLSK.[L]			0.0611571	0.00895965	1	3	2	B3KS98	B3KS98 [306-317]	0	1310.65	High	Not Found	High	600000		1200000	2.4106	High	0.004093	0.02973
FALSE	High	[K].VLLGSVSGLAGGFVGTPADLVNVR.[M]			0.000672895	0.000139255	1	4	2	B4DLN1	B4DLN1 [258-281]	0	2298.28	High	Not Found	High	430000		760000	2.88821	High	5.393e-05	0.0002574
FALSE	High	[R].NYAHALDGLYR.[V]			0.0012292	0.000139255	1	3	1	B4DLN1	B4DLN1 [295-305]	0	1292.64	High	Not Found	Not Found	1200000			2.65798	High	9.476e-05	0.0004495
FALSE	High	[K].LGPLAFYK.[G]			0.01767	0.00257495	1	2	3	B4DLN1	B4DLN1 [402-409]	0	908.524	High	High	High	2700000	3500000	3400000	2.12188	High	0.001395	0.009263
FALSE	High	[R].MQNDVKLPQGQR.[R]			0.027603	0.00421176	1	4	1	B4DLN1	B4DLN1 [282-293]	1	1413.73	Not Found	High	Not Found		1700000		3.12363	High	0.00154	0.01008
FALSE	High	[R].LFSGATMASSR.[G]			0.0355088	0.00548453	1	3	3	B4DLN1	B4DLN1 [315-325]	0	1127.55	High	High	High	2000000	2800000	2800000	2.21454	High	0.002021	0.01323
FALSE	High	[R].ETSMVHELNR.[Y]			0.000769194	0.000139255	1	2	3	B4DR61	B4DR61 [412-421]	0	1215.58	High	High	High	2000000	4100000	2900000	2.64486	High	5.393e-05	0.0002913
FALSE	High	[K].IIEVGDTPKDR.[A]			0.00247678	0.000580472	1	12	3	B4DR61	B4DR61 [105-115]	1	1242.67	High	High	High	1500000	3700000	3200000	3.09728	High	0.0004619	0.003184
FALSE	High	[K].IIEVGDTPK.[D]			0.0235341	0.00348942	1	12	2	B4DR61	B4DR61 [105-113]	0	971.541	High	Not Found	High	2000000		3900000	2.26049	High	0.001272	0.008526
FALSE	High	[K].SLLLTTIPQIGSTEWSETLHNLK.[N]			0.00616238	0.000949136	1	2	1	B4DUC8	B4DUC8 [266-288]	0	2581.39	Not Found	High	Not Found				2.68608	High	0.0003509	0.002124
FALSE	High	[K].GLQSGVDIGVK.[Y]			0.0323112	0.00475832	1	6	2	B4DUT8	B4DUT8 [156-166]	0	1072.6	Not Found	High	High		1400000	1700000	2.19371	High	0.002099	0.01453
FALSE	High	[R].IPDIDASHNR.[F]			0.000786441	0.000139255	1	2	2	B4DWJ3	B4DWJ3 [224-233]	0	1137.56	High	Not Found	High	610000		2400000	2.68507	High	5.393e-05	0.0002987
FALSE	High	[K].TSYLTELIDR.[YF]			0.0203341	0.00303947	1	8	1	B4E0Y9	B4E0Y9 [303-312]	0	1210.63	Not Found	High	Not Found		720000		2.18611	High	0.001101	0.007334
FALSE	High	[K].AANVLLSEQGDVK.[L]			0.0257006	0.00384079	1	10	1	B4E0Y9	B4E0Y9 [169-181]	0	1343.72	Not Found	Not Found	High			1500000	2.73411	High	0.001414	0.009367
FALSE	High	[RK].VLFLIPK.[N]			0.0663188	0.00991834	1	13	3	B4E0Y9	B4E0Y9 [249-255]	0	829.555	High	High	High	850000	2200000	2000000	1.76982	High	0.003727	0.02664
FALSE	High	[R].QPWGSWCGSPAQTTLPR.[N]	1xCarbamidomethyl [C7]		0.00688079	0.00101398	1	1	1	B5MDP7	B5MDP7 [762-778]	0	1928.91	Not Found	High	Not Found		700000		1.74699	High	0.0003703	0.002371
FALSE	High	[K].TLDLLTMK.[N]			0.0162508	0.00234475	1	4	1	B5ME97	B5ME97 [188-195]	0	934.528	Not Found	High	Not Found		1100000		1.73324	High	0.0008388	0.005792
FALSE	High	[R].ALGQNPTNAEVLK.[V]			0.000173901	0	1	9	3	B7Z6Z4	B7Z6Z4 [131-143]	0	1354.73	High	High	High	1100000	4400000	3800000	3.59752	High	0	6.887e-05
FALSE	High	[K].VLDFEHFLPMLQTVAK.[N]			3.71728e-05	0	1	10	2	B7Z6Z4	B7Z6Z4 [157-172]	0	1888	Not Found	High	High		1600000	970000	4.60646	High	0	9.384e-06
FALSE	High	[K].NKDQGTYEDYVEGLR.[V]			0.0135948	0.00184463	1	10	1	B7Z6Z4	B7Z6Z4 [173-187]	1	1786.82	Not Found	High	Not Found		1900000		1.8608	High	0.0006732	0.004796
FALSE	High	[K].VIGQDSSEIHFK.[V]			0.000374549	0.000139255	1	4	3	B8ZZN6	B8ZZN6 [26-37]	0	1359.69	High	High	High	10000000	11000000	10000000	3.09095	High	5.393e-05	0.0002838
FALSE	High	[R].QGVPMNSLR.[F]			0.00476054	0.000759398	1	3	2	B8ZZN6	B8ZZN6 [55-63]	0	1001.52	High	Not Found	High	4800000		4700000	2.7204	High	0.0002895	0.001644
FALSE	High	[R].LLLLESVSGLLQPR.[T]			0.000421956	0.000139255	1	5	2	C9JFV4	C9JFV4 [85-98]	0	1537.93	Not Found	High	High		280000	340000	3.01763	High	5.393e-05	0.0001576
FALSE	High	[K].LASFFLSR.[V]			0.0151887	0.0019281	1	5	3	C9JFV4	C9JFV4 [267-274]	0	940.525	High	High	High	900000	1400000	1600000	2.12023	High	0.001322	0.008856
FALSE	High	[K].ALDVSASDDEIAR.[L]			0.027603	0.00421176	1	5	2	C9JIF9	C9JIF9 [181-193]	0	1361.65	Not Found	High	High				2.27657	High	0.001562	0.01016
FALSE	High	[K].AWGILTFK.[DG]			0.0103139	0.00163601	1	2	3	C9JJ19	C9JJ19 [114-121]	0	935.535	High	High	High	1000000	1400000	680000	1.99557	High	0.001414	0.009589
FALSE	High	[R-].MQGEAHPSASLIDR.[T]			0.00435284	0.000672379	1	2	2	C9JYX1	C9JYX1 [45-58]	0	1511.73	High	High	Not Found	3300000	2600000		2.67831	High	0.0002621	0.001517
FALSE	High	[R-].MQGEAHPSASLIDR.[T]	1xOxidation [M1]		0.0122618	0.00177683	1	2	1	C9JYX1	C9JYX1 [45-58]	0	1527.72	High	Not Found	Not Found	1600000			2.38212	High	0.0006524	0.004293
FALSE	High	[K].TAVVQTTPPHDLAATQIPPAPPSPSIQGQSVLSYSPSR.[-S]			7.94999e-05	0	2	2	3	C9JYX1; Q96SK2	C9JYX1 [152-189]; Q96SK2 [109-146]	0	3896.02	High	Not Found	High	4400000		3900000	4.71581	High	0	4.251e-05
FALSE	High	[K].YTVAPTSLVVSPGQQTLLGLK.[T]			1.58499e-07	0	2	2	7	C9JYX1; Q96SK2	C9JYX1 [131-151]; Q96SK2 [88-108]	0	2172.23	High	High	High	5100000	3300000	4100000	5.02735	High	0	3.528e-06
FALSE	High	[K].SLMDQYFAR.[M]			0.03468	0.00518689	1	5	3	D3DQV9	D3DQV9 [272-280]	0	1130.53	High	High	High	390000	1100000		2.18569	High	0.004972	0.03884
FALSE	High	[K].AQAAPEKEAAAVAPPER.[G]			1.39227e-05	0	1	2	2	D3DTX6	D3DTX6 [348-364]	1	1705.89	Not Found	High	High		4400000	3300000	5.29433	High	0	3.451e-06
FALSE	High	[R].ERPGEQSEVAQLIQQTLEQER.[W]			1.91131e-05	0	1	2	2	D3DTX6	D3DTX6 [583-603]	0	2468.24	Not Found	High	High		1400000	1500000	4.61189	High	0	9.692e-06
FALSE	High	[K].HAVTEAEIQQLKR.[K]			0.000264103	0.000139255	1	2	2	D3DTX6	D3DTX6 [678-690]	1	1522.83	Not Found	High	High		5000000	6500000	3.09215	High	5.393e-05	8.563e-05
FALSE	High	[R].ASSLNENVDHSALLK.[L]			0.00300019	0.000580472	1	2	2	D3DTX6	D3DTX6 [98-112]	0	1597.82	Not Found	High	High		5400000	5200000	3.42404	High	0.0002329	0.001054
FALSE	High	[K].SMFLQMGTTAGPSGEAGGGAGLAEAPR.[A]			0.00621465	0.000949136	1	2	1	D3DTX6	D3DTX6 [59-85]	0	2521.18	Not Found	Not Found	High			560000	3.31605	High	0.0003509	0.002147
FALSE	High	[K].AQLEQSVEENKER.[M]			0.0193561	0.00280899	1	2	2	D3DTX6	D3DTX6 [707-719]	1	1559.77	Not Found	High	High		4700000	6200000	2.43464	High	0.003353	0.02362
FALSE	High	[K].VGTSFPHESTFGVGNFNAFK.[S]			0.000328829	0.000139255	1	2	3	D4PHA4	D4PHA4 [254-273]	0	2143.02	High	High	High	800000	970000	670000	3.25722	High	5.393e-05	0.0001163
FALSE	High	[R].ARPSQFPEQSSSAQQNAR.[R]			4.34786e-06	0	1	1	3	D6R9M0	D6R9M0 [118-135]	0	1988.95	High	High	High	820000	1100000	1500000	5.31561	High	0	1.288e-06
FALSE	High	[K].IVIGYQSHADTATK.[S]			0.0310662	0.00462994	1	2	3	D6RBW1	D6RBW1 [221-234]	0	1503.78	High	High	High	2300000	3600000	3800000	2.72626	High	0.001749	0.01145
FALSE	High	[R].WLITLNK.[Q]			0.0528454	0.00744959	1	3	1	D6RBW1	D6RBW1 [141-147]	0	887.535	Not Found	Not Found	High				1.85228	High	0.002802	0.02048
FALSE	High	[K].MFVGGLSWDTSKK.[D]			0.000246917	0	1	4	3	D6RBZ0	D6RBZ0 [72-84]	1	1455.73	High	High	High	3800000	7300000	5200000	3.05469	High	0	7.784e-05
FALSE	High	[K].IFVGGLNPEATEEKIR.[E]			0.000210508	0	1	3	3	D6RBZ0	D6RBZ0 [156-171]	1	1772.95	High	High	High	1400000	5200000	3500000	3.00091	High	0.0003509	0.002177
FALSE	High	[K].EVYQQQQYGSGGR.[G]			2.46406e-05	0	1	4	3	D6RBZ0	D6RBZ0 [233-245]	0	1499.69	High	High	High	1300000	5800000	8100000	3.81173	High	0	6.18e-06
FALSE	High	[K].IFVGGLNPEATEEK.[I]			0.00030547	0.000139255	1	3	3	D6RBZ0	D6RBZ0 [156-169]	0	1503.77	High	High	High	3400000	7400000	5800000	3.60416	High	0.000632	0.004232
FALSE	High	[R].GFGFILFKDAASVEK.[V]			0.00449623	0.000672379	1	4	2	D6RBZ0	D6RBZ0 [112-126]	1	1628.87	High	Not Found	High	660000		1300000	2.85254	High	0.0002895	0.001566
FALSE	High	[R].GFVFITFKEEEPVKK.[V]			0.00456998	0.000759398	1	4	2	D6RBZ0	D6RBZ0 [196-210]	2	1797.98	High	Not Found	High	3500000			3.00784	High	0.0002895	0.001584
FALSE	High	[R].GFGFILFK.[D]			0.0137117	0.00184463	1	4	4	D6RBZ0	D6RBZ0 [112-119]	0	928.529	High	High	High	2700000	5300000	4500000	2.09504	High	0.0008664	0.006059
FALSE	High	[R].QVQHILASASPSGR.[A]			0.00389178	0.000672379	1	4	2	D6REX3	D6REX3 [179-192]	0	1450.78	Not Found	High	High		2200000	2300000	3.53566	High	0.0002621	0.001358
FALSE	High	[R].ATVWDLR.[K]			0.0476684	0.00668674	1	4	3	D6REX3	D6REX3 [193-199]	0	860.462	High	High	High	1100000	2500000	1700000	2.09668	High	0.002802	0.02058
FALSE	High	[K].YLELLGYR.[K]			0.0639373	0.00948862	1	7	1	D6REX3	D6REX3 [489-496]	0	1026.56	Not Found	Not Found	High			590000	1.7839	High	0.003603	0.02562
FALSE	High	[R].IREQLFSSLLR.[Q]			0.0130237	0.00177683	1	6	1	E7ENX8	E7ENX8 [225-235]	1	1361.79	Not Found	High	Not Found		400000		2.41944	High	0.0006524	0.004588
FALSE	High	[K].STLINSLFLTDLYSPEYPGPSHR.[I]			0.00328174	0.000580472	1	6	1	E7EPK1	E7EPK1 [64-86]	0	2607.31	Not Found	Not Found	High			480000	2.46591	High	0.0002329	0.001152
FALSE	High	[K].TLNNDIMLIK.[L]			0.000362982	0.000139255	1	4	9	E7EQ64	E7EQ64 [117-126]	0	1174.65	High	High	High	120000000	230000000	180000000	3.2417	High	5.393e-05	0.0001324
FALSE	High	[K].TLNNDIMLIK.[L]	1xOxidation [M7]		0.00142649	0.000139255	1	4	9	E7EQ64	E7EQ64 [117-126]	0	1190.64	High	High	High	27000000	43000000	38000000	3.06198	High	0.0002255	0.0006193
FALSE	High	[K].SQEQLAAELAEYTAK.[I]			0.000116304	0	1	2	3	E7EQR4	E7EQR4 [413-427]	0	1651.82	Not Found	High	High		770000	1300000	3.23563	High	0	3.127e-05
FALSE	High	[R].QLLTLSSELSQAR.[D]			0.00146226	0.000139255	1	2	2	E7EQR4	E7EQR4 [530-542]	0	1445.8	Not Found	High	High		1000000	660000	3.02232	High	9.476e-05	0.0005288
FALSE	High	[R].GMLKDNAMLEYLK.[I]			0.00180406	0.000533055	1	2	2	E7EQR4	E7EQR4 [181-193]	1	1525.78	Not Found	High	High		3200000	1700000	1.9208	High	0.0002329	0.001146
FALSE	High	[K].DNAMLEYLK.[I]			0.0103139	0.00163601	1	2	1	E7EQR4	E7EQR4 [185-193]	0	1096.53	Not Found	High	Not Found		1100000		2.29036	High	0.0005807	0.003586
FALSE	High	[R].IQVWHAEHR.[G]			0.012583	0.00177683	1	2	1	E7EQR4	E7EQR4 [172-180]	0	1175.61	Not Found	High	Not Found		5400000		2.62273	High	0.0006524	0.004406
FALSE	High	[K].FGDYNKEVHK.[S]			0.012368	0.00177683	1	2	2	E7EQR4	E7EQR4 [134-143]	1	1236.6	Not Found	High	High		3600000	3100000	2.35134	High	0.0006524	0.004326
FALSE	High	[K].IALLEEAR.[RT]			0.0419403	0.00602421	1	4	4	E7EQR4	E7EQR4 [428-435]	0	914.531	Not Found	High	High		6000000	6100000	2.45605	High	0.002269	0.01592
FALSE	High	[R].EKEELMLR.[L]			0.0476684	0.00668674	1	2	1	E7EQR4	E7EQR4 [343-350]	1	1047.55	Not Found	Not Found	High			1300000	2.1461	High	0.002554	0.0183
FALSE	High	[R].ELSEQIQR.[A]			0.0520199	0.0074037	1	2	2	E7EQR4	E7EQR4 [364-371]	0	1002.52	Not Found	High	High				2.14288	High	0.004551	0.03494
FALSE	High	[K].NTAASLQQWK.[V]			0.00962345	0.0013832	1	3	2	E7EQZ4	E7EQZ4 [84-93]	0	1146.59	Not Found	High	High		4000000	2400000	2.08596	High	0.0006524	0.004703
FALSE	High	[R].VQYTETEPYHNYR.[E]			0.00021468	0	1	2	3	E7ERS3	E7ERS3 [414-426]	0	1699.77	High	High	High	5500000	7600000	7000000	3.05524	High	0	6.411e-05
FALSE	High	[K].SSQQPSTPQQAPPGQPQQGTFVAHK.[E]			4.24828e-05	0	1	3	2	E7ERS3	E7ERS3 [814-838]	0	2631.29	Not Found	High	High		2100000		4.65883	High	0	1.08e-05
FALSE	High	[K].KPAPPPAPPQATK.[T]			0.00105408	0.000139255	1	3	4	E7ERS3	E7ERS3 [663-675]	0	1299.74	High	High	High	1900000	6100000	6000000	3.5137	High	9.476e-05	0.0003917
FALSE	High	[K].AGVQSVGEKESLEAAKEK.[K]			0.000374549	0.000139255	1	2	3	E7ERS3	E7ERS3 [169-186]	2	1859.97	High	High	High	1900000	2700000	3100000	3.59261	High	5.393e-05	0.0001373
FALSE	High	[R].GGQYENFR.[V]			0.0163881	0.00234475	1	2	2	E7ERS3	E7ERS3 [406-413]	0	970.438	High	Not Found	High	2100000		3700000	2.47905	High	0.0008388	0.005845
FALSE	High	[K].GNYSLITK.[A]			0.0244981	0.00363636	1	4	1	E7ERS3	E7ERS3 [273-280]	0	895.488	High	Not Found	Not Found	940000			2.15833	High	0.001347	0.008911
FALSE	High	[K].AQLSTILEEEKAQQEER.[M]			0.0630021	0.00922228	1	6	1	E7ESA6	E7ESA6 [718-734]	1	2002.01	Not Found	High	Not Found				2.16023	High	0.003495	0.02502
FALSE	High	[R].LLQYSDALEHLLTTGQGVVLER.[S]			0.000155949	0	1	5	3	E7ESZ7	E7ESZ7 [140-161]	0	2455.32	High	High	High	120000	220000	310000	3.34235	High	0	4.341e-05
FALSE	High	[R].LQSWLYSSR.[L]			0.0416066	0.00598715	1	5	1	E7ESZ7	E7ESZ7 [131-139]	0	1139.58	High	Not Found	Not Found	660000			2.13158	High	0.002255	0.01577
FALSE	High	[K].TSQVGAASAPAKESPR.[K]			0.000856207	0.000139255	1	3	2	E7ETY2	E7ETY2 [368-383]	1	1556.8	Not Found	High	High		1100000	2000000	2.62179	High	5.393e-05	0.0003222
FALSE	High	[R].ELLPLIYHHLLR.[A]			0.0015175	0.000139255	1	3	2	E7ETY2	E7ETY2 [9-20]	0	1516.9	High	Not Found	Not Found	680000			2.40984	High	9.476e-05	0.0005468
FALSE	High	[R].NPQNSTVLAR.[G]			0.000593771	0.000139255	1	3	2	E7ETY2	E7ETY2 [833-842]	0	1099.59	Not Found	High	High		2200000	2400000	2.925	High	5.393e-05	0.0002273
FALSE	High	[K].GSLGQGTAPVLPGK.[T]			0.00230013	0.000580472	1	3	3	E7ETY2	E7ETY2 [733-746]	0	1281.72	High	High	High	2800000	4600000	4800000	3.58682	High	0.004357	0.03298
FALSE	High	[K].TVANLLSGK.[S]			0.00258125	0.000580472	1	3	1	E7ETY2	E7ETY2 [147-155]	0	902.531	High	Not Found	Not Found	3200000			2.73902	High	0.0002329	0.000916
FALSE	High	[K].TGPTVTQVK.[A]			0.0042488	0.000672379	1	3	1	E7ETY2	E7ETY2 [747-755]	0	930.525	Not Found	Not Found	High			1800000	1.94374	High	0.0002621	0.001478
FALSE	High	[K].SLGNILQAKPTSSPAK.[G]			0.0215298	0.00325673	1	3	1	E7ETY2	E7ETY2 [571-586]	0	1611.91	Not Found	High	Not Found		2800000		2.15349	High	0.001196	0.007775
FALSE	High	[R].LVEIAQVPK.[A]			0.0553818	0.00769703	1	3	1	E7EUC7	E7EUC7 [313-321]	0	996.609	Not Found	High	Not Found		1800000		1.80251	High	0.002929	0.02167
FALSE	High	[K].TTTAAAVASTGPSSR.[S]			0.00160409	0.000410646	1	6	1	E7EVA0	E7EVA0 [1955-1969]	0	1377.7	Not Found	Not Found	High			630000	3.36967	High	0.0001857	0.0005777
FALSE	High	[R].AVLVQFSNGK.[L]			0.064882	0.00979102	1	1	1	E7EX70	E7EX70 [23-32]	0	1062.59	Not Found	Not Found	High			1800000	2.2312	High	0.003681	0.02599
FALSE	High	[K].SGAEVEAGDAAER.[R]			0.0048393	0.000759398	1	4	2	E9PAU2	E9PAU2 [34-46]	0	1261.57	Not Found	High	High			870000	2.86021	High	0.001414	0.009582
FALSE	High	[K].IEDLSQQAQLAAAEK.[F]			0.000142128	0	1	7	1	E9PAV3	E9PAV3 [1991-2005]	0	1614.83	Not Found	High	Not Found		620000		3.43149	High	0	3.911e-05
FALSE	High	[K].QYNGVPLDGRPMNIQLVTSQIDAQR.[R]			7.10249e-05	0	1	2	4	E9PB61	E9PB61 [172-196]	0	2813.44	High	High	High	4500000	5700000	5700000	3.57983	High	0	1.837e-05
FALSE	High	[K].QLPDKWQHDLFDSGFGGGAGVETGGK.[L]			2.07477e-05	0	1	2	6	E9PB61	E9PB61 [89-114]	1	2703.28	High	High	High	8000000	12000000	13000000	4.30801	High	0	5.167e-06
FALSE	High	[K].QQLSAEELDAQLDAYNAR.[M]			4.82001e-07	0	1	2	6	E9PB61	E9PB61 [243-260]	0	2034.97	High	High	High	3600000	5200000	4800000	5.58124	High	0	1.75e-07
FALSE	High	[R].SLGTADVHFER.[K]			0.000310987	0.000139255	1	2	6	E9PB61	E9PB61 [152-162]	0	1231.61	High	High	High	47000000	56000000	60000000	3.03979	High	5.393e-05	0.0002805
FALSE	High	[R].NRPAPYSRPK.[Q]			0.00838069	0.00110939	1	2	1	E9PB61	E9PB61 [79-88]	0	1185.65	Not Found	Not Found	High			150000	1.99849	High	0.0004019	0.002903
FALSE	High	[K].WARPPISMNFEVPFAPSGLK.[V]			0.000249332	0	1	3	2	E9PFW3	E9PFW3 [406-425]	0	2244.16	High	High	Not Found	2000000	1100000		4.17591	High	0	7.901e-05
FALSE	High	[-].MIGGLFIYNHK.[G]			0.00092369	0.000139255	1	8	3	E9PFW3	E9PFW3 [1-11]	0	1292.68	High	High	High	2200000	1500000	1400000	2.54605	High	5.393e-05	0.0003455
FALSE	High	[R].SNIWLAAVTK.[Q]			0.00135744	0.000139255	1	8	3	E9PFW3	E9PFW3 [86-95]	0	1102.63	High	High	High	4200000	2400000	2400000	2.54569	High	9.476e-05	0.0004929
FALSE	High	[K].SNFKPSLLAQK.[I]			0.00108673	0.000139255	1	4	3	E9PFW3	E9PFW3 [334-344]	0	1232.7	High	High	High	9400000	5300000	6100000	2.94163	High	9.476e-05	0.0004019
FALSE	High	[K].LNYSDHDVIK.[W]			0.000672895	0.000139255	1	3	4	E9PFW3	E9PFW3 [436-445]	0	1203.6	High	High	High	8700000	5000000	7200000	3.19826	High	5.393e-05	0.0002563
FALSE	High	[K].FGMNDKIVIEK.[Q]			0.00328174	0.000580472	1	3	1	E9PFW3	E9PFW3 [239-249]	1	1293.69	High	Not Found	Not Found	2600000			2.49137	High	0.0002329	0.001149
FALSE	High	[K].ASENAIVWK.[I]			0.0135948	0.00184463	1	4	2	E9PFW3	E9PFW3 [371-379]	0	1017.54	High	Not Found	High				2.72071	High	0.0006732	0.004774
FALSE	High	[K].TFITQQGIK.[S]			0.0162508	0.00234475	1	6	3	E9PFW3	E9PFW3 [156-164]	0	1035.58	High	High	High	16000000	9300000	11000000	2.48328	High	0.0008388	0.005777
FALSE	High	[R].SPVTNIAR.[T]			0.0226036	0.00325673	1	8	3	E9PFW3	E9PFW3 [70-77]	0	857.484	High	High	High	7000000	6900000	9500000	2.29077	High	0.002554	0.01804
FALSE	High	[K].DIILPFR.[V]			0.0269552	0.00407979	1	4	3	E9PFW3	E9PFW3 [307-313]	0	873.519	High	High	High	8700000	5800000	6000000	1.88361	High	0.004214	0.03072
FALSE	High	[R].VDQMEGGAAGPSASVR.[D]			0.00359834	0.000580472	1	5	1	E9PHI4	E9PHI4 [434-449]	0	1531.72	Not Found	Not Found	High			870000	2.48756	High	0.0002329	0.001259
FALSE	High	[R].LEANHGLLVAR.[G]			0.027603	0.00421176	1	2	2	E9PIE3	E9PIE3 [109-119]	0	1192.68	Not Found	High	High		1300000	1300000	2.15427	High	0.003681	0.02651
FALSE	High	[K].NIILEEGKEILVGDVGQTVDDPYATFVK.[M]			3.91938e-06	0	1	7	2	E9PK25	E9PK25 [84-111]	1	3062.59	Not Found	High	High		710000	940000	6.33659	High	0	1.068e-06
FALSE	High	[K].LGGSAVISLEGKPL.[-]			0.000122385	0	1	3	2	E9PK25	E9PK25 [191-204]	0	1340.78	Not Found	High	High		4900000	3700000	3.89933	High	0	4.026e-05
FALSE	High	[K].KEDLVFIFWAPESAPLK.[S]			2.93674e-05	0	2	6	2	E9PK25; Q9Y281	E9PK25 [134-150]; Q9Y281 [96-112]	1	1990.07	Not Found	High	High		1500000	1100000	3.63334	High	0	7.375e-06
FALSE	High	[R].YALYDATYETK.[E]			0.00142649	0.000139255	2	7	3	E9PK25; Q9Y281	E9PK25 [120-130]; Q9Y281 [82-92]	0	1337.63	High	High	High	2500000	21000000	20000000	2.60299	High	0.0003509	0.002178
FALSE	High	[K].ESKKEDLVFIFWAPESAPLK.[S]			0.012052	0.00171407	2	6	2	E9PK25; Q9Y281	E9PK25 [131-150]; Q9Y281 [93-112]	2	2334.24	Not Found	High	High		1800000	1800000	2.92681	High	0.001371	0.009043
FALSE	High	[R].GTFHDDRDDGVDYWAK.[R]			0.00632063	0.000949136	1	2	3	E9PK91	E9PK91 [797-812]	1	1896.81	High	High	High	2700000	3100000	2200000	2.50524	High	0.003182	0.02243
FALSE	High	[K].STSESFIQHIVSLVHHVK.[EG]			9.44263e-05	0	2	7	6	E9PK91; Q9NYF8	E9PK91 [600-617]; Q9NYF8 [600-617]	0	2048.09	High	High	High	2600000	4800000	3800000	3.79771	High	0	6.104e-05
FALSE	High	[R].SSFYPDGGDQETAK.[T]			0.000236138	0	2	8	3	E9PK91; Q9NYF8	E9PK91 [319-332]; Q9NYF8 [319-332]	0	1501.64	High	High	High	4100000	6500000	5300000	2.48468	High	0	7.298e-05
FALSE	High	[K].DRLLASTLVHSVK.[K]			0.000150733	0	2	7	3	E9PK91; Q9NYF8	E9PK91 [568-580]; Q9NYF8 [568-580]	1	1438.84	High	High	High	4600000	7200000	5600000	3.84516	High	0	4.179e-05
FALSE	High	[R].SIFDHIKLPQASK.[S]			0.000506109	0.000139255	2	7	6	E9PK91; Q9NYF8	E9PK91 [587-599]; Q9NYF8 [587-599]	1	1483.83	High	High	High	4700000	4300000	5600000	2.63232	High	5.393e-05	0.0001927
FALSE	High	[K].STSESFIQHIVSLVHHVKEQYFK.[S]			0.000790838	0.000139255	2	6	4	E9PK91; Q9NYF8	E9PK91 [600-622]; Q9NYF8 [600-622]	1	2743.42	High	High	High	1100000	3700000		2.9337	High	0.0002329	0.000943
FALSE	High	[R].LLASTLVHSVK.[K]			0.00031754	0.000139255	2	7	5	E9PK91; Q9NYF8	E9PK91 [570-580]; Q9NYF8 [570-580]	0	1167.71	High	High	High	7100000	12000000	7500000	3.25106	High	5.393e-05	0.0001112
FALSE	High	[K].MIASDSHRPEVK.[L]			0.00088651	0.000139255	2	7	5	E9PK91; Q9NYF8	E9PK91 [537-548]; Q9NYF8 [537-548]	0	1369.69	High	High	High	4900000	11000000	7100000	2.88507	High	0.0006732	0.004913
FALSE	High	[K].ETGYVVERPSTTK.[D]			0.00134904	0.000139255	2	6	2	E9PK91; Q9NYF8	E9PK91 [463-475]; Q9NYF8 [463-475]	0	1466.75	High	High	Not Found	1900000			3.27258	High	9.476e-05	0.0004913
FALSE	High	[R].NTEEEGLKYK.[S]			0.000974488	0.000139255	2	6	4	E9PK91; Q9NYF8	E9PK91 [430-439]; Q9NYF8 [430-439]	1	1210.6	High	High	High	1600000	5400000	3000000	3.07562	High	0.002255	0.01566
FALSE	High	[K].MAPVPLDDSNRPASLTK.[D]			0.0030675	0.000580472	2	7	3	E9PK91; Q9NYF8	E9PK91 [551-567]; Q9NYF8 [551-567]	0	1811.93	High	High	High	14000000	24000000	16000000	2.505	High	0.0002329	0.001082
FALSE	High	[K].SAAMTLNER.[F]			0.00245995	0.000580472	2	6	3	E9PK91; Q9NYF8	E9PK91 [623-631]; Q9NYF8 [623-631]	0	992.483	High	High	High	5000000			2.989	High	0.0002329	0.0008726
FALSE	High	[K].MAPVPLDDSNRPASLTK.[D]	1xOxidation [M1]		0.00616238	0.000949136	2	7	1	E9PK91; Q9NYF8	E9PK91 [551-567]; Q9NYF8 [551-567]	0	1827.93	High	Not Found	Not Found	2800000			2.43929	High	0.0003509	0.002137
FALSE	High	[K].TIAPQNAPR.[D]			0.0104942	0.00163601	2	8	2	E9PK91; Q9NYF8	E9PK91 [304-312]; Q9NYF8 [304-312]	0	967.532	Not Found	High	High		11000000	8900000	1.85779	High	0.0005807	0.003674
FALSE	High	[K].LKETGYVVERPSTTK.[D]			0.0261129	0.00384079	2	6	2	E9PK91; Q9NYF8	E9PK91 [461-475]; Q9NYF8 [461-475]	1	1707.93	High	Not Found	High	2000000		2100000	2.72865	High	0.003271	0.02296
FALSE	High	[K].SAAMTLNER.[F]	1xOxidation [M4]		0.0597934	0.00885242	2	6	1	E9PK91; Q9NYF8	E9PK91 [623-631]; Q9NYF8 [623-631]	0	1008.48	Not Found	Not Found	High			330000	1.81817	High	0.003353	0.02362
FALSE	High	[R].SWASPVYTEADGTFSR.[LS]			3.29114e-05	0	1	5	4	E9PMS6	E9PMS6 [251-266]	0	1773.81	Not Found	High	High		6400000	4200000	3.88849	High	0	5.314e-05
FALSE	High	[K].AFENLLGQALTK.[A]			0.00136589	0.000139255	1	5	2	E9PMS6	E9PMS6 [104-115]	0	1304.72	Not Found	High	High		1400000	1600000	3.15832	High	0.0003703	0.002299
FALSE	High	[K].EAQLFHPGDLQDLSNR.[V]			0.00309038	0.000580472	1	5	2	E9PMS6	E9PMS6 [48-63]	0	1839.9	Not Found	High	High		3000000	2500000	3.24108	High	0.0002621	0.001384
FALSE	High	[K].ALEDSSFLKR.[S]			0.0484352	0.00671444	1	5	2	E9PMS6	E9PMS6 [116-125]	1	1165.62	Not Found	High	High		3500000	2900000	2.0156	High	0.002564	0.01859
FALSE	High	[-].MQDYNKDDMSYR.[R-]	1xAcetyl [N-Term]	E9PMT2 1xAcetyl [N-Term]	0.000148167	0	1	8	2	E9PMT2	E9PMT2 [1-12]	1	1607.65	Not Found	High	High		5400000	2400000	3.82633	High	0	4.099e-05
FALSE	High	[R].EPSLATWEATWSEGSK.[S]			0.000210508	0	2	9	2	E9PMT2; E9PMS6	E9PMT2 [1008-1023]; E9PMS6 [885-900]	0	1778.82	Not Found	High	High		1300000	780000	3.45222	High	0	6.262e-05
FALSE	High	[K].EINGIHDESNAFESK.[AG]			0.000198659	0	2	11	2	E9PMT2; E9PMS6	E9PMT2 [884-898]; E9PMS6 [761-775]	0	1689.77	Not Found	High	High		11000000	8300000	4.01013	High	0	5.816e-05
FALSE	High	[K].GATYPSEIPKEDSTTFAK.[R]			0.000193964	0	2	8	4	E9PMT2; E9PMS6	E9PMT2 [550-567]; E9PMS6 [400-417]	1	1941.94	Not Found	High	High		24000000	16000000	3.13674	High	0.0002329	0.0007865
FALSE	High	[R].VTTEIQLPSQSPVEEQSPASLSSLR.[S]			0.000148167	0	2	8	1	E9PMT2; E9PMS6	E9PMT2 [572-596]; E9PMS6 [422-446]	0	2683.38	Not Found	Not Found	High			3900000	4.20997	High	0	4.094e-05
FALSE	High	[R].NPSSSVPPPSAGSVK.[T]			6.04366e-05	0	2	6	7	E9PMT2; E9PMS6	E9PMT2 [1276-1290]; E9PMS6 [1153-1167]	0	1410.72	Not Found	High	High		15000000	12000000	3.39448	High	0.0002329	0.0008293
FALSE	High	[R].KWEQQLQEEQEQKR.[L]			0.000108852	0	2	9	2	E9PMT2; E9PMS6	E9PMT2 [1064-1077]; E9PMS6 [941-954]	2	1886.94	Not Found	High	High			3900000	3.82136	High	0	2.905e-05
FALSE	High	[K].TSTTGVATTQSPTPR.[S]			9.24817e-06	0	2	6	2	E9PMT2; E9PMS6	E9PMT2 [1291-1305]; E9PMS6 [1168-1182]	0	1504.76	Not Found	High	High		14000000	11000000	4.2464	High	0	2.279e-06
FALSE	High	[R].TPNNVVSTPAPSPDASQLASSLSSQK.[E]			5.76166e-07	0	2	8	3	E9PMT2; E9PMS6	E9PMT2 [664-689]; E9PMS6 [514-539]	0	2583.29	Not Found	High	High		6200000	4300000	6.22658	High	0	1.552e-07
FALSE	High	[K].FSYNDSKEWEEAMAK.[A]			0.000116304	0	2	10	2	E9PMT2; E9PMS6	E9PMT2 [811-825]; E9PMS6 [661-675]	1	1834.8	Not Found	High	High		15000000	7600000	3.89173	High	0	3.127e-05
FALSE	High	[K].SMSDVSAEDVQNLR.[Q]			2.55637e-05	0	2	11	2	E9PMT2; E9PMS6	E9PMT2 [419-432]; E9PMS6 [269-282]	0	1550.71	Not Found	High	High		17000000	10000000	4.19729	High	0	6.416e-06
FALSE	High	[R].SQFFEQGSSDSVVPDLPVPTISAPSR.[W]			0.000123275	0	2	8	1	E9PMT2; E9PMS6	E9PMT2 [912-937]; E9PMS6 [789-814]	0	2747.35	Not Found	Not Found	High			2500000	3.68558	High	0	3.333e-05
FALSE	High	[K].WIDATSGIYNSEK.[S]			0.000308599	0.000139255	2	11	2	E9PMT2; E9PMS6	E9PMT2 [849-861]; E9PMS6 [726-738]	0	1483.71	Not Found	High	High		9700000	7300000	3.65112	High	5.393e-05	0.0001067
FALSE	High	[R].RSQFFEQGSSDSVVPDLPVPTISAPSR.[W]			0.000287848	0.000139255	2	8	1	E9PMT2; E9PMS6	E9PMT2 [911-937]; E9PMS6 [788-814]	1	2903.45	Not Found	High	Not Found		1700000		4.37524	High	5.393e-05	9.699e-05
FALSE	High	[K].AQETGHLVMDVR.[R]			0.000262224	0.000139255	2	11	4	E9PMT2; E9PMS6	E9PMT2 [826-837]; E9PMS6 [676-687]	0	1355.67	Not Found	High	High		30000000	21000000	3.17646	High	5.393e-05	8.475e-05
FALSE	High	[K].SQLKEQDQKWQDDLAK.[W]			0.000333405	0.000139255	2	10	2	E9PMT2; E9PMS6	E9PMT2 [444-459]; E9PMS6 [294-309]	2	1959.98	Not Found	High	High		3500000	2500000	2.96635	High	5.393e-05	0.0001187
FALSE	High	[R].TPLHNDNSWIR.[Q]			0.00044116	0.000139255	2	6	5	E9PMT2; E9PMS6	E9PMT2 [1193-1203]; E9PMS6 [1070-1080]	0	1352.67	Not Found	High	High		43000000	29000000	3.63508	High	5.393e-05	0.0001659
FALSE	High	[R].STTELDDYSTNK.[N]			0.000283703	0.000139255	2	6	2	E9PMT2; E9PMS6	E9PMT2 [1138-1149]; E9PMS6 [1015-1026]	0	1373.61	Not Found	High	High		1800000	2000000	2.94088	High	5.393e-05	9.507e-05
FALSE	High	[R].KWEQQLQEEQEQK.[R]			0.000599546	0.000139255	2	9	1	E9PMT2; E9PMS6	E9PMT2 [1064-1076]; E9PMS6 [941-953]	1	1730.83	Not Found	Not Found	High			5100000	3.27564	High	5.393e-05	0.0002298
FALSE	High	[R].RPVDSYDIPKTEEASSGFLPGDRNK.[S]			0.000683476	0.000139255	2	8	1	E9PMT2; E9PMS6	E9PMT2 [1111-1135]; E9PMS6 [988-1012]	2	2778.37	Not Found	High	Not Found		13000000		3.36453	High	5.393e-05	0.0002608
FALSE	High	[K].TEEASSGFLPGDR.[N]			0.00088651	0.000139255	2	8	2	E9PMT2; E9PMS6	E9PMT2 [1121-1133]; E9PMS6 [998-1010]	0	1365.63	Not Found	High	High		3500000	2400000	3.16907	High	0.0002255	0.0006145
FALSE	High	[R].RQPQEEVVHEDQGKKPQDQLVIER.[E]			0.00105408	0.000139255	2	9	1	E9PMT2; E9PMS6	E9PMT2 [1038-1061]; E9PMS6 [915-938]	2	2885.49	Not Found	Not Found	High			4500000	4.36706	High	9.476e-05	0.0003906
FALSE	High	[R].SASVNKEPVSLPGIMR.[R]			0.000267899	0.000139255	2	6	5	E9PMT2; E9PMS6	E9PMT2 [1206-1221]; E9PMS6 [1083-1098]	1	1684.91	High	High	High	990000	29000000	18000000	4.47309	High	5.393e-05	9.184e-05
FALSE	High	[R].STTELDDYSTNKNGNNK.[Y]			0.00267318	0.000580472	2	6	1	E9PMT2; E9PMS6	E9PMT2 [1138-1154]; E9PMS6 [1015-1031]	1	1900.85	Not Found	High	Not Found		1100000		2.75143	High	0.0002329	0.0009486
FALSE	High	[K].EQVPSGAELER.[Q]			0.00309038	0.000580472	2	6	2	E9PMT2; E9PMS6	E9PMT2 [1172-1182]; E9PMS6 [1049-1059]	0	1214.6	Not Found	High	High		20000000	14000000	2.32236	High	0.0003201	0.00192
FALSE	High	[R].RQPQEEVVHEDQGK.[K]			0.00365479	0.000580472	2	9	2	E9PMT2; E9PMS6	E9PMT2 [1038-1051]; E9PMS6 [915-928]	1	1678.81	Not Found	High	Not Found				3.29314	High	0.0002329	0.001273
FALSE	High	[R].GESLDNLDSPR.[S]			0.0020592	0.000580472	2	6	1	E9PMT2; E9PMS6	E9PMT2 [1223-1233]; E9PMS6 [1100-1110]	0	1202.56	Not Found	High	Not Found		2700000		2.74884	High	0.0002329	0.0007348
FALSE	High	[R].RGESLDNLDSPR.[S]			0.00414769	0.000672379	2	6	3	E9PMT2; E9PMS6	E9PMT2 [1222-1233]; E9PMS6 [1099-1110]	1	1358.67	Not Found	High	High		9000000	11000000	3.19277	High	0.0002895	0.001855
FALSE	High	[K].ATLSSTSGLDLMSESGEGEISPQR.[E]			0.00632063	0.000949136	2	9	1	E9PMT2; E9PMS6	E9PMT2 [721-744]; E9PMS6 [571-594]	0	2452.15	Not Found	High	Not Found		590000		3.88622	High	0.0003509	0.00219
FALSE	High	[K].SLDFGFTIK.[W]			0.00802751	0.00101398	2	10	2	E9PMT2; E9PMS6	E9PMT2 [767-775]; E9PMS6 [617-625]	0	1027.55	Not Found	High	High		2900000	2300000	2.14892	High	0.000632	0.004057
FALSE	High	[K].TEEASSGFLPGDRNK.[S]			0.00749462	0.00101398	2	8	1	E9PMT2; E9PMS6	E9PMT2 [1121-1135]; E9PMS6 [998-1012]	1	1607.77	Not Found	High	Not Found		4600000		2.9458	High	0.0003703	0.002589
FALSE	High	[R].WVWDQEEER.[K]			0.0106775	0.00163601	2	11	2	E9PMT2; E9PMS6	E9PMT2 [938-946]; E9PMS6 [815-823]	0	1276.56	Not Found	High	High		8800000	7000000	1.70111	High	0.0006524	0.004354
FALSE	High	[R].ISINQTPGK.[S]			0.0121565	0.00171407	2	9	3	E9PMT2; E9PMS6	E9PMT2 [758-766]; E9PMS6 [608-616]	0	957.536	Not Found	High	High		30000000	21000000	2.15804	High	0.000632	0.004251
FALSE	High	[K].SMSDVSAEDVQNLR.[Q]	1xOxidation [M2]		0.0218827	0.00325673	2	11	1	E9PMT2; E9PMS6	E9PMT2 [419-432]; E9PMS6 [269-282]	0	1566.71	Not Found	Not Found	High				2.19046	High	0.001196	0.00787
FALSE	High	[R].SQDQFSDMR.[I]			0.0226036	0.00325673	2	9	2	E9PMT2; E9PMS6	E9PMT2 [749-757]; E9PMS6 [599-607]	0	1113.46	Not Found	High	High		15000000	13000000	2.20362	High	0.00122	0.008211
FALSE	High	[R].RPVDSYDIPKTEEASSGFLPGDR.[N]			0.0287147	0.00428288	2	8	1	E9PMT2; E9PMS6	E9PMT2 [1111-1133]; E9PMS6 [988-1010]	1	2536.23	Not Found	High	Not Found		5600000		1.52409	High	0.001609	0.01059
FALSE	High	[R].KSYTSDLQK.[K]			0.0325661	0.00475832	2	10	1	E9PMT2; E9PMS6	E9PMT2 [465-473]; E9PMS6 [315-323]	1	1069.55	Not Found	High	Not Found		380000		1.79668	High	0.00179	0.0121
FALSE	High	[K].ASESISLK.[N]			0.0357896	0.00548453	2	9	2	E9PMT2; E9PMS6	E9PMT2 [899-906]; E9PMS6 [776-783]	0	834.457	Not Found	High	High		17000000	12000000	2.35985	High	0.002554	0.0181
FALSE	High	[K].EMLQDRESQNQK.[S]			0.0399815	0.00584578	2	9	1	E9PMT2; E9PMS6	E9PMT2 [498-509]; E9PMS6 [348-359]	1	1505.7	Not Found	High	Not Found		2400000		1.54114	High	0.00219	0.01517
FALSE	High	[R].SGGGAGSNGSVLDPAER.[A]			0.016806	0.00234475	1	1	1	E9PMV1	E9PMV1 [42-58]	0	1530.71	Not Found	Not Found	High				3.25034	High	0.0008664	0.006003
FALSE	High	[R].FVNVVPTFGK.[K]			0.00259927	0.000580472	1	2	2	E9PR30	E9PR30 [81-90]	0	1107.62	High	High	Not Found	3100000	8200000		2.40681	High	0.0002329	0.0009239
FALSE	High	[R].GVVQELQQAISK.[L]			0.000323514	0.000139255	1	13	3	E9PRY8	E9PRY8 [512-523]	0	1299.73	High	High	High	690000	1800000	760000	2.99213	High	5.393e-05	0.0001141
FALSE	High	[R].IASLEVENQSLR.[G]			0.000341027	0.000139255	1	13	3	E9PRY8	E9PRY8 [500-511]	0	1358.73	High	High	High	1100000	2800000	2300000	3.24781	High	5.393e-05	0.0001222
FALSE	High	[R].ATAPQTQHVSPMR.[Q]			0.00954049	0.0013832	1	11	1	E9PRY8	E9PRY8 [540-552]	0	1423.71	Not Found	High	Not Found		2600000		2.39666	High	0.000492	0.00332
FALSE	High	[K].KNSSQSLMVPQSGSPEPESIR.[N]	1xOxidation [M8]		0.0653582	0.00979102	1	5	1	F5H1U9	F5H1U9 [1596-1616]	1	2274.1	High	Not Found	Not Found				2.3902	High	0.003681	0.02638
FALSE	High	[K].YVVVTGITPTPLGEGK.[S]			0.000968674	0.000139255	1	2	2	F5H2F4	F5H2F4 [427-442]	0	1630.91	Not Found	High	High		1300000	960000	3.56102	High	0.0002895	0.001657
FALSE	High	[K].GALALAQAVQR.[A]			0.00139155	0.000139255	1	2	3	F5H2F4	F5H2F4 [850-860]	0	1097.64	High	High	High	1400000	3100000	3000000	3.26197	High	0.0002329	0.0009898
FALSE	High	[K].GVPTGFILPIR.[D]			0.0185729	0.0026564	1	3	3	F5H2F4	F5H2F4 [935-945]	0	1169.7	High	High	High	660000	1800000	1400000	2.28066	High	0.002059	0.01385
FALSE	High	[R].LVPSVNGVR.[R]			0.0278221	0.00421176	1	2	1	F5H2F4	F5H2F4 [535-543]	0	940.557	Not Found	High	Not Found		1600000		1.75298	High	0.001562	0.01019
FALSE	High	[R].KVVGDVAYDEAKER.[A]			0.0480504	0.00671444	1	2	1	F5H2F4	F5H2F4 [307-320]	2	1578.81	Not Found	High	Not Found		990000		2.40284	High	0.002564	0.01844
FALSE	High	[R].MLAEDELR.[D]			0.054953	0.00763621	1	3	1	F5H423	F5H423 [110-117]	0	976.477	Not Found	Not Found	High			1500000	2.15234	High	0.002906	0.02146
FALSE	High	[R].ILMVGLDAAGK.[T]			0.0015175	0.000139255	2	11	4	F5H423; P18085	F5H423 [20-30]; P18085 [20-30]	0	1087.62	High	High	High	2200000	6700000	6200000	2.65649	High	0.0001415	0.000548
FALSE	High	[K].TIGGGDDSFNTFFSETGAGK.[H]			3.86834e-07	0	1	17	9	F5H5D3	F5H5D3 [111-130]	0	2007.89	High	High	High	13000000	31000000	25000000	5.91433	High	0	9.194e-08
FALSE	High	[R].GHYTIGKEIIDLVLDR.[I]			8.47791e-06	0	1	10	8	F5H5D3	F5H5D3 [176-191]	1	1842.01	High	High	High	3400000	6800000	4100000	4.66985	High	0	2.087e-06
FALSE	High	[R].AVFVDLEPTVIDEVR.[T]			5.03075e-05	0	1	13	12	F5H5D3	F5H5D3 [135-149]	0	1701.91	High	High	High	27000000	61000000	48000000	4.35658	High	0	1.41e-05
FALSE	High	[R].GHYTIGKEIIDLVLDRIR.[K]			0.000100289	0	1	10	3	F5H5D3	F5H5D3 [176-193]	2	2111.2	High	High	High	370000	1300000	800000	2.67431	High	5.393e-05	0.0001564
FALSE	High	[K].EIIDLVLDRIR.[K]			0.000596647	0.000139255	1	10	3	F5H5D3	F5H5D3 [183-193]	1	1354.81	High	High	High	2600000	5200000	3900000	2.26865	High	5.393e-05	0.0002277
FALSE	High	[K].DVNAAIATIK.[T]			0.000764967	0.000139255	1	8	7	F5H5D3	F5H5D3 [397-406]	0	1015.58	High	High	High	87000000	170000000	130000000	2.81829	High	0.0006732	0.00488
FALSE	High	[K].EIIDLVLDR.[I]			0.00309038	0.000580472	1	10	5	F5H5D3	F5H5D3 [183-191]	0	1085.62	High	High	High	6300000	12000000	8700000	2.49362	High	0.0002895	0.001769
FALSE	High	[R].IHFPLATYAPVISAEK.[A]			3.90242e-05	0	2	11	19	F5H5D3; P68366	F5H5D3 [335-350]; P68366 [265-280]	0	1756.96	High	High	High	28000000			4.52208	High	0	4.434e-05
FALSE	High	[R].LDHKFDLMYAKR.[A]			0.000254808	0	2	11	3	F5H5D3; P68366	F5H5D3 [461-472]; P68366 [391-402]	2	1536.8	High	High	High	3200000	7500000	5500000	3.86248	High	0	8.138e-05
FALSE	High	[R].QLFHPEQLITGKEDAANNYAR.[G]			8.72731e-06	0	2	21	13	F5H5D3; P68366	F5H5D3 [155-175]; P68366 [85-105]	1	2415.21	High	High	High	59000000	140000000	98000000	5.49251	High	0	2.256e-06
FALSE	High	[K].VGINYQPPTVVPGGDLAK.[V]			1.38654e-05	0	2	12	11	F5H5D3; P68366	F5H5D3 [423-440]; P68366 [353-370]	0	1824.99	High	High	High	34000000	79000000	51000000	4.00776	High	0	5.869e-05
FALSE	High	[R].LISQIVSSITASLR.[F]			6.54064e-05	0	2	10	12	F5H5D3; P68366	F5H5D3 [300-313]; P68366 [230-243]	0	1487.88	High	High	High	3600000	8500000	5300000	4.0092	High	5.393e-05	0.0001974
FALSE	High	[R].QLFHPEQLITGK.[E]			0.000790838	0.000139255	2	23	10	F5H5D3; P68366	F5H5D3 [155-166]; P68366 [85-96]	0	1410.77	High	High	High	5400000	14000000	8800000	2.65716	High	9.476e-05	0.0004134
FALSE	High	[R].LDHKFDLMYAK.[R]			0.000376958	0.000139255	2	11	5	F5H5D3; P68366	F5H5D3 [461-471]; P68366 [391-401]	1	1380.7	High	High	High	46000000	94000000	68000000	4.54697	High	5.393e-05	0.0002071
FALSE	High	[R].LDHKFDLMYAK.[R]	1xOxidation [M8]		0.00044116	0.000139255	2	11	3	F5H5D3; P68366	F5H5D3 [461-471]; P68366 [391-401]	1	1396.69	High	High	High	7000000	15000000	9800000	3.42992	High	9.476e-05	0.0004973
FALSE	High	[R].NLDIERPTYTNLNR.[L]			0.000259734	0.000139255	2	13	6	F5H5D3; P68366	F5H5D3 [286-299]; P68366 [216-229]	0	1718.88	High	High	High	82000000	200000000	130000000	3.09618	High	9.476e-05	0.0005121
FALSE	High	[R].EDMAALEK.[D]			0.0130237	0.00177683	2	5	3	F5H5D3; P68366	F5H5D3 [493-500]; P68366 [423-430]	0	906.424	High	High	High	4600000	14000000	11000000	2.58912	High	0.0006524	0.0046
FALSE	High	[R].LSVDYGK.[K]			0.0504	0.00684591	2	12	2	F5H5D3; P68366	F5H5D3 [227-233]; P68366 [157-163]	0	781.409	High	Not Found	High	7300000		21000000	2.00972	High	0.002628	0.0194
FALSE	High	[K].FDLMYAK.[RW]			0.0545266	0.0075759	2	12	4	F5H5D3; P68366	F5H5D3 [465-471]; P68366 [395-401]	0	887.433	High	High	Not Found	13000000	29000000		2.159	High	0.002906	0.02139
FALSE	High	[R].LVHPGVAEVVFVK.[K]			0.000245713	0	1	2	3	F6VRR5	F6VRR5 [328-340]	0	1393.82	High	High	High	1500000	2300000	2400000	4.11653	High	0	7.714e-05
FALSE	High	[R].VGIQQGLLSQSTR.[T]			0.000167799	0	1	6	3	F6VRR5	F6VRR5 [34-46]	0	1386.77	High	High	High	1900000	1700000	2800000	3.28475	High	5.393e-05	0.0002425
FALSE	High	[K].VVQNDAYTAPALPSSIR.[T]			9.26556e-05	0	1	4	1	F6VRR5	F6VRR5 [247-263]	0	1801.94	Not Found	Not Found	High			940000	4.02151	High	0	2.437e-05
FALSE	High	[K].SSGASVTTQPTEFK.[I]			0.000645868	0.000139255	1	2	3	F6VRR5	F6VRR5 [422-435]	0	1439.7	High	High	High	1200000	1200000	1900000	3.52261	High	5.393e-05	0.0002464
FALSE	High	[K].MTVNNLHPR.[V]			0.0308229	0.0045612	1	2	2	F6VRR5	F6VRR5 [299-307]	0	1081.56	High	High	Not Found	1200000	1900000		2.06024	High	0.001726	0.01141
FALSE	High	[K].IGLSDAR.[L]			0.0634686	0.00928353	1	6	1	F6VRR5	F6VRR5 [60-66]	0	731.405	High	Not Found	Not Found	1400000			1.74028	High	0.003561	0.02546
FALSE	High	[-].MEALILEPSLYTVK.[A]	1xAcetyl [N-Term]	F8VVA7 1xAcetyl [N-Term]	0.000453182	0.000139255	1	7	3	F8VVA7	F8VVA7 [1-14]	0	1648.89	High	High	High	100000	290000	240000	3.46225	High	5.393e-05	0.0001713
FALSE	High	[R].VALRGEDVPLTEQTVSQVLQSAK.[E]			0.00267318	0.000580472	1	4	1	F8VVA7	F8VVA7 [167-189]	1	2468.34	Not Found	Not Found	High			480000	1.85349	High	0.0002329	0.0009441
FALSE	High	[K].NVQLQENEIR.[G]			0.00316038	0.000580472	1	5	2	F8W0W8	F8W0W8 [36-45]	0	1242.64	Not Found	High	High		5300000	6600000	2.37428	High	0.0002329	0.001113
FALSE	High	[R].FKGQILMPNIGYGSNK.[K]			0.000398829	0.000139255	1	3	1	F8W727	F8W727 [67-82]	1	1766.93	Not Found	High	Not Found		2800000		3.26683	High	5.393e-05	0.0001478
FALSE	High	[K].GQILMPNIGYGSNKK.[T]			0.00102258	0.000139255	1	3	3	F8W727	F8W727 [69-83]	1	1619.86	High	High	High	860000	1900000		3.73757	High	9.476e-05	0.0004917
FALSE	High	[K].GQILMPNIGYGSNK.[K]			0.0265311	0.00384079	1	3	1	F8W727	F8W727 [69-82]	0	1491.76	High	Not Found	Not Found				2.89734	High	0.001492	0.009731
FALSE	High	[R].IVAEEFLK.[N]			0.0584474	0.00859156	1	4	1	F8WCF6	F8WCF6 [159-166]	0	948.54	Not Found	High	Not Found		3700000		1.96537	High	0.003294	0.02304
FALSE	High	[K].AIKELEEWYAR.[Q]			0.00114845	0.000139255	1	3	3	F8WF69	F8WF69 [139-149]	1	1407.73	High	High	High	5400000	2300000	2600000	3.32952	High	9.476e-05	0.0004237
FALSE	High	[R].LQSEPESIR.[K]			0.00576119	0.000854542	1	2	2	F8WF69	F8WF69 [103-111]	0	1058.55	High	Not Found	High	3700000		3600000	2.20058	High	0.0003201	0.001986
FALSE	High	[K].ELEEWYAR.[Q]			0.0406229	0.00584578	1	3	1	F8WF69	F8WF69 [142-149]	0	1095.51	High	Not Found	Not Found	1400000			2.3332	High	0.002212	0.01543
FALSE	High	[K].LAREEPDIYQIAK.[S]			0.00244329	0.000580472	1	4	1	G3V1L9	G3V1L9 [661-673]	1	1545.83	Not Found	High	Not Found				1.97008	High	0.0002329	0.0008677
FALSE	High	[R].ISKPGAVSTPVK.[H]			0.00487923	0.000759398	1	4	3	G3V1L9	G3V1L9 [346-357]	0	1183.7	High	High	High	760000	3000000	2000000	1.95223	High	0.0002895	0.00169
FALSE	High	[R].IVESDVGDSFYIR.[T]			0.00595808	0.000854542	1	4	1	G3V1L9	G3V1L9 [510-522]	0	1499.74	Not Found	Not Found	High			450000	2.15364	High	0.0003509	0.00206
FALSE	High	[K].LGSWLAIR.[I]			0.0257006	0.00384079	1	4	1	G3V1L9	G3V1L9 [554-561]	0	915.541	Not Found	High	Not Found		1700000		2.06245	High	0.001414	0.00934
FALSE	High	[R].YESSSYTDQFSR.[N]			0.0366463	0.00554572	1	4	1	G3V1L9	G3V1L9 [1061-1072]	0	1469.62	Not Found	High	Not Found		840000		2.61891	High	0.002039	0.01371
FALSE	High	[R].YTPSQQGVAFNSGAK.[Q]			0.000118879	0	1	3	3	G3V3A4	G3V3A4 [179-193]	0	1554.75	High	High	High	1800000	2600000	2300000	3.02099	High	0	3.204e-05
FALSE	High	[R].DISEVIALGVPNPR.[T]			0.000683476	0.000139255	1	3	2	G3V3A4	G3V3A4 [387-400]	0	1479.82	Not Found	High	High		440000	490000	3.02826	High	5.393e-05	0.0002613
FALSE	High	[R].TSNEVQYDQR.[L]			0.000712943	0.000139255	1	3	2	G3V3A4	G3V3A4 [401-410]	0	1239.56	Not Found	High	High		1300000	1000000	2.9255	High	5.393e-05	0.0002941
FALSE	High	[R].AADKLAPAQYIR.[Y]			0.000447952	0.000139255	1	3	3	G3V3A4	G3V3A4 [167-178]	1	1316.73	High	High	High	1300000	2100000		3.71632	High	0.0002329	0.001177
FALSE	High	[K].NLDKDMYGDDLEAR.[I]			0.000396119	0.000139255	1	3	3	G3V3A4	G3V3A4 [453-466]	1	1654.74	High	High	High	1700000	3100000	2900000	3.21376	High	0.0002329	0.0007869
FALSE	High	[R].GLQTVHINENFAK.[L]			0.000462168	0.000139255	1	3	2	G3V3A4	G3V3A4 [274-286]	0	1470.77	High	Not Found	High	4300000		6100000	2.81584	High	5.393e-05	0.0001749
FALSE	High	[K].LAEALYIADRK.[A]			0.0169473	0.00242868	1	3	2	G3V3A4	G3V3A4 [287-297]	1	1262.71	High	High	Not Found	1000000	2500000		2.82554	High	0.0008664	0.006013
FALSE	High	[K].LAPAQYIR.[Y]			0.0668035	0.0099772	1	3	2	G3V3A4	G3V3A4 [171-178]	0	931.536	High	High	Not Found	2900000			2.13859	High	0.003744	0.02693
FALSE	High	[K].KVPDKLLDSSTVTHLFK.[I]			0.000327036	0.000139255	1	5	2	G3V5Z7	G3V5Z7 [55-71]	2	1928.09	High	High	Not Found	1100000	1800000		2.86555	High	5.393e-05	0.0001154
FALSE	High	[K].AINQGGLTSVAVR.[G]			0.0012292	0.000139255	1	5	2	G3V5Z7	G3V5Z7 [31-43]	0	1285.72	High	Not Found	High	2800000		2800000	3.49376	High	9.476e-05	0.0004499
FALSE	High	[K].QTESTSFLEK.[K]			0.00516945	0.000759398	1	3	2	G3V5Z7	G3V5Z7 [178-187]	0	1169.57	High	Not Found	High	2100000			2.42241	High	0.0002895	0.001789
FALSE	High	[R].LYQVEYAFK.[A]			0.025906	0.00384079	1	5	2	G3V5Z7	G3V5Z7 [22-30]	0	1160.6	High	Not Found	High	880000		760000	2.32397	High	0.001414	0.009432
FALSE	High	[-].MMLGTEGGEGFVVK.[V]	1xAcetyl [N-Term]	G8JLB6 1xAcetyl [N-Term]	6.18897e-05	0	1	19	6	G8JLB6	G8JLB6 [1-14]	0	1496.71	High	High	High	3800000	6400000	5100000	4.53026	High	0	1.591e-05
FALSE	High	[R].EGRPSGEAFVELESEDEVK.[L]			2.02434e-05	0	1	15	7	G8JLB6	G8JLB6 [50-68]	0	2106.98	High	High	High	6700000	11000000	10000000	4.88376	High	0	5.05e-06
FALSE	High	[R].YVELFLNSTAGASGGAYEHR.[Y]			6.91975e-06	0	1	3	6	G8JLB6	G8JLB6 [356-375]	0	2142.03	High	High	High	2700000	4900000	2600000	4.6086	High	0	2.08e-06
FALSE	High	[K].SNNVEMDWVLK.[H]			0.000773455	0.000139255	1	16	3	G8JLB6	G8JLB6 [88-98]	0	1334.64	High	High	High	8400000	16000000	11000000	3.1343	High	9.476e-05	0.0004171
FALSE	High	[-].MMLGTEGGEGFVVK.[V]	1xOxidation [M2]; 1xAcetyl [N-Term]	G8JLB6 1xAcetyl [N-Term]	0.00160409	0.000410646	1	19	8	G8JLB6	G8JLB6 [1-14]	0	1512.71	High	High	High	1300000	2700000	1800000	3.35933	High	0.0006524	0.004622
FALSE	High	[R].GAYGGGYGGYDDYNGYNDGYGFGSDRFGR.[D]			0.00392271	0.000672379	1	5	1	G8JLB6	G8JLB6 [234-262]	1	3077.24	Not Found	Not Found	High				2.96294	High	0.0002621	0.001362
FALSE	High	[K].IQNGAQGIR.[F]			0.0116427	0.00171407	1	16	4	G8JLB6	G8JLB6 [36-44]	0	956.527	High	High	High	300000	3800000	2100000	2.25382	High	0.000632	0.004066
FALSE	High	[R].STGEAFVQFASQEIAEK.[A]			7.93096e-07	0	2	10	8	G8JLB6; P55795	G8JLB6 [151-167]; P55795 [151-167]	0	1841.89	High	High	High	14000000	20000000	19000000	5.9729	High	0	1.9e-07
FALSE	High	[K].HTGPNSPDTANDGFVR.[L]			1.37732e-06	0	2	17	9	G8JLB6; P55795	G8JLB6 [99-114]; P55795 [99-114]	0	1684.77	High	High	High	65000000	92000000	88000000	5.54477	High	0	4.673e-06
FALSE	High	[R].LLSRPQDALEGVVLSPSLEAR.[V]			0.000193379	0	1	2	3	H0Y2W2	H0Y2W2 [293-313]	0	2250.25	High	High	High	1900000	4600000	3700000	4.36374	High	0	5.939e-05
FALSE	High	[R].ATLNAFLYR.[T]			0.00120659	0.000139255	1	4	3	H0Y2W2	H0Y2W2 [417-425]	0	1068.58	High	High	High	3400000	7600000	6900000	3.14115	High	9.476e-05	0.0004433
FALSE	High	[R].NILMYGPPGTGK.[T]			0.00987674	0.00156635	1	2	2	H0Y2W2	H0Y2W2 [333-344]	0	1247.65	High	High	Not Found	3100000	6400000		2.75193	High	0.0005526	0.003452
FALSE	High	[R].INEMVHFDLPGQEERER.[L]			0.0175234	0.00257495	1	3	1	H0Y2W2	H0Y2W2 [453-469]	1	2099	Not Found	High	Not Found				2.50128	High	0.0009168	0.006237
FALSE	High	[R].MYFDKYVLKPATEGK.[Q]			0.0416066	0.00598715	1	3	1	H0Y2W2	H0Y2W2 [473-487]	1	1789.92	High	Not Found	Not Found	840000			2.51179	High	0.002255	0.01582
FALSE	High	[R].TAGTLFGEGFR.[A]			0.00122161	0.000139255	2	3	3	H0Y2W2; Q5T9A4	H0Y2W2 [214-224]; Q5T9A4 [228-238]	0	1155.58	High	High	High	2200000	7900000	6900000	2.82854	High	9.476e-05	0.0004477
FALSE	High	[K].QQQLLNEENLR.[K]			0.00056358	0.000139255	2	3	3	H0Y2W2; Q5T9A4	H0Y2W2 [133-143]; Q5T9A4 [147-157]	0	1384.72	High	High	High	1300000	3200000	1700000	2.77588	High	0.0006732	0.00521
FALSE	High	[K].LKEYEAAVEQLKSEQIR.[A]			0.00795877	0.00101398	2	2	2	H0Y2W2; Q5T9A4	H0Y2W2 [79-95]; Q5T9A4 [93-109]	2	2034.09	Not Found	High	Not Found		3400000		3.26569	High	0.0003703	0.002769
FALSE	High	[K].LFDWANTSR.[R]			0.00921588	0.00129251	2	5	3	H0Y2W2; Q5T9A4	H0Y2W2 [381-389]; Q5T9A4 [395-403]	0	1109.54	High	High	High	3300000	5900000	3600000	2.03595	High	0.0004619	0.003209
FALSE	High	[R].ITVLEALR.[H]			0.00962345	0.0013832	2	4	5	H0Y2W2; Q5T9A4	H0Y2W2 [277-284]; Q5T9A4 [291-298]	0	914.567	High	High	High	4900000	12000000	10000000	2.3842	High	0.0009168	0.006292
FALSE	High	[R].ENADIIR.[E]			0.0562465	0.00790616	2	3	1	H0Y2W2; Q5T9A4	H0Y2W2 [188-194]; Q5T9A4 [202-208]	0	830.437	Not Found	Not Found	High			960000	1.97644	High	0.003141	0.0221
FALSE	High	[R].QLNYTIGEVPISFVDRVYGESK.[L]			0.000303929	0.000139255	1	3	3	H0Y368	H0Y368 [254-275]	1	2514.29	Not Found	High	High			770000	3.17337	High	0.0002895	0.001677
FALSE	High	[K].LGGNEIVSFLK.[G]			0.000298645	0.000139255	1	3	3	H0Y368	H0Y368 [276-286]	0	1176.66	High	High	High	1500000	4300000	2900000	3.60363	High	5.393e-05	0.0001948
FALSE	High	[R].GANFLTQILLRPGASDLTGSFR.[L]			0.00897989	0.00129251	1	4	3	H0Y368	H0Y368 [202-223]	0	2334.26	High	High	High	460000	1100000	1300000	2.9649	High	0.0004619	0.003115
FALSE	High	[K].LGLGTAYIHGMK.[H]			0.0111499	0.00163601	1	4	3	H0Y368	H0Y368 [96-107]	0	1260.68	High	High	High	1200000	3100000	2500000	2.27124	High	0.004761	0.03718
FALSE	High	[K].EGNFDIVSGTR.[Y]			0.014933	0.0019281	1	3	1	H0Y368	H0Y368 [137-147]	0	1194.57	Not Found	Not Found	High			8900000	1.96842	High	0.0007005	0.005301
FALSE	High	[R].DVAEQLEK.[I]			0.0265311	0.00384079	1	4	2	H0Y368	H0Y368 [73-80]	0	931.473	Not Found	High	High		4700000	4000000	2.00793	High	0.00144	0.009703
FALSE	High	[K].LVLEQVVTSIASVADTAEEK.[F]			1.25582e-05	0	1	2	3	H0Y8C6	H0Y8C6 [509-528]	0	2102.12	High	High	High	250000	710000	730000	4.57794	High	0	3.101e-06
FALSE	High	[R].QMAAVLLR.[R]			0.0117438	0.00171407	1	14	1	H0Y8C6	H0Y8C6 [62-69]	0	901.529	Not Found	Not Found	High				2.40777	High	0.000632	0.004126
FALSE	High	[K].FVPYYDLFMPSLK.[H]			0.0524314	0.00744959	1	4	2	H0Y8C6	H0Y8C6 [529-541]	0	1619.82	Not Found	High	Not Found		300000		1.97355	High	0.002802	0.02033
FALSE	High	[R].FSSELEQIELHNSIR.[D]			0.0022402	0.000580472	1	3	1	H0Y9X1	H0Y9X1 [124-138]	0	1801.91	Not Found	High	Not Found		1400000		2.44928	High	0.0002329	0.0007986
FALSE	High	[-].FLPQTAPRARACCSWGAGLPCPTR.[H]	3xCarbamidomethyl [C12; C13; C21]		0.0325661	0.00475832	1	1	1	H0YAB0	H0YAB0 [1-24]	2	2730.32	High	Not Found	Not Found	2000000			2.31378	High	0.00179	0.0121
FALSE	High	[K].EAALSTALSEKR.[T]			0.000254808	0	3	4	9	H0YAB0; P02545; Q3BDU5	H0YAB0 [62-73]; P02545 [145-156]; Q3BDU5 [145-156]	1	1275.69	High	High	High	16000000	31000000	29000000	3.647	High	5.393e-05	0.0002197
FALSE	High	[R].AQHEDQVEQYKK.[E]			0.000280315	0.000139255	3	4	1	H0YAB0; P02545; Q3BDU5	H0YAB0 [167-178]; P02545 [250-261]; Q3BDU5 [250-261]	1	1502.72	Not Found	Not Found	High			7300000	3.37121	High	5.393e-05	9.33e-05
FALSE	High	[R].TLEGELHDLRGQVAKLEAALGEAK.[K]			0.00132416	0.000139255	3	4	1	H0YAB0; P02545; Q3BDU5	H0YAB0 [74-97]; P02545 [157-180]; Q3BDU5 [157-180]	2	2548.37	Not Found	High	Not Found		1100000		2.86936	High	9.476e-05	0.0004829
FALSE	High	[R].LKDLEALLNSK.[E]			0.000364104	0.000139255	3	4	8	H0YAB0; P02545; Q3BDU5	H0YAB0 [51-61]; P02545 [134-144]; Q3BDU5 [134-144]	1	1243.73	High	High	High	8600000	23000000	19000000	3.50026	High	5.393e-05	0.0001326
FALSE	High	[R].LVEIDNGKQR.[E]			0.000642608	0.000139255	3	4	5	H0YAB0; P02545; Q3BDU5	H0YAB0 [143-152]; P02545 [226-235]; Q3BDU5 [226-235]	1	1171.64	High	High	High	2800000	8400000	9300000	2.77274	High	5.393e-05	0.0002455
FALSE	High	[R].TLEGELHDLR.[G]			0.000918256	0.000139255	3	4	7	H0YAB0; P02545; Q3BDU5	H0YAB0 [74-83]; P02545 [157-166]; Q3BDU5 [157-166]	0	1182.61	High	High	High	9500000	21000000	19000000	2.56781	High	9.476e-05	0.0005135
FALSE	High	[R].LQTMKEELDFQK.[N]			0.000266628	0.000139255	3	4	4	H0YAB0; P02545; Q3BDU5	H0YAB0 [114-125]; P02545 [197-208]; Q3BDU5 [197-208]	1	1509.76	High	High	High	10000000	23000000	18000000	4.05946	High	0.0002329	0.001229
FALSE	High	[K].EGDLIAAQAR.[L]			0.000503943	0.000139255	3	4	3	H0YAB0; P02545; Q3BDU5	H0YAB0 [41-50]; P02545 [124-133]; Q3BDU5 [124-133]	0	1043.55	High	High	High	11000000	23000000	23000000	3.26336	High	5.393e-05	0.0001916
FALSE	High	[R].GQVAKLEAALGEAK.[K]			0.000629818	0.000139255	3	4	3	H0YAB0; P02545; Q3BDU5	H0YAB0 [84-97]; P02545 [167-180]; Q3BDU5 [167-180]	1	1384.78	High	High	High	1600000	2900000	3300000	3.67604	High	5.393e-05	0.0002408
FALSE	High	[K].EAALSTALSEK.[R]			0.00172741	0.000533055	3	4	4	H0YAB0; P02545; Q3BDU5	H0YAB0 [62-72]; P02545 [145-155]; Q3BDU5 [145-155]	0	1119.59	High	High	High	2400000	4200000	4200000	2.85973	High	0.0003703	0.002351
FALSE	High	[R].LQTMKEELDFQK.[N]	1xOxidation [M4]		0.00330673	0.000580472	3	4	2	H0YAB0; P02545; Q3BDU5	H0YAB0 [114-125]; P02545 [197-208]; Q3BDU5 [197-208]	1	1525.76	High	High	Not Found		4700000		2.69263	High	0.0003509	0.002134
FALSE	High	[R].LADALQELR.[A]			0.00211278	0.000580472	3	4	5	H0YAB0; P02545; Q3BDU5	H0YAB0 [158-166]; P02545 [241-249]; Q3BDU5 [241-249]	0	1028.57	High	High	High	20000000	42000000	37000000	2.96601	High	0.0002329	0.0007527
FALSE	High	[K].KEGDLIAAQAR.[L]			0.0029135	0.000580472	3	4	3	H0YAB0; P02545; Q3BDU5	H0YAB0 [40-50]; P02545 [123-133]; Q3BDU5 [123-133]	1	1171.64	High	High	High	1700000	4100000	7100000	3.22966	High	0.0005526	0.003554
FALSE	High	[K].DLEALLNSK.[E]			0.00605929	0.000949136	3	4	1	H0YAB0; P02545; Q3BDU5	H0YAB0 [53-61]; P02545 [136-144]; Q3BDU5 [136-144]	0	1002.55	Not Found	High	Not Found		1000000		2.18372	High	0.0003509	0.002089
FALSE	High	[K].LEAALGEAK.[K]			0.00979157	0.00147633	3	4	3	H0YAB0; P02545; Q3BDU5	H0YAB0 [89-97]; P02545 [172-180]; Q3BDU5 [172-180]	0	901.499	High	High	High	7100000	20000000	19000000	2.82264	High	0.0005232	0.003412
FALSE	High	[K].QLQDEMLR.[R]			0.0118457	0.00171407	3	4	3	H0YAB0; P02545; Q3BDU5	H0YAB0 [99-106]; P02545 [182-189]; Q3BDU5 [182-189]	0	1032.51	High	High	High	4800000	8000000	8400000	2.42023	High	0.001609	0.01051
FALSE	High	[K].NIYSEELR.[E]			0.0248933	0.00370711	3	4	3	H0YAB0; P02545; Q3BDU5	H0YAB0 [126-133]; P02545 [209-216]; Q3BDU5 [209-216]	0	1023.51	High	High	High	13000000	27000000	25000000	2.08221	High	0.001609	0.01048
FALSE	High	[R].LVEIDNGK.[Q]			0.0287147	0.00428288	3	4	2	H0YAB0; P02545; Q3BDU5	H0YAB0 [143-150]; P02545 [226-233]; Q3BDU5 [226-233]	0	887.483	Not Found	High	High		9900000		2.16665	High	0.002059	0.01414
FALSE	High	[K].NIYSEELRETK.[R]			0.0301042	0.00449208	3	4	1	H0YAB0; P02545; Q3BDU5	H0YAB0 [126-136]; P02545 [209-219]; Q3BDU5 [209-219]	1	1381.7	Not Found	Not Found	High			4800000	2.45863	High	0.001678	0.01112
FALSE	High	[K].KQLQDEMLR.[R]			0.0369367	0.00554572	3	4	1	H0YAB0; P02545; Q3BDU5	H0YAB0 [98-106]; P02545 [181-189]; Q3BDU5 [181-189]	1	1160.61	High	Not Found	Not Found	7100000			3.23592	High	0.002039	0.01383
FALSE	High	[-].XPGAENSR.[D]			0.0363584	0.00554572	1	1	1	H0YCB0	H0YCB0 [1-8]	0	843.432	High	Not Found	Not Found	1400000			1.65595	High	0.002039	0.01357
FALSE	High	[K].GIKQDLIHR.[L]			0.0458002	0.00657689	1	4	1	H0YHG0	H0YHG0 [342-350]	1	1079.63	High	Not Found	Not Found	790000			2.57062	High	0.002515	0.01749
FALSE	High	[K].QTYSTEPNNLK.[A]			0.000275662	0.000139255	1	4	3	H0YKD8	H0YKD8 [23-33]	0	1294.63	High	High	High	1600000	8100000	6000000	3.22742	High	5.393e-05	0.0001387
FALSE	High	[K].TVGVEPAADGK.[G]			0.00275012	0.000580472	1	4	2	H0YKD8	H0YKD8 [48-58]	0	1043.54	Not Found	High	High		9800000	7900000	2.53874	High	0.006514	0.0546
FALSE	High	[R].NKQTYSTEPNNLK.[A]			0.00200735	0.000580472	1	4	2	H0YKD8	H0YKD8 [21-33]	1	1536.77	Not Found	High	High		3100000	2500000	3.07342	High	0.0002329	0.0007168
FALSE	High	[R].QSLTLSPR.[L]			0.0653582	0.00979102	1	5	1	H0YMT4	H0YMT4 [121-128]	0	901.51	Not Found	High	Not Found		3900000		1.70037	High	0.003681	0.02636
FALSE	High	[K].STAGNFLVNPLEPK.[N]			0.000195135	0	1	2	3	H3BLV9	H3BLV9 [489-502]	0	1486.79	High	High	High	1800000	3500000	2700000	3.35026	High	0	5.677e-05
FALSE	High	[K].SAEHYTETALDEIR.[L]			0.00041006	0.000139255	1	3	2	H3BLV9	H3BLV9 [129-142]	0	1634.77	Not Found	High	High		4100000	2100000	2.76658	High	0.0003703	0.002836
FALSE	High	[R].MQEIEEMEKESGPGQK.[R]			0.0330819	0.00482434	1	3	1	H3BLV9	H3BLV9 [302-317]	1	1849.83	Not Found	Not Found	High			1300000	2.09001	High	0.001809	0.01231
FALSE	High	[K].AAIDWFDGKEFSGNPIK.[V]			0.000115879	0	1	2	3	H3BPE7	H3BPE7 [350-366]	1	1894.93	High	High	High	5400000	15000000	11000000	4.64733	High	0.0001857	0.0005721
FALSE	High	[K].LKGEATVSFDDPPSAK.[A]			0.0001689	0	1	2	3	H3BPE7	H3BPE7 [334-349]	1	1661.84	High	High	High	3900000	9800000	8700000	3.89146	High	5.393e-05	8.917e-05
FALSE	High	[K].APKPDGPGGGPGGSHMGGNYGDDR.[R]			2.23823e-06	0	1	2	7	H3BPE7	H3BPE7 [450-473]	0	2252.97	High	High	High	4600000	19000000	18000000	4.08865	High	0	5.434e-07
FALSE	High	[K].APKPDGPGGGPGGSHMGGNYGDDR.[R]	1xOxidation [M16]		2.37502e-05	0	1	2	3	H3BPE7	H3BPE7 [450-473]	0	2268.97	High	High	High	690000	3500000	4400000	4.00919	High	0	5.938e-06
FALSE	High	[K].TGQPMINLYTDRETGK.[L]			0.000528742	0.000139255	1	2	3	H3BPE7	H3BPE7 [318-333]	1	1823.9	High	High	High	3300000	10000000	7900000	3.76188	High	5.393e-05	0.0002016
FALSE	High	[R].SNLVDNTNQVEVLQRDPNSPLYSVK.[S]			2.38476e-05	0	1	8	3	H3BQK0	H3BQK0 [73-97]	1	2829.44	High	High	High	820000	1700000	2000000	4.29838	High	0	5.975e-06
FALSE	High	[K].VFVLDEADVMIATQGHQDQSIR.[I]			0.000159665	0	1	7	1	H3BQK0	H3BQK0 [243-264]	0	2472.22	Not Found	Not Found	High			1200000	2.92987	High	0	4.457e-05
FALSE	High	[K].TASWLAAELSK.[E]			0.00046586	0.000139255	1	6	3	H3BQK0	H3BQK0 [350-360]	0	1176.63	High	High	High	1700000	1800000	1700000	2.82593	High	5.393e-05	0.0001763
FALSE	High	[R].LKPQLLQGVYAMGFNRPSK.[I]			0.0121565	0.00171407	1	7	2	H3BQK0	H3BQK0 [104-122]	0	2147.18	High	Not Found	High	2200000		2500000	2.37364	High	0.0006524	0.004283
FALSE	High	[R].GLAVNMVDSK.[H]			0.0303419	0.00449208	1	6	2	H3BQK0	H3BQK0 [442-451]	0	1033.53	High	High	Not Found				2.103	High	0.001701	0.01118
FALSE	High	[K].HSMNILNR.[I]			0.0313113	0.00462994	1	6	1	H3BQK0	H3BQK0 [452-459]	0	984.504	Not Found	High	Not Found		4200000		2.05944	High	0.001749	0.01153
FALSE	High	[R].AAQSLLNK.[L]			0.0571202	0.00832875	1	8	2	H3BQK0	H3BQK0 [62-69]	0	844.489	High	High	Not Found	1200000	2500000		1.6362	High	0.004904	0.03807
FALSE	High	[K].ESFTPTEEHVLVVR.[L]			0.000199837	0	1	3	7	H7BXF4	H7BXF4 [328-341]	0	1642.84	High	High	High	36000000	27000000	28000000	3.07631	High	0	5.845e-05
FALSE	High	[K].SGGASHSELIHNLR.[KS]			0.0116427	0.00171407	1	8	1	H7BY58	H7BY58 [63-76]	0	1477.75	High	Not Found	Not Found	490000			1.77199	High	0.000632	0.004064
FALSE	High	[R].GAPVNISSSDLTGR.[Q]			0.00401729	0.000672379	1	3	2	H7BYT1	H7BYT1 [376-389]	0	1373.7	High	High	Not Found	630000	1900000		2.62239	High	0.00122	0.008277
FALSE	High	[K].TVLLLADQMISR.[I]			0.00114141	0.000139255	2	9	1	H7BYT1; P49674	H7BYT1 [104-115]; P49674 [104-115]	0	1359.77	Not Found	Not Found	High			630000	2.34992	High	9.476e-05	0.0004205
FALSE	High	[R].DVKPDNFLMGLGK.[K]			0.000343985	0.000139255	2	9	2	H7BYT1; P49674	H7BYT1 [128-140]; P49674 [128-140]	0	1433.75	Not Found	High	High		1300000	1000000	3.13042	High	5.393e-05	0.0001233
FALSE	High	[R].FDDKPDYSYLR.[Q]			0.00156502	0.000410646	2	6	3	H7BYT1; P49674	H7BYT1 [260-270]; P49674 [260-270]	0	1418.66	High	High	High	1900000	4200000	3600000	2.64694	High	0.0002255	0.000626
FALSE	High	[-].SDVLELTDDNFESR.[I]			0.000147149	0	1	1	3	H7BZJ3	H7BZJ3 [1-14]	0	1639.74	High	High	High	580000	1500000	1500000	3.19092	High	0	4.067e-05
FALSE	High	[R].LAPEYEAAATR.[L]			0.00237818	0.000580472	2	2	3	H7BZJ3; P30101	H7BZJ3 [39-49]; P30101 [63-73]	0	1191.6	High	High	High	1900000	4800000	4300000	2.41643	High	0.0002329	0.0008439
FALSE	High	[K].YGVSGYPTLK.[I]			0.00552511	0.000854542	2	2	2	H7BZJ3; P30101	H7BZJ3 [71-80]; P30101 [95-104]	0	1084.57	Not Found	High	High		4500000	4700000	2.16894	High	0.000492	0.003294
FALSE	High	[R].QAQAAVLAVLPR.[L]			0.000240317	0	1	2	8	H7C2Q8	H7C2Q8 [166-177]	0	1236.74	High	High	High	4800000	9300000	8500000	3.6967	High	0	8.257e-05
FALSE	High	[R].GLLKPGLNVVLEGPK.[K]			0.00016725	0	1	2	6	H7C2Q8	H7C2Q8 [85-99]	0	1533.94	High	High	High	5700000	13000000	9200000	4.35122	High	0	4.709e-05
FALSE	High	[K].GFSDKLDFLEGDQKPLAQR.[K]			0.000189304	0	1	2	3	H7C2Q8	H7C2Q8 [260-278]	1	2164.1	High	High	High	1500000	4300000	3100000	2.88979	High	0	5.471e-05
FALSE	High	[K].RPTDYFAEMAK.[S]			0.00219662	0.000580472	1	2	5	H7C2Q8	H7C2Q8 [187-197]	0	1328.63	High	High	High	4900000	13000000	4700000	3.22268	High	0.001609	0.01047
FALSE	High	[R].ESYDDVSSFR.[A]			0.00508459	0.000759398	1	2	3	H7C2Q8	H7C2Q8 [318-327]	0	1204.51	High	High	High	5200000	11000000	6700000	2.08616	High	0.0002895	0.001764
FALSE	High	[K].AVDPEDDFQREMSFYR.[Q]			0.0054337	0.000854542	1	2	2	H7C2Q8	H7C2Q8 [150-165]	1	2004.88	High	High	Not Found	2600000	6800000		2.11924	High	0.0003201	0.001878
FALSE	High	[K].KVQTEVLQK.[R]			0.00653854	0.00101398	1	2	2	H7C2Q8	H7C2Q8 [234-242]	1	1072.64	Not Found	High	High		1300000	2900000	3.16579	High	0.0003703	0.002255
FALSE	High	[K].AVDPEDDFQR.[E]			0.0104037	0.00163601	1	2	3	H7C2Q8	H7C2Q8 [150-159]	0	1191.53	High	High	High	4700000	13000000	9700000	2.08244	High	0.0005807	0.003617
FALSE	High	[R].ELQDAFSR.[G]			0.0372296	0.0055905	1	2	2	H7C2Q8	H7C2Q8 [77-84]	0	965.469	High	High	Not Found	2900000	6800000		2.35363	High	0.002059	0.01394
FALSE	High	[R].DLEWVER.[L]			0.0639373	0.00948862	1	2	1	H7C2Q8	H7C2Q8 [118-124]	0	946.463	High	Not Found	Not Found	2100000			1.82167	High	0.003603	0.02565
FALSE	High	[R].VPFDLQNNLK.[N]			0.00576119	0.000854542	1	1	2	H7C3M7	H7C3M7 [460-469]	0	1187.64	High	Not Found	High	2600000		3500000	2.57548	High	0.0003201	0.002024
FALSE	High	[R].QPHYGAPAPR.[-G]			0.00512682	0.000759398	1	2	2	H7C561	H7C561 [282-291]	0	1093.55	High	Not Found	High	250000		860000	2.45346	High	0.0002895	0.001777
FALSE	High	[R].LVLDPYLLK.[Y]			0.00585872	0.000854542	1	3	2	I3L0E3	I3L0E3 [128-136]	0	1073.66	Not Found	High	High		1100000	1100000	1.97973	High	0.001749	0.01151
FALSE	High	[K].QRPAPWPGLR.[SR]			0.0406229	0.00584578	1	3	1	I3L0U5	I3L0U5 [35-44]	0	1177.66	Not Found	Not Found	High			510000	1.86883	High	0.002212	0.01533
FALSE	High	[K].FGEVVLQPPELTARPQR.[S]			0.0399815	0.00584578	1	2	1	I3L0U5	I3L0U5 [207-223]	0	1937.06	Not Found	High	Not Found				1.67455	High	0.00219	0.01514
FALSE	High	[-].MESALTAR.[D]	1xAcetyl [N-Term]	I3L204 1xAcetyl [N-Term]	0.0280428	0.00421176	1	5	2	I3L204	I3L204 [1-8]	0	920.451	Not Found	High	High		1200000	1300000	2.58184	High	0.00443	0.03366
FALSE	High	[-].MVLELPK.[R]			0.0625378	0.00908731	1	1	1	I3L245	I3L245 [1-7]	0	829.485	High	Not Found	Not Found	660000			1.32617	High	0.003452	0.02488
FALSE	High	[K].VHLVGIDIFTGK.[K]			0.000962902	0.000139255	1	8	3	I3L504	I3L504 [56-67]	0	1298.75	High	High	High	900000	1600000	1100000	3.4337	High	9.476e-05	0.0003589
FALSE	High	[K].IKVETLFLR.[A]			0.0381232	0.0055905	1	1	2	J3KMX1	J3KMX1 [495-503]	1	1118.69	High	High	Not Found	590000	810000		2.58419	High	0.002099	0.01434
FALSE	High	[K].VETLFLR.[A]			0.0403008	0.00584578	1	1	3	J3KMX1	J3KMX1 [497-503]	0	877.514	High	High	High	1600000	2100000	1600000	1.94367	High	0.007943	0.06724
FALSE	High	[K].HIISPNPHVR.[Q]			0.025093	0.00370711	1	2	1	J3KN16	J3KN16 [1122-1131]	0	1169.65	Not Found	Not Found	High				1.83303	High	0.001371	0.009159
FALSE	High	[R].SQPAILLLTAAR.[D]			0.0190394	0.00273209	1	4	3	J3KN66	J3KN66 [421-432]	0	1253.76	High	High	High	780000	1100000	1100000	2.53177	High	0.001809	0.01228
FALSE	High	[K].ASSEMALYQK.[K]			0.00632063	0.000949136	1	5	1	J3KNA0	J3KNA0 [258-267]	0	1127.54	Not Found	Not Found	High			1600000	1.9184	High	0.0003509	0.002193
FALSE	High	[R].TMATMGDTLASR.[G]			0.00267318	0.000580472	1	5	1	J3KNL6	J3KNL6 [1722-1733]	0	1254.58	High	Not Found	Not Found	620000			2.23238	High	0.0002329	0.0009434
FALSE	High	[R].GLANPEPAPEPK.[VA]			0.0381232	0.0055905	1	6	1	J3KNL6	J3KNL6 [2253-2264]	0	1219.63	High	Not Found	Not Found	710000			3.52556	High	0.002099	0.01435
FALSE	High	[R].AGAASLDVIQEVEYVKEEAK.[M]			5.32829e-06	0	1	2	3	J3KNN5	J3KNN5 [419-438]	1	2149.1	High	High	High	3700000		9100000	5.19555	High	0	1.306e-06
FALSE	High	[K].SALVKPVTINVGR.[A]			0.000224226	0	1	2	4	J3KNN5	J3KNN5 [406-418]	0	1353.82	High	High	High	11000000	16000000	18000000	3.69056	High	9.476e-05	0.0004794
FALSE	High	[K].GITYDDPIKTSWTPPR.[Y]			0.000222437	0	1	4	3	J3KNN5	J3KNN5 [153-168]	1	1846.93	High	High	High	3300000	6000000	5800000	4.00093	High	0	6.727e-05
FALSE	High	[K].KADVDAIHEYLLLK.[G]			2.61979e-05	0	1	2	3	J3KNN5	J3KNN5 [460-473]	1	1627.91	High	High	High	4600000	9900000	9000000	4.6037	High	0	3.141e-05
FALSE	High	[K].TPPPVLIFAEKK.[A]			0.000599546	0.000139255	1	2	1	J3KNN5	J3KNN5 [449-460]	1	1339.8	Not Found	Not Found	High			2300000	3.01291	High	5.393e-05	0.0002293
FALSE	High	[R].QTLLFSATMPK.[K]			0.000385653	0.000139255	1	2	3	J3KNN5	J3KNN5 [388-398]	0	1236.67	High	High	High	3500000	5500000	5600000	2.80892	High	5.393e-05	0.0001421
FALSE	High	[R].DMIGIAFTGSGK.[T]			0.00072448	0.000139255	1	3	3	J3KNN5	J3KNN5 [238-249]	0	1196.6	High	High	High	1900000	2500000	2500000	2.5134	High	5.393e-05	0.0002764
FALSE	High	[K].GIHHPTPIQIQGIPTILSGR.[D]			0.000283021	0.000139255	1	3	5	J3KNN5	J3KNN5 [218-237]	0	2135.21	High	High	High	1400000	7200000	7800000	3.55529	High	0.0002621	0.001473
FALSE	High	[K].DVLVATDVASK.[G]			0.00144427	0.000139255	1	2	3	J3KNN5	J3KNN5 [502-512]	0	1117.61	High	High	High	2700000	3200000	5000000	2.65863	High	0.0002329	0.0007004
FALSE	High	[R].HGVHMMVATPGR.[L]			0.000479237	0.000139255	1	2	3	J3KNN5	J3KNN5 [330-341]	0	1292.64	High	High	High	4500000	5300000	8300000	3.43682	High	5.393e-05	0.0001818
FALSE	High	[R].SGNTGIATTFINK.[A]			0.000752484	0.000139255	1	2	4	J3KNN5	J3KNN5 [544-556]	0	1323.69	High	High	High	4300000	5600000	6100000	3.15698	High	0.0002255	0.000631
FALSE	High	[K].GVEAVAIHGGKDQEER.[T]			0.000687059	0.000139255	1	2	5	J3KNN5	J3KNN5 [474-489]	1	1694.85	High	High	High	8000000	13000000	16000000	3.09939	High	0.0002255	0.0005992
FALSE	High	[R].LLQEDSSPLLR.[C]			0.000384385	0.000139255	1	3	4	J3KNN5	J3KNN5 [301-311]	0	1270.7	High	High	High	6900000	9000000	12000000	3.0886	High	5.393e-05	0.0002788
FALSE	High	[K].GLDFPAIQHVINYDMPEEIENYVHR.[I]			0.000266628	0.000139255	1	2	1	J3KNN5	J3KNN5 [513-537]	0	2999.44	Not Found	High	Not Found		660000		3.32945	High	5.393e-05	8.673e-05
FALSE	High	[K].TPPPVLIFAEK.[K]			0.00208577	0.000580472	1	2	4	J3KNN5	J3KNN5 [449-459]	0	1211.7	Not Found	High	High		12000000	15000000	2.18651	High	0.0002329	0.0007422
FALSE	High	[K].ILESVAEGR.[A]			0.00585872	0.000854542	1	4	2	J3KNN5	J3KNN5 [134-142]	0	973.531	High	Not Found	High	3400000		6300000	2.45305	High	0.0003201	0.002026
FALSE	High	[R].HGVHMMVATPGR.[L]	1xOxidation [M6]		0.0112468	0.00163601	1	2	1	J3KNN5	J3KNN5 [330-341]	0	1308.63	High	Not Found	Not Found	550000			2.63808	High	0.0006069	0.003942
FALSE	High	[R].YVLSMSEERHER.[V]			0.0372296	0.0055905	1	4	2	J3KNN5	J3KNN5 [169-180]	1	1535.73	Not Found	Not Found	High			9200000	1.67999	High	0.007306	0.06221
FALSE	High	[K].FPAAILR.[G]			0.0616154	0.00895965	1	3	7	J3KNN5	J3KNN5 [206-212]	0	787.482	High	High	High	9800000	13000000	14000000	2.05318	High	0.003389	0.02437
FALSE	High	[K].VAEDEAEAAAAAK.[F]			8.61866e-05	0	1	6	1	J3KPF3	J3KPF3 [149-161]	0	1245.6	Not Found	Not Found	High			2200000	3.83778	High	0	2.259e-05
FALSE	High	[K].IKVAEDEAEAAAAAK.[F]			0.000126428	0	1	6	3	J3KPF3	J3KPF3 [147-161]	1	1486.77	High	High	High	4500000	9900000	8600000	4.47739	High	0	3.424e-05
FALSE	High	[R].SLLHGDFHAFSAGPGLFSYIR.[H]			0.000120622	0	1	4	4	J3KPF3	J3KPF3 [536-556]	0	2292.16	High	High	High	1100000	3400000	2900000	5.02973	High	0	3.249e-05
FALSE	High	[R].IGDLQAFQGHGAGNLAGLK.[G]			2.39453e-05	0	1	4	3	J3KPF3	J3KPF3 [228-246]	0	1866.98	High	High	High	4300000	15000000	9300000	4.68996	High	0	5.994e-06
FALSE	High	[R].GENSWFSTQVDTVATK.[V]			7.29927e-05	0	1	3	3	J3KPF3	J3KPF3 [315-330]	0	1769.83	High	High	High	430000	1300000	850000	3.56461	High	0	1.896e-05
FALSE	High	[R].LKLEPHEGLLLR.[F]			0.000230778	0	1	4	3	J3KPF3	J3KPF3 [615-626]	1	1417.85	High	High	High	4400000	13000000	9200000	3.55864	High	0	7.079e-05
FALSE	High	[R].LLTSFLPAQLLR.[L]			0.000962902	0.000139255	1	4	5	J3KPF3	J3KPF3 [441-452]	0	1371.84	High	High	High	1800000	3400000	3400000	2.8381	High	0.0002895	0.001739
FALSE	High	[K].ADLLLSTQPGREEGSPLELER.[L]			0.000517202	0.000139255	1	4	3	J3KPF3	J3KPF3 [594-614]	1	2310.19	High	High	High	2800000	8500000	6200000	3.38951	High	5.393e-05	0.0001968
FALSE	High	[K].WWHTGALYR.[I]			0.00504275	0.000759398	1	5	3	J3KPF3	J3KPF3 [219-227]	0	1189.59	High	High	High				2.15873	High	0.0002895	0.001744
FALSE	High	[K].FTGLSKEELLK.[V]			0.00534397	0.000759398	1	7	3	J3KPF3	J3KPF3 [162-172]	1	1264.71	High	High	High	5000000	14000000	11000000	2.49602	High	0.0002895	0.001854
FALSE	High	[K].GLVLGPIHK.[N]			0.0504	0.00684591	1	5	1	J3KPF3	J3KPF3 [259-267]	0	933.588	High	Not Found	Not Found	3400000			2.26247	High	0.002628	0.01952
FALSE	High	[R].VILDLTPNYR.[G]			0.0504	0.00684591	1	3	3	J3KPF3	J3KPF3 [305-314]	0	1203.67	High	High	High	2100000	7300000	4800000	2.42069	High	0.006264	0.05088
FALSE	High	[K].LAEVILK.[K]			0.0512047	0.00720309	1	10	1	J3KPH8	J3KPH8 [145-151]	0	785.513	Not Found	High	Not Found		9700000		2.13289	High	0.00272	0.01975
FALSE	High	[R].YLQSLLAEVERR.[I]			0.000519474	0.000139255	1	5	3	J3KPP4	J3KPP4 [88-99]	1	1476.82	High	High	High	2200000	4500000	2500000	2.46449	High	9.476e-05	0.0004857
FALSE	High	[K].IKATVEELKEK.[L]			0.0013324	0.000139255	1	3	1	J3KPP4	J3KPP4 [223-233]	2	1287.75	High	Not Found	Not Found	1800000			2.64807	High	9.476e-05	0.000486
FALSE	High	[R].STTSTIESFAAQEK.[Q]			0.0035157	0.000580472	1	2	2	J3KPP4	J3KPP4 [174-187]	0	1499.72	High	High	Not Found		3000000		2.34391	High	0.002474	0.01734
FALSE	High	[K].LVEQLKEER.[E]			0.00333197	0.000580472	1	2	3	J3KPP4	J3KPP4 [161-169]	1	1143.64	High	High	High	2700000	5700000	3500000	3.07837	High	0.0002329	0.001166
FALSE	High	[R].YLQSLLAEVER.[R]			0.0172332	0.00257495	1	5	1	J3KPP4	J3KPP4 [88-98]	0	1320.72	High	Not Found	Not Found	730000			2.07842	High	0.0009168	0.006127
FALSE	High	[R].LALSQNQQSSGAAGPTGKNEEK.[I]			0.02101	0.00311929	1	3	1	J3KPP4	J3KPP4 [107-128]	1	2215.09	Not Found	High	Not Found				2.65109	High	0.001151	0.007568
FALSE	High	[K].IGEHTPSALAIMENANVLAR.[Y-]			4.23115e-05	0	1	6	3	J3KPS3	J3KPS3 [154-173]	0	2107.1	High	High	High	2700000	8900000	6700000	5.13845	High	0	1.076e-05
FALSE	High	[K].GILAADESTGSIAK.[R]			7.94999e-05	0	1	5	4	J3KPS3	J3KPS3 [29-42]	0	1332.7	High	High	High	5000000	16000000	12000000	3.91995	High	0	2.072e-05
FALSE	High	[K].GILAADESTGSIAKR.[L]			0.000120622	0	1	5	3	J3KPS3	J3KPS3 [29-43]	1	1488.8	High	High	High	2300000	8000000	5700000	4.18731	High	0	3.246e-05
FALSE	High	[K].FSHEEIAMATVTALRR.[T]			0.00102258	0.000139255	1	5	1	J3KPS3	J3KPS3 [248-263]	1	1831.95	Not Found	High	Not Found		2000000		2.91101	High	9.476e-05	0.0003799
FALSE	High	[K].FSHEEIAMATVTALR.[R]			0.0129122	0.00177683	1	5	1	J3KPS3	J3KPS3 [248-262]	0	1675.85	High	Not Found	Not Found	2100000			2.54437	High	0.0006524	0.004552
FALSE	High	[K].ELSDIAHR.[I]			0.0139484	0.00184463	1	7	3	J3KPS3	J3KPS3 [15-22]	0	940.485	High	High	High	730000	4000000	3100000	1.85497	High	0.002768	0.01993
FALSE	High	[R].LQSIGTENTEENRR.[F]			0.015318	0.00200015	1	7	2	J3KPS3	J3KPS3 [44-57]	1	1646.81	Not Found	High	High		13000000	12000000	1.85748	High	0.0007254	0.005422
FALSE	High	[R].ALQASALK.[A]			0.03468	0.00518689	1	4	2	J3KPS3	J3KPS3 [309-316]	0	801.483	High	High	Not Found	1200000	6600000		2.43083	High	0.00691	0.05839
FALSE	High	[K].SKGGVVGIKVDK.[G]			0.0436518	0.00615587	1	8	2	J3KPS3	J3KPS3 [100-111]	2	1186.72	Not Found	High	High		850000	660000	1.9644	High	0.002802	0.02027
FALSE	High	[K].GGVVGIKVDK.[G]			0.045435	0.00643095	1	8	3	J3KPS3	J3KPS3 [102-111]	1	971.588	High	High	High	950000	2900000	3100000	2.28379	High	0.002424	0.01729
FALSE	High	[K].IPAFLNVVDIAGLVK.[G]			2.53557e-05	0	1	3	2	J3KQ32	J3KQ32 [104-118]	0	1568.94	Not Found	High	High		300000	290000	4.20016	High	0	6.342e-06
FALSE	High	[K].APDEETLIALLAHAK.[M]			0.000116304	0	1	2	2	J3KQ48	J3KQ48 [121-135]	0	1591.87	Not Found	High	High			650000	3.64038	High	0	3.119e-05
FALSE	High	[R].LLNNAFEELVAFQR.[A]			0.000208723	0	1	2	1	J3KQ69	J3KQ69 [75-88]	0	1663.88	Not Found	Not Found	High			270000	2.83199	High	0	6.184e-05
FALSE	High	[K].IIKPVLTQESATYIAEEYSR.[L]			0.000279644	0.000139255	1	3	1	J3KQ69	J3KQ69 [587-606]	0	2311.22	Not Found	High	Not Found		1200000		3.24466	High	5.393e-05	9.296e-05
FALSE	High	[K].TPMENIGLQDSLLSR.[F]			0.00155541	0.000410646	1	2	2	J3KQ69	J3KQ69 [474-488]	0	1673.85	Not Found	High	High		600000	740000	3.13055	High	0.0001857	0.0005598
FALSE	High	[K].VALLDVFR.[E]			0.00897989	0.00129251	1	2	2	J3KQ69	J3KQ69 [759-766]	0	932.556	Not Found	High	High		1300000	1100000	1.83698	High	0.001021	0.006822
FALSE	High	[R].ALKDFVASIDATYAK.[Q]			0.0620756	0.00908731	1	2	1	J3KQ69	J3KQ69 [89-103]	1	1612.86	Not Found	Not Found	High			910000	3.00033	High	0.00343	0.02459
FALSE	High	[K].SNYNFEKPFLWLAR.[K]			6.67061e-05	0	1	5	7	J3KQE5	J3KQE5 [171-184]	0	1784.91	High	High	High	16000000	28000000	16000000	3.93467	High	0	1.724e-05
FALSE	High	[K].YVATLGVEVHPLVFHTNR.[G]			2.48429e-05	0	1	5	7	J3KQE5	J3KQE5 [57-74]	0	2052.1	High	High	High	9900000	22000000	13000000	4.00441	High	0	2.063e-05
FALSE	High	[K].FNVWDTAGQEK.[F]			0.000249332	0	1	5	6	J3KQE5	J3KQE5 [79-89]	0	1294.61	High	High	High	35000000	59000000	37000000	3.25486	High	0	7.898e-05
FALSE	High	[K].KYVATLGVEVHPLVFHTNR.[G]			3.1988e-05	0	1	5	6	J3KQE5	J3KQE5 [56-74]	1	2180.2	High	High	High	3700000	8700000	5100000	4.0487	High	0	3.668e-05
FALSE	High	[K].NLQYYDISAK.[S]			0.00150816	0.000139255	1	5	6	J3KQE5	J3KQE5 [161-170]	0	1214.61	High	High	High	40000000	60000000	46000000	2.47282	High	0.0004019	0.002866
FALSE	High	[K].LVLVGDGGTGK.[T]			0.00126788	0.000139255	1	4	3	J3KQE5	J3KQE5 [31-41]	0	1015.58	High	High	High	67000000	110000000	77000000	2.36651	High	0.0004619	0.003153
FALSE	High	[R].HLTGEFEKK.[Y]			0.00585872	0.000854542	1	5	1	J3KQE5	J3KQE5 [48-56]	1	1088.57	High	Not Found	Not Found	1900000			3.16349	High	0.0003201	0.002029
FALSE	High	[R].GPIKFNVWDTAGQEK.[F]			0.0179666	0.00257495	1	5	3	J3KQE5	J3KQE5 [75-89]	1	1689.86	High	High	High	5700000	9600000	5900000	3.11458	High	0.0009168	0.006423
FALSE	High	[R].HLTGEFEK.[K]			0.0320583	0.00475832	1	5	1	J3KQE5	J3KQE5 [48-55]	0	960.479	High	Not Found	Not Found	4300000			1.72789	High	0.00179	0.01193
FALSE	High	[K].KNLQYYDISAK.[S]			0.0663188	0.00991834	1	5	1	J3KQE5	J3KQE5 [160-170]	1	1342.7	Not Found	Not Found	High				2.83073	High	0.003744	0.02666
FALSE	High	[R].AGVISAPQSHAR.[A]			0.00215416	0.000580472	1	7	1	J3KQV8	J3KQV8 [1241-1252]	0	1193.64	High	Not Found	Not Found	700000			2.52373	High	0.0002329	0.0007666
FALSE	High	[K].LAGIQEFQDKR.[S]			0.00860037	0.00120114	1	6	1	J3KQV8	J3KQV8 [607-617]	1	1304.7	High	Not Found	Not Found	1100000			2.09966	High	0.0004322	0.002977
FALSE	High	[R].SSPNPFITGLTR.[T]			0.0593427	0.00879344	1	3	1	J3KQV8	J3KQV8 [1430-1441]	0	1289.68	High	Not Found	Not Found	720000			1.55495	High	0.003353	0.02337
FALSE	High	[K].NFYQEHPDLAR.[R]			0.000161812	0	1	6	8	J3KTA4	J3KTA4 [57-67]	0	1389.65	High	High	High	33000000	100000000	54000000	3.36854	High	5.393e-05	0.0001758
FALSE	High	[K].TLSYLLPAIVHINHQPFLER.[G]			9.40698e-05	0	1	4	10	J3KTA4	J3KTA4 [145-164]	0	2361.31	High	High	High	6800000	21000000	13000000	3.4199	High	5.393e-05	0.0002922
FALSE	High	[R].QNFTEPTAIQAQGWPVALSGLDMVGVAQTGSGK.[T]			3.40136e-07	0	1	6	1	J3KTA4	J3KTA4 [112-144]	0	3358.67	Not Found	High	Not Found		1500000		5.59624	High	0	8.067e-08
FALSE	High	[K].FVINYDYPNSSEDYIHR.[I]			1.42714e-05	0	1	2	7	J3KTA4	J3KTA4 [412-428]	0	2131.97	High	High	High	15000000	43000000	25000000	4.45374	High	0	3.531e-06
FALSE	High	[K].TGTAYTFFTPNNIK.[Q]			3.96611e-05	0	1	2	6	J3KTA4	J3KTA4 [438-451]	0	1574.78	High	High	High	16000000	57000000	27000000	4.24116	High	0	1.885e-05
FALSE	High	[R].LMEEIMSEKENK.[T]			0.000170005	0	1	3	7	J3KTA4	J3KTA4 [332-343]	1	1480.7	High	High	High	17000000	57000000	29000000	3.97945	High	0	5.37e-05
FALSE	High	[R].TTYLVLDEADRMLDMGFEPQIR.[K]	1xOxidation [M]		5.1946e-05	0	1	4	5	J3KTA4	J3KTA4 [242-263]	1	2629.26	High	High	High	170000	820000	530000	4.59199	High	0	1.325e-05
FALSE	High	[K].KWNLDELPKFEK.[N]			0.000851293	0.000139255	1	6	4	J3KTA4	J3KTA4 [45-56]	2	1546.83	High	High	High		1500000		3.49233	High	5.393e-05	0.0003209
FALSE	High	[R].TTYLVLDEADR.[M]			0.000348018	0.000139255	1	4	3	J3KTA4	J3KTA4 [242-252]	0	1295.65	High	High	High	3600000	15000000	7300000	2.99886	High	5.393e-05	0.0001252
FALSE	High	[K].HGKAPILIATDVASR.[G]			0.000632978	0.000139255	1	2	2	J3KTA4	J3KTA4 [389-403]	1	1548.89	Not Found	High	High		5000000	3200000	2.14715	High	0.0008388	0.005886
FALSE	High	[K].QVSDLISVLR.[E]			0.000620486	0.000139255	1	2	7	J3KTA4	J3KTA4 [452-461]	0	1129.66	High	High	High	22000000	60000000	33000000	2.88381	High	5.393e-05	0.0003205
FALSE	High	[K].WNLDELPKFEK.[N]			0.000361867	0.000139255	1	6	3	J3KTA4	J3KTA4 [46-56]	1	1418.73	High	High	High	3100000	8100000	4300000	2.99098	High	5.393e-05	0.0002932
FALSE	High	[R].LMEEIMSEKENK.[T]	1xOxidation [M]		0.00123683	0.000139255	1	3	4	J3KTA4	J3KTA4 [332-343]	1	1496.7	High	High	High		5900000	3700000	2.98674	High	0.00154	0.01001
FALSE	High	[R].TAQEVETYR.[R]			0.00500129	0.000759398	1	5	3	J3KTA4	J3KTA4 [69-77]	0	1096.53	High	High	High	410000	7000000	4400000	2.42606	High	0.0002895	0.001737
FALSE	High	[R].RTTYLVLDEADR.[M]			0.00621465	0.000949136	1	4	2	J3KTA4	J3KTA4 [241-252]	1	1451.75	High	High	Not Found	1500000	4600000		2.93207	High	0.0003509	0.002144
FALSE	High	[R].DWVLNEFK.[H]			0.00676461	0.00101398	1	2	3	J3KTA4	J3KTA4 [381-388]	0	1050.53	High	High	High	5900000	19000000	7600000	2.38654	High	0.0003703	0.002346
FALSE	High	[R].DGWPAMGIHGDKSQQER.[D]			0.00768994	0.00101398	1	2	1	J3KTA4	J3KTA4 [364-380]	1	1911.88	Not Found	High	Not Found		6000000		2.28114	High	0.0003703	0.002668
FALSE	High	[R].QLAEDFLK.[D]			0.0188828	0.00273209	1	4	2	J3KTA4	J3KTA4 [288-295]	0	963.515	High	High	Not Found	1900000	4500000		2.14694	High	0.0009973	0.006756
FALSE	High	[K].TIVFVETK.[R]			0.0222405	0.00325673	1	3	6	J3KTA4	J3KTA4 [344-351]	0	936.54	High	High	High	23000000	61000000	35000000	2.58811	High	0.001196	0.008052
FALSE	High	[K].LLQLVEDR.[G]			0.0244981	0.00363636	1	2	5	J3KTA4	J3KTA4 [471-478]	0	985.568	High	High	High	34000000	93000000	55000000	2.06223	High	0.001347	0.008877
FALSE	High	[K].NFYQEHPDLARR.[T]			0.0273855	0.00421176	1	6	2	J3KTA4	J3KTA4 [57-68]	1	1545.76	High	High	Not Found	1100000	3600000		2.25292	High	0.00154	0.01006
FALSE	High	[R].RTAQEVETYR.[R]			0.028489	0.00428288	1	5	3	J3KTA4	J3KTA4 [68-77]	1	1252.63	Not Found	High	High		2300000		2.70462	High	0.001609	0.01043
FALSE	High	[R].RTAQEVETYRR.[S]			0.0330819	0.00482434	1	5	1	J3KTA4	J3KTA4 [68-78]	2	1408.73	High	Not Found	Not Found	2800000			2.14586	High	0.001809	0.01229
FALSE	High	[R].TAQEVETYRR.[S]			0.0426163	0.00602421	1	5	3	J3KTA4	J3KTA4 [69-78]	1	1252.63	High	High	High	2100000	25000000	14000000	2.42623	High	0.003681	0.02635
FALSE	High	[R].DGWPAMGIHGDK.[S]			0.0469127	0.00663101	1	2	1	J3KTA4	J3KTA4 [364-375]	0	1283.58	Not Found	High	Not Found		3200000		1.58506	High	0.002554	0.01801
FALSE	High	[R].GGPPFAFVEFEDPRDAEDAVYGR.[D]			0.000202199	0	1	2	7	J3KTL2	J3KTL2 [52-74]	1	2541.17	High	High	High	3400000	5100000	2700000	3.19259	High	0.0002255	0.000615
FALSE	High	[R].IYVGNLPPDIR.[T]			0.000423493	0.000139255	1	4	27	J3KTL2	J3KTL2 [18-28]	0	1256.7	High	High	High	3700000	8400000		3.27501	High	5.393e-05	0.0001588
FALSE	High	[R].VVVSGLPPSGSWQDLKDHMR.[E]			0.000272398	0.000139255	1	3	12	J3KTL2	J3KTL2 [123-142]	1	2208.12	High	High	High	8800000	13000000	7800000	2.91489	High	9.476e-05	0.0003709
FALSE	High	[R].SHEGETAYIR.[V]			0.00031754	0.000139255	1	3	9	J3KTL2	J3KTL2 [182-191]	0	1162.55	High	High	High	13000000	30000000	29000000	2.70781	High	5.393e-05	0.0001111
FALSE	High	[R].TKDIEDVFYK.[Y]			0.000291374	0.000139255	1	4	7	J3KTL2	J3KTL2 [29-38]	1	1257.64	High	High	High	25000000	34000000	27000000	3.58927	High	5.393e-05	9.87e-05
FALSE	High	[K].FRSHEGETAYIR.[V]			0.000338125	0.000139255	1	3	2	J3KTL2	J3KTL2 [180-191]	1	1465.72	High	High	Not Found	3300000	4900000		3.44655	High	5.393e-05	0.000121
FALSE	High	[R].DGTGVVEFVR.[K]			0.00127577	0.000139255	1	3	3	J3KTL2	J3KTL2 [155-164]	0	1078.55	High	High	High	84000000	110000000	95000000	2.77016	High	9.476e-05	0.000465
FALSE	High	[R].DGTGVVEFVRK.[E]			0.00267318	0.000580472	1	3	4	J3KTL2	J3KTL2 [155-165]	1	1206.65	High	Not Found	High	2800000		3700000	2.5014	High	0.0006069	0.003782
FALSE	High	[R].RGGPPFAFVEFEDPRDAEDAVYGR.[D]			0.00313682	0.000580472	1	2	2	J3KTL2	J3KTL2 [51-74]	2	2697.27	High	High	Not Found	2300000	4000000		3.15845	High	0.0002329	0.001102
FALSE	High	[R].KEDMTYAVR.[K]			0.00234653	0.000580472	1	3	4	J3KTL2	J3KTL2 [165-173]	1	1112.54	High	High	High	8200000	13000000	13000000	3.13631	High	0.0002329	0.0008328
FALSE	High	[R].GGPPFAFVEFEDPR.[-D]			0.00442386	0.000672379	1	4	2	J3KTL2	J3KTL2 [52-65]	0	1564.74	Not Found	High	Not Found				2.5466	High	0.0002621	0.001534
FALSE	High	[R].DGYDYDGYR.[L]			0.00566544	0.000854542	1	2	3	J3KTL2	J3KTL2 [75-83]	0	1123.43	High	High	High	15000000	22000000	19000000	1.8656	High	0.0003201	0.001962
FALSE	High	[K].DIEDVFYK.[Y]			0.0146811	0.00184463	1	4	6	J3KTL2	J3KTL2 [31-38]	0	1028.49	High	High	High	15000000	22000000	16000000	2.34638	High	0.0006732	0.005196
FALSE	High	[K].EDMTYAVR.[K]			0.0172332	0.00257495	1	3	3	J3KTL2	J3KTL2 [166-173]	0	984.446	High	High	High	4100000	6800000	7000000	2.60228	High	0.0009168	0.006151
FALSE	High	[R].DAEDAVYGR.[D]			0.025906	0.00384079	1	2	2	J3KTL2	J3KTL2 [66-74]	0	995.443	Not Found	High	High		1700000	2600000	2.10313	High	0.004726	0.03673
FALSE	High	[R].NVIDKLAQFVAR.[N]			0.000189884	0	1	2	6	J3QK89	J3QK89 [14-25]	1	1373.79	High	High	High	1900000	4000000	2100000	3.31671	High	5.393e-05	8.897e-05
FALSE	High	[R].LLAAVEAFYSPPSHDRPR.[N]			3.45554e-05	0	1	2	13	J3QK89	J3QK89 [697-714]	0	2026.05	High	High	High	15000000	24000000	16000000	4.61188	High	0	8.722e-06
FALSE	High	[R].QEQVTAAVAHAVEQQMQK.[L]			1.38654e-05	0	1	2	3	J3QK89	J3QK89 [128-145]	0	1995.99	High	High	High	2900000	5900000	2600000	4.38988	High	0	3.427e-06
FALSE	High	[R].LGEENKGHQMLVK.[M]			0.000108049	0	1	2	4	J3QK89	J3QK89 [850-862]	1	1482.77	High	High	High	9100000	14000000	9200000	4.1915	High	0	2.885e-05
FALSE	High	[R].NSEGWEQNGLYEFFR.[A]			6.63866e-06	0	1	2	3	J3QK89	J3QK89 [715-729]	0	1875.83	High	High	High	1300000	2200000	1400000	4.72424	High	0	1.631e-06
FALSE	High	[K].GVGVALDDPYENYR.[R]			0.000351111	0.000139255	1	2	1	J3QK89	J3QK89 [896-909]	0	1567.74	High	Not Found	Not Found	1400000			3.14627	High	5.393e-05	0.0001266
FALSE	High	[R].ITADGAHFELR.[L]			0.000272398	0.000139255	1	2	6	J3QK89	J3QK89 [201-211]	0	1229.63	High	High	High	18000000	26000000	15000000	3.64382	High	5.393e-05	8.948e-05
FALSE	High	[K].MGWSGSGGLGAK.[E]			0.00112055	0.000139255	1	2	3	J3QK89	J3QK89 [863-874]	0	1107.53	High	High	High	8300000	14000000	8700000	2.59483	High	0.0006732	0.00504
FALSE	High	[K].TQHEEFVTSLAQQQQQQQQQQQQLQMPQMEAEVK.[A]			0.00479973	0.000759398	1	2	1	J3QK89	J3QK89 [330-363]	0	4082.93	Not Found	High	Not Found		610000		3.79351	High	0.0002895	0.001666
FALSE	High	[K].EQGIQDPIKGGDVR.[D]			0.00561823	0.000854542	1	2	3	J3QK89	J3QK89 [875-888]	1	1511.78	High	High	High	7100000	11000000	6100000	3.21024	High	0.006497	0.05405
FALSE	High	[K].GVGVALDDPYENYRR.[N]			0.00585872	0.000854542	1	2	5	J3QK89	J3QK89 [896-910]	1	1723.84	High	High	High	18000000	34000000	20000000	2.50154	High	0.0003201	0.002025
FALSE	High	[R].ELLAALQK.[V]			0.0113446	0.00163601	1	2	4	J3QK89	J3QK89 [243-250]	0	885.54	High	High	High	17000000	25000000	16000000	2.9201	High	0.0006069	0.003973
FALSE	High	[K].NWMFSNAK.[S]			0.0179666	0.00257495	1	2	3	J3QK89	J3QK89 [178-185]	0	997.456	High	High	Not Found	9700000	15000000		1.99995	High	0.0009168	0.00641
FALSE	High	[-].MEMPLPPDDQELR.[N]	1xAcetyl [N-Term]	J3QK89 1xAcetyl [N-Term]	0.0193561	0.00280899	1	2	1	J3QK89	J3QK89 [1-13]	0	1612.73	Not Found	High	Not Found		1100000		2.05536	High	0.001021	0.006937
FALSE	High	[K].LAQFVAR.[N]			0.064882	0.00979102	1	2	2	J3QK89	J3QK89 [19-25]	0	804.473	Not Found	High	High		14000000	9500000	1.97506	High	0.004782	0.03735
FALSE	High	[R].KPVEELTEEEKYVR.[E]			1.21501e-05	0	1	3	3	J3QLS3	J3QLS3 [82-95]	1	1748.91	High	High	High	2000000	2700000	4700000	4.56229	High	0	3.001e-06
FALSE	High	[K].TSSVFEDPVISK.[F]			0.0217056	0.00325673	1	4	3	J3QLS3	J3QLS3 [111-122]	0	1308.67	High	High	High	1600000	2200000	2500000	2.1012	High	0.002863	0.02124
FALSE	High	[K].ILTFDQLALDSPK.[G]			0.000181248	0	1	5	3	J3QQ67	J3QQ67 [122-134]	0	1460.8	High	High	High			5100000	3.32237	High	5.393e-05	9.548e-05
FALSE	High	[R].TNSTFNQVVLK.[R]			0.000623572	0.000139255	1	6	3	J3QQ67	J3QQ67 [41-51]	0	1250.67	High	High	High	2300000	4300000	4800000	3.01308	High	9.476e-05	0.0004236
FALSE	High	[R].TNRPPLSLSR.[M]			0.000429752	0.000139255	1	7	3	J3QQ67	J3QQ67 [58-67]	0	1140.65	High	High	High	5500000	13000000	11000000	2.95406	High	5.393e-05	0.0001613
FALSE	High	[K].SIQEIQELDKDDESLR.[K]			0.000501793	0.000139255	1	6	1	J3QQX2	J3QQX2 [34-49]	1	1917.94	Not Found	High	Not Found		2000000		2.90152	High	5.393e-05	0.0001908
FALSE	High	[R].AEEYEFLTPVEEAPK.[G]			0.00111369	0.000139255	1	4	2	J3QQX2	J3QQX2 [153-167]	0	1751.84	High	High	Not Found	330000	1000000		3.19207	High	9.476e-05	0.00041
FALSE	High	[K].SATEYKNEEYQR.[S]			0.000716758	0.000139255	1	2	1	J3QR07	J3QR07 [91-102]	1	1517.69	Not Found	High	Not Found		1900000		2.44999	High	5.393e-05	0.000273
FALSE	High	[R].ELLTTMGDRFTDEEVDELYR.[E]			0.000396119	0.000139255	1	3	2	J3QRS3	J3QRS3 [130-149]	1	2432.13	Not Found	High	High		1800000	1600000	3.24965	High	5.393e-05	0.0001793
FALSE	High	[K].GNFNYIEFTR.[I]			0.00278975	0.000580472	1	3	3	J3QRS3	J3QRS3 [157-166]	0	1260.6	High	High	High	930000	7500000	3900000	2.44162	High	0.0002329	0.001081
FALSE	High	[R].EVLEQVER.[G]			0.0344083	0.0050419	1	3	1	J3QRU1	J3QRU1 [485-492]	0	1001.53	Not Found	Not Found	High			4000000	2.10017	High	0.001927	0.01285
FALSE	High	[K].GSLLDFLK.[ESDG]			0.0512047	0.00720309	1	8	1	J3QRU1	J3QRU1 [359-366]	0	892.514	Not Found	Not Found	High			410000	1.70909	High	0.00272	0.01986
FALSE	High	[K].LADFGLAR.[LDAIVGE]			0.027603	0.00421176	4	66	6	J3QRU1; Q00537; P50750; A0A024QZP7	J3QRU1 [417-424]; Q00537 [329-336]; P50750 [165-172]; A0A024QZP7 [144-151]	0	862.478	High	High	High	7900000	3300000	14000000	2.24641	High	0.001809	0.01215
FALSE	High	[R].STSQGSINSPVYSR.[H]			0.00020279	0	1	6	2	J3QSX6	J3QSX6 [108-121]	0	1482.72	Not Found	High	High		3900000	5100000	3.26309	High	0	5.963e-05
FALSE	High	[K].AIYDIERPDLITYEPFYTSGYDDKQER.[Q]			6.11592e-05	0	1	6	1	J3QSX6	J3QSX6 [52-78]	1	3297.56	Not Found	High	Not Found		4300000		3.86466	High	0	1.576e-05
FALSE	High	[K].VDNEILDYKDLAAIPK.[V]			0.000636163	0.000139255	1	6	2	J3QSX6	J3QSX6 [34-49]	1	1816.97	Not Found	High	High		3300000	3100000	3.18145	High	5.393e-05	0.0002428
FALSE	High	[K].LNSGLGQLILKEEMEKESR.[E]			0.000493364	0.000139255	1	4	2	J3QSX6	J3QSX6 [233-251]	2	2174.15	Not Found	High	High		4500000	3800000	3.52176	High	5.393e-05	0.0001873
FALSE	High	[R].SPQHFHRPDQGINIYR.[K]			0.000385653	0.000139255	1	3	3	J3QSX6	J3QSX6 [131-146]	0	1964.98	Not Found	High	High		14000000	14000000	3.24862	High	5.393e-05	0.0001422
FALSE	High	[R].YDSPINSASHIPSSK.[T]			0.000315876	0.000139255	1	4	3	J3QSX6	J3QSX6 [261-275]	0	1602.78	Not Found	High	High		11000000	12000000	3.15972	High	5.393e-05	0.0001104
FALSE	High	[K].FSKFPAAQAPDPSETPK.[I]			0.00121407	0.000139255	1	4	1	J3QSX6	J3QSX6 [170-186]	1	1817.91	Not Found	High	Not Found		2900000		2.59737	High	9.476e-05	0.000444
FALSE	High	[R].SSGREEDDEELLR.[R]			0.00199464	0.000580472	1	4	2	J3QSX6	J3QSX6 [209-221]	1	1534.7	Not Found	High	High		4800000	6000000	3.27357	High	0.0002329	0.000711
FALSE	High	[R].QLQEEQLMK.[L]			0.0114431	0.00171407	1	4	2	J3QSX6	J3QSX6 [224-232]	0	1146.58	Not Found	High	High		23000000	13000000	2.81264	High	0.000632	0.00399
FALSE	High	[R].HLAPEVFR.[E]			0.0243025	0.00356116	1	4	1	J3QSX6	J3QSX6 [366-373]	0	968.531	Not Found	Not Found	High			11000000	2.0136	High	0.001295	0.008819
FALSE	High	[K].LPFTPLSYIQGLSHR.[N]			0.000227801	0	1	4	3	J9JIE6	J9JIE6 [168-182]	0	1728.94	High	High	High	640000	1600000	1400000	3.79035	High	0	6.944e-05
FALSE	High	[K].ILGLAPSR.[A]			0.00954049	0.0013832	1	3	2	J9JIE6	J9JIE6 [212-219]	0	826.515	High	Not Found	High			2800000	2.30748	High	0.0008664	0.005989
FALSE	High	[K].TFNQVEIKPEMIGHYLGEFSITYKPVK.[H]			2.12644e-05	0	1	5	7	K7ELC2	K7ELC2 [108-134]	0	3168.64	High	High	High	2800000	8600000	5600000	4.63311	High	0	5.306e-06
FALSE	High	[K].KEAPPMEKPEVVK.[T]			0.000199248	0	1	8	5	K7ELC2	K7ELC2 [72-84]	1	1481.8	High	High	High	5900000	9700000	12000000	4.7818	High	0	5.839e-05
FALSE	High	[R].DMIILPEMVGSMVGVYNGK.[T]			9.7191e-06	0	1	8	6	K7ELC2	K7ELC2 [89-107]	0	2053.02	High	High	High	280000	640000	520000	4.66693	High	0	2.397e-06
FALSE	High	[K].EAPPMEKPEVVK.[T]			0.000294971	0.000139255	1	8	7	K7ELC2	K7ELC2 [73-84]	0	1353.71	High	High	High	18000000	34000000	30000000	3.52273	High	0.0002895	0.001855
FALSE	High	[K].SLQALGEVIEAELR.[S]			0.00852648	0.00110939	1	4	1	K7ER00	K7ER00 [83-96]	0	1527.84	High	Not Found	Not Found	190000			2.12587	High	0.0004019	0.00295
FALSE	High	[K].YGINNIR.[E]			0.0426163	0.00602421	1	2	2	K7ER00	K7ER00 [509-515]	0	849.458	Not Found	High	High		2400000	1800000	1.83248	High	0.003603	0.02568
FALSE	High	[K].LVLLGESAVGK.[S]			0.00159423	0.000410646	1	14	1	K7ERQ8	K7ERQ8 [24-34]	0	1085.66	Not Found	High	Not Found		2300000		2.53002	High	0.0001857	0.0005758
FALSE	High	[R].YHSLAPMYYR.[G]			0.00937675	0.0013832	1	9	2	K7ERQ8	K7ERQ8 [83-92]	0	1300.61	Not Found	High	High		2900000	2300000	2.01674	High	0.005721	0.04486
FALSE	High	[R].KPFGAILNLVPLAESVVK.[L]			0.00267318	0.000580472	1	4	1	K7ERV3	K7ERV3 [131-148]	0	1895.14	Not Found	Not Found	High			500000	2.61584	High	0.0002329	0.0009443
FALSE	High	[R].EIAQDFKTDLR.[F]			0.000464007	0.000139255	1	8	12	K7ES00	K7ES00 [74-84]	1	1335.69	High	High	High	130000000	340000000	290000000	3.47208	High	5.393e-05	0.0001759
FALSE	High	[K].STELLIR.[K]			0.054953	0.00763621	1	11	4	K7ES00	K7ES00 [58-64]	0	831.493	High	High	High	340000000	870000000	740000000	2.29085	High	0.007363	0.06268
FALSE	High	[K].FGVVLDEIKPSSAPELQAVR.[M]			0.00102258	0.000139255	1	3	2	M0QXB4	M0QXB4 [66-85]	0	2155.18	High	Not Found	High	510000		900000	2.79316	High	9.476e-05	0.0003805
FALSE	High	[K].KIDKYTEVLK.[T]			0.000199837	0	1	3	3	M0QYS1	M0QYS1 [195-204]	2	1236.72	High	High	High	24000000	47000000	40000000	4.55697	High	5.393e-05	9.497e-05
FALSE	High	[K].YQAVTATLEEK.[R]			0.000489249	0.000139255	1	4	4	M0QYS1	M0QYS1 [156-166]	0	1252.64	High	High	High	18000000	36000000	31000000	2.79468	High	5.393e-05	0.0002601
FALSE	High	[K].VFDGIPPPYDKK.[K]			0.00682243	0.00101398	1	4	4	M0QYS1	M0QYS1 [111-122]	1	1375.73	High	High	High				2.96573	High	0.002787	0.01998
FALSE	High	[R].LAHEVGWK.[Y]			0.0155796	0.00200015	1	3	2	M0QYS1	M0QYS1 [148-155]	0	939.505	High	High	Not Found	2500000	4300000		2.31341	High	0.0007254	0.005536
FALSE	High	[R].GQAALDRLK.[V]			0.0175234	0.00257495	1	3	3	M0QYS1	M0QYS1 [102-110]	1	971.563	High	High	High	3900000	8700000	7900000	2.45374	High	0.0009168	0.006264
FALSE	High	[K].YQAVTATLEEKR.[K]			0.0229718	0.0033317	1	4	1	M0QYS1	M0QYS1 [156-167]	1	1408.74	Not Found	Not Found	High			1600000	2.54942	High	0.00122	0.008318
FALSE	High	[R].MVVPAALK.[V]			0.0280428	0.00421176	1	4	4	M0QYS1	M0QYS1 [125-132]	0	828.501	High	High	High	21000000	42000000	36000000	2.09149	High	0.001833	0.01247
FALSE	High	[R].KFAYLGR.[L]			0.03468	0.00518689	1	3	1	M0QYS1	M0QYS1 [141-147]	1	854.488	High	Not Found	Not Found	6400000			2.52869	High	0.001927	0.01295
FALSE	High	[R].MVVPAALK.[V]	1xOxidation [M1]		0.045435	0.00643095	1	4	3	M0QYS1	M0QYS1 [125-132]	0	844.496	High	High	High	1700000	4500000		1.81178	High	0.00272	0.01977
FALSE	High	[K].RGQAALDRLK.[V]			0.0658371	0.00979102	1	3	1	M0QYS1	M0QYS1 [101-110]	2	1127.66	High	Not Found	Not Found	520000			2.74103	High	0.003681	0.02654
FALSE	High	[K].WYMQFDDDEKQK.[L]			0.00590817	0.000854542	1	4	1	M0QYZ2	M0QYZ2 [35-46]	1	1632.7	High	Not Found	Not Found	1000000			2.53154	High	0.0003201	0.002046
FALSE	High	[K].HTNFVEFR.[N]			0.0291709	0.00434761	1	4	2	M0QYZ2	M0QYZ2 [62-69]	0	1049.52	High	Not Found	High	7200000		5800000	2.28975	High	0.003872	0.02778
FALSE	High	[K].LIEEVHAVVTVR.[D]			0.0422769	0.00602421	1	5	1	M0QYZ2	M0QYZ2 [47-58]	0	1364.79	High	Not Found	Not Found	1400000			2.15651	High	0.002269	0.01607
FALSE	High	[R].INGGGGGSVPGIER.[M]			0.00111369	0.000139255	1	1	2	M0QZM1	M0QZM1 [158-171]	0	1269.65	Not Found	High	High		1200000		3.47084	High	9.476e-05	0.00041
FALSE	High	[K].GIGMGNIGPAGMGMEGIGFGINK.[M]	1xOxidation [M]		0.000180109	0	2	4	3	M0QZM1; A0A087X0X3	M0QZM1 [109-131]; A0A087X0X3 [323-345]	0	2194.05	High	High	Not Found	760000	1800000		4.21529	High	0	7.08e-05
FALSE	High	[K].GIGMGNIGPAGMGMEGIGFGINK.[M]			9.84116e-07	0	2	4	6	M0QZM1; A0A087X0X3	M0QZM1 [109-131]; A0A087X0X3 [323-345]	0	2178.05	High	High	High	940000	2200000	1900000	5.14717	High	0	8.044e-06
FALSE	High	[R].MGPAMGPALGAGIER.[M]			3.09638e-05	0	2	5	6	M0QZM1; A0A087X0X3	M0QZM1 [360-374]; A0A087X0X3 [592-606]	0	1427.71	High	High	High	11000000	25000000	19000000	3.97849	High	0	7.802e-06
FALSE	High	[K].LKEVFSMAGVVVR.[A]			7.53016e-05	0	2	7	3	M0QZM1; A0A087X0X3	M0QZM1 [6-18]; A0A087X0X3 [220-232]	1	1434.81	High	High	High	2900000	6600000	4700000	4.11784	High	0	1.959e-05
FALSE	High	[K].MGGMEGPFGGGMENMGR.[F]			2.81945e-05	0	2	4	5	M0QZM1; A0A087X0X3	M0QZM1 [132-148]; A0A087X0X3 [346-362]	0	1714.68	High	High	High	2300000	5500000	3400000	3.72806	High	5.393e-05	0.0001313
FALSE	High	[R].MGPLGLDHMASSIER.[M]			0.000252975	0	2	3	5	M0QZM1; A0A087X0X3	M0QZM1 [225-239]; A0A087X0X3 [457-471]	0	1613.78	High	High	High	15000000	45000000	26000000	3.05319	High	0	8.052e-05
FALSE	High	[K].EVFSMAGVVVR.[A]			0.000705401	0.000139255	2	7	3	M0QZM1; A0A087X0X3	M0QZM1 [8-18]; A0A087X0X3 [222-232]	0	1193.63	High	High	High	5500000	6000000	4900000	2.54246	High	5.393e-05	0.0002684
FALSE	High	[R].ADILEDKDGK.[S]			0.00140892	0.000139255	2	7	4	M0QZM1; A0A087X0X3	M0QZM1 [19-28]; A0A087X0X3 [233-242]	1	1103.56	High	High	High	1100000	12000000	5300000	3.10402	High	0.0001857	0.0005873
FALSE	High	[R].MGPLGLDHMASSIER.[M]	1xOxidation [M]		0.0015175	0.000139255	2	3	3	M0QZM1; A0A087X0X3	M0QZM1 [225-239]; A0A087X0X3 [457-471]	0	1629.77	High	High	Not Found	2600000	7800000		3.11159	High	9.476e-05	0.000547
FALSE	High	[R].MGAGMGFGLER.[M]			0.00119915	0.000139255	2	4	3	M0QZM1; A0A087X0X3	M0QZM1 [254-264]; A0A087X0X3 [486-496]	0	1125.52	High	High	High	9400000	21000000	14000000	2.27535	High	0.0002329	0.0007526
FALSE	High	[R].MVPAGMGAGLER.[M]			0.00116989	0.000139255	2	4	5	M0QZM1; A0A087X0X3	M0QZM1 [300-311]; A0A087X0X3 [532-543]	0	1188.59	High	High	High	11000000	19000000	15000000	2.54588	High	9.476e-05	0.0004304
FALSE	High	[R].MGAGLGHGMDR.[V]			0.00043784	0.000139255	2	4	6	M0QZM1; A0A087X0X3	M0QZM1 [187-197]; A0A087X0X3 [419-429]	0	1101.49	High	High	High	8300000	16000000	17000000	3.12104	High	5.393e-05	0.0001646
FALSE	High	[R].MGPAMGPALGAGIER.[M]	1xOxidation [M]		0.00102258	0.000139255	2	5	5	M0QZM1; A0A087X0X3	M0QZM1 [360-374]; A0A087X0X3 [592-606]	0	1443.71	High	High	High	1800000	4700000	4300000	3.33747	High	9.476e-05	0.0003797
FALSE	High	[R].FGSGMNMGR.[I]			0.00414769	0.000672379	2	5	3	M0QZM1; A0A087X0X3	M0QZM1 [149-157]; A0A087X0X3 [363-371]	0	956.408	High	High	High	9100000	21000000	19000000	2.56214	High	0.0002621	0.001439
FALSE	High	[R].MGAGMGFGLER.[M]	1xOxidation [M]		0.00600845	0.000949136	2	4	6	M0QZM1; A0A087X0X3	M0QZM1 [254-264]; A0A087X0X3 [486-496]	0	1141.51	High	High	High	2100000	4800000	3600000	2.1505	High	0.001295	0.008786
FALSE	High	[R].MGANSLER.[M]			0.0182675	0.0026564	2	5	4	M0QZM1; A0A087X0X3	M0QZM1 [339-346]; [352-359]; A0A087X0X3 [571-578]; [584-591]	0	877.42	High	High	High	6100000	33000000	31000000	2.44358	High	0.00217	0.0149
FALSE	High	[R].MGANSLER.[M]	1xOxidation [M1]		0.0190394	0.00273209	2	5	4	M0QZM1; A0A087X0X3	M0QZM1 [339-346]; [352-359]; A0A087X0X3 [571-578]; [584-591]	0	893.415	Not Found	High	High		3200000	3100000	2.64499	High	0.001196	0.007975
FALSE	High	[K].MGGMEGPFGGGMENMGR.[F]	1xOxidation [M1]		0.0196774	0.00289315	2	4	2	M0QZM1; A0A087X0X3	M0QZM1 [132-148]; A0A087X0X3 [346-362]	0	1730.68	Not Found	High	Not Found		1000000		3.35939	High	0.001075	0.007067
FALSE	High	[R].MGPVMDR.[M]	1xOxidation [M1]		0.0352303	0.00534317	2	4	1	M0QZM1; A0A087X0X3	M0QZM1 [312-318]; A0A087X0X3 [544-550]	0	821.364	Not Found	Not Found	High			600000	1.75424	High	0.001978	0.01313
FALSE	High	[R].FGSGMNMGR.[I]	1xOxidation [M7]		0.0406229	0.00584578	2	5	1	M0QZM1; A0A087X0X3	M0QZM1 [149-157]; A0A087X0X3 [363-371]	0	972.403	Not Found	High	Not Found		2900000		1.73436	High	0.002212	0.01535
FALSE	High	[R].MGANNLER.[M]			0.0553818	0.00769703	2	4	2	M0QZM1; A0A087X0X3	M0QZM1 [326-333]; A0A087X0X3 [558-565]	0	904.431	High	High	Not Found	1500000	15000000		2.19288	High	0.002906	0.02158
FALSE	High	[R].MGPAIER.[M]	1xOxidation [M1]		0.0597934	0.00885242	2	4	1	M0QZM1; A0A087X0X3	M0QZM1 [286-292]; A0A087X0X3 [518-524]	0	789.392	Not Found	Not Found	High			920000	2.06325	High	0.003353	0.0237
FALSE	High	[R].MGLSMER.[M]			0.0611571	0.00895965	2	4	3	M0QZM1; A0A087X0X3	M0QZM1 [293-299]; A0A087X0X3 [525-531]	0	823.38	High	High	High	8000000	19000000	17000000	2.1267	High	0.008497	0.07117
FALSE	High	[-].MTEWETAAPAVAETPDIK.[L]	1xAcetyl [N-Term]	M0R0R2 1xAcetyl [N-Term]	1.58196e-05	0	1	4	3	M0R0R2	M0R0R2 [1-18]	0	2001.95	High	High	High	460000	1100000	860000	4.47548	High	0	6.975e-05
FALSE	High	[R].LTNSMMMHGR.[N]	1xOxidation [M]		0.000517202	0.000139255	1	3	10	M0R0R2	M0R0R2 [93-102]	0	1193.52	High	High	High	1900000	4300000	2700000	3.51838	High	0.0005526	0.003498
FALSE	High	[R].LTNSMMMHGR.[N]			0.000320925	0.000139255	1	3	6	M0R0R2	M0R0R2 [93-102]	0	1177.53	High	High	High	13000000	31000000	33000000	3.67478	High	5.393e-05	0.0001128
FALSE	High	[R].QAVDVSPLRR.[V]			0.000912863	0.000139255	1	4	3	M0R0R2	M0R0R2 [158-167]	1	1140.65	High	High	High	12000000	20000000	19000000	3.01017	High	5.393e-05	0.0003424
FALSE	High	[R].QAVDVSPLR.[R]			0.00233092	0.000580472	1	4	3	M0R0R2	M0R0R2 [158-166]	0	984.547	High	High	High	14000000	25000000	23000000	2.79755	High	0.0002329	0.0008307
FALSE	High	[R].RQAVDVSPLR.[R]			0.0254967	0.00378516	1	4	3	M0R0R2	M0R0R2 [157-166]	1	1140.65	High	High	High		7400000	6400000	2.9174	High	0.001395	0.009256
FALSE	High	[R].FGVSSVAEAMALGR.[E]			0.00323248	0.000580472	1	4	1	M0R2B7	M0R2B7 [789-802]	0	1394.71	Not Found	High	Not Found		360000		3.05723	High	0.0002329	0.001136
FALSE	High	[K].EVSHLNALEER.[F]			0.00371233	0.000672379	1	3	3	M0R2B7	M0R2B7 [1066-1076]	0	1296.65	High	High	High	920000	1500000		3.17066	High	0.0002895	0.001676
FALSE	High	[K].VVSQLLR.[Q]			0.0584474	0.00859156	1	4	1	M0R2B7	M0R2B7 [555-561]	0	814.515	Not Found	Not Found	High			2200000	1.60227	High	0.003314	0.02306
FALSE	High	[K].APSSLSDAVPQR.[A]			0.0012837	0.000139255	1	3	2	M0R2Z9	M0R2Z9 [584-595]	0	1227.63	Not Found	High	High			2000000	3.39828	High	9.476e-05	0.0004692
FALSE	High	[R].YSLSGSVAHSR.[D]			0.0205012	0.00303947	1	5	1	M0R2Z9	M0R2Z9 [77-87]	0	1163.58	High	Not Found	Not Found	1300000			2.11719	High	0.001126	0.007351
FALSE	High	[K].QVYDIAAK.[F]			0.0282651	0.00421176	1	2	1	O00116	O00116 [483-490]	0	907.488	Not Found	High	Not Found				2.01967	High	0.001587	0.01038
FALSE	High	[R].FTARPLVETIFER.[G]			7.88876e-05	0	1	1	3	O00139	O00139 [292-304]	0	1578.86	High	High	High	1400000	2400000	2200000	3.87491	High	0	2.056e-05
FALSE	High	[R].VLEDGKQQVQVVGLQER.[E]			0.000236735	0	1	2	1	O00139	O00139 [386-402]	1	1925.05	Not Found	Not Found	High			1800000	3.62927	High	0	7.328e-05
FALSE	High	[R].AALQEEEQASK.[Q]			0.000393447	0.000139255	1	1	2	O00139	O00139 [686-696]	0	1203.59	Not Found	High	High		700000	1200000	2.76369	High	5.393e-05	0.0001455
FALSE	High	[K].QQVQVVGLQER.[E]			0.000649155	0.000139255	1	2	2	O00139	O00139 [392-402]	0	1283.71	High	Not Found	High	980000		860000	2.55918	High	5.393e-05	0.000248
FALSE	High	[K].FSLIDLAGNER.[G]			0.00830878	0.00110939	1	1	3	O00139	O00139 [453-463]	0	1234.64	High	High	High	1700000	2700000	3000000	2.77949	High	0.0004019	0.002892
FALSE	High	[K].IDILTELR.[D]			0.0138296	0.00184463	1	1	3	O00139	O00139 [671-678]	0	972.572	High	High	High	880000	1900000	1700000	2.25193	High	0.0006732	0.004867
FALSE	High	[K].IDILTELRDK.[V]			0.021182	0.00311929	1	1	1	O00139	O00139 [671-680]	1	1215.69	Not Found	Not Found	High			690000	1.67483	High	0.001151	0.00765
FALSE	High	[R].LEGAEINK.[S]			0.0344083	0.0050419	1	1	1	O00139	O00139 [476-483]	0	873.468	Not Found	Not Found	High			1200000	2.31533	High	0.001927	0.01281
FALSE	High	[K].GIYALAAR.[D]			0.0433038	0.00609595	1	1	1	O00139	O00139 [337-344]	0	834.483	Not Found	Not Found	High			3100000	1.96877	High	0.00229	0.01641
FALSE	High	[K].DLDVITIPSKDVVMVHEPK.[Q]			0.00112055	0.000139255	2	2	1	O00139; D6R9M0	O00139 [242-260]; D6R9M0 [223-241]	1	2135.14	Not Found	Not Found	High			2400000	3.60086	High	9.476e-05	0.0004129
FALSE	High	[R].GSLDYRPLTTADPIDEHR.[I]			0.0114431	0.00171407	2	2	1	O00139; D6R9M0	O00139 [206-223]; D6R9M0 [187-204]	0	2056.01	Not Found	High	Not Found				2.14832	High	0.000632	0.004016
FALSE	High	[R].TVASIKNDPPSRDNR.[V]			0.054953	0.00763621	2	2	1	O00139; D6R9M0	O00139 [97-111]; D6R9M0 [97-111]	2	1669.86	Not Found	Not Found	High			830000	2.56801	High	0.002906	0.0214
FALSE	High	[R].DSFIGENSR.[T]			0.0126919	0.00177683	2	3	3	O00139; Q99661	O00139 [515-523]; Q99661 [550-558]	0	1024.47	High	High	High	1500000	3500000	4700000	1.82626	High	0.001701	0.01129
FALSE	High	[K].GEELLSPLNLEQAAYAR.[D]			9.8055e-05	0	1	2	1	O00159	O00159 [362-378]	0	1873.97	Not Found	Not Found	High			510000	2.78916	High	0	2.593e-05
FALSE	High	[R].VLQALGSEPIQYAVPVVK.[Y]			0.000146135	0	1	2	2	O00159	O00159 [910-927]	0	1911.09	Not Found	High	High		680000	720000	4.13196	High	0	4.031e-05
FALSE	High	[K].KRPETVATQFK.[M]			0.00134904	0.000139255	1	2	3	O00159	O00159 [595-605]	1	1304.73	High	High	High	660000	3100000	3600000	3.73	High	0.0005807	0.003581
FALSE	High	[R].DGTIDFTPGSELLITK.[A]			0.00476054	0.000759398	1	2	2	O00159	O00159 [1032-1047]	0	1706.88	Not Found	High	High		1100000	1200000	3.19256	High	0.0002895	0.001647
FALSE	High	[K].YLGLLENLR.[V]			0.00600845	0.000949136	1	2	3	O00159	O00159 [648-656]	0	1090.63	High	High	High	540000	2900000	2800000	2.3648	High	0.0003509	0.00207
FALSE	High	[R].HLGYKPEEYK.[M]			0.00795877	0.00101398	1	2	2	O00159	O00159 [700-709]	0	1263.64	Not Found	High	High		3900000	4800000	2.70558	High	0.0003703	0.002752
FALSE	High	[K].QPGRFDEVLIR.[H]			0.014933	0.0019281	1	2	2	O00159	O00159 [633-643]	1	1329.73	Not Found	High	High		4100000	5000000	3.0917	High	0.001492	0.009812
FALSE	High	[R].VLQALGSEPIQYAVPVVKYDR.[K]			0.021182	0.00311929	1	2	1	O00159	O00159 [910-930]	1	2345.29	Not Found	Not Found	High			1100000	3.26228	High	0.001151	0.007641
FALSE	High	[K].AVASEIFK.[G]			0.0280428	0.00421176	1	2	1	O00159	O00159 [875-882]	0	864.483	High	Not Found	Not Found	1700000			1.86132	High	0.001562	0.01029
FALSE	High	[R].LGTDEISPR.[V]			0.0301042	0.00449208	1	2	2	O00159	O00159 [901-909]	0	987.511	Not Found	High	High		3200000	4200000	1.82992	High	0.001678	0.01109
FALSE	High	[R].TFTWLVGK.[I]			0.03468	0.00518689	1	2	3	O00159	O00159 [389-396]	0	951.53	High	High	High	1300000	3700000	3700000	1.89483	High	0.006222	0.05068
FALSE	High	[R].TSFLLNLR.[R]			0.046539	0.00663101	1	2	1	O00159	O00159 [814-821]	0	963.562	Not Found	Not Found	High			1100000	1.54506	High	0.002515	0.01777
FALSE	High	[R].VTMESALTAR.[D]			0.0484352	0.00671444	1	3	1	O00159	O00159 [34-43]	0	1078.56	Not Found	Not Found	High			2200000	2.49722	High	0.002564	0.01869
FALSE	High	[K].TLFATEDALEVR.[R]			0.0580029	0.00852787	1	2	1	O00159	O00159 [722-733]	0	1364.71	Not Found	Not Found	High			1200000	2.30092	High	0.003224	0.02275
FALSE	High	[R].EASELLR.[E]			0.0597934	0.00885242	1	2	2	O00159	O00159 [842-848]	0	817.441	Not Found	High	High		1700000	2200000	2.22326	High	0.003353	0.02357
FALSE	High	[R].QLLLTPNAVVIVEDAKVK.[Q]			0.0639373	0.00948862	1	2	1	O00159	O00159 [939-956]	1	1950.16	Not Found	High	Not Found		540000		2.82987	High	0.003603	0.02557
FALSE	High	[R].GVSFYEVPPHLFAVADTVYR.[A]			9.51427e-05	0	2	8	1	O00159; I3L204	O00159 [106-125]; I3L204 [71-90]	0	2267.15	Not Found	Not Found	High			2300000	3.68353	High	0	2.508e-05
FALSE	High	[K].GAPVGGHILSYLLEK.[S]			0.000841582	0.000139255	2	3	2	O00159; I3L204	O00159 [210-224]; I3L204 [175-189]	0	1553.87	Not Found	High	High		2000000	2300000	2.73093	High	5.393e-05	0.0003178
FALSE	High	[R].NPQSYLYLVK.[G]			0.034954	0.00518689	2	3	1	O00159; I3L204	O00159 [260-269]; I3L204 [225-234]	0	1224.66	Not Found	Not Found	High			4200000	1.78451	High	0.001927	0.01303
FALSE	High	[R].IFGGVLESDAR.[S]			0.00280987	0.000580472	1	2	1	O00165	O00165 [140-150]	0	1163.61	High	Not Found	Not Found				1.817	High	0.0002329	0.0009959
FALSE	High	[R].GFFGFPGPR.[S]			0.033343	0.00482434	1	2	1	O00165	O00165 [9-17]	0	981.494	High	Not Found	Not Found	910000			1.65267	High	0.001809	0.01238
FALSE	High	[R].TLHSDDEGTVLDDSR.[A]			0.00479973	0.000759398	1	2	3	O00170	O00170 [40-54]	0	1659.75	Not Found	High	High		1300000	2400000	2.57853	High	0.0002895	0.001667
FALSE	High	[K].VITFIDLAGHEK.[Y]			0.00125226	0.000139255	1	1	3	O00178	O00178 [247-258]	0	1342.74	High	High	High	770000	1800000	1900000	2.84895	High	9.476e-05	0.0004586
FALSE	High	[R].VAVVGNVDAGK.[S]			0.0562465	0.00790616	1	2	1	O00178	O00178 [163-173]	0	1028.57	Not Found	High	Not Found		2000000		2.63445	High	0.003093	0.02203
FALSE	High	[K].VVNVANVGAVPSGQDNIHR.[FS]			0.000135781	0	1	2	3	O00203	O00203 [1026-1044]	0	1946.02	High	High	High	2700000	3200000	6900000	4.60394	High	0	3.702e-05
FALSE	High	[K].LLQMQPAQHGEIIK.[H]			0.00168522	0.000533055	1	2	2	O00203	O00203 [468-481]	0	1605.88	High	High	Not Found	1300000	2000000		3.14474	High	0.0002255	0.0006037
FALSE	High	[R].ALKDPNQLIR.[A]			0.00189649	0.000580472	1	1	3	O00203	O00203 [123-132]	1	1167.68	High	High	High	3000000	5500000	4500000	3.37781	High	0.0002329	0.000678
FALSE	High	[R].NVEVIELAK.[E]			0.00464513	0.000759398	1	1	3	O00203	O00203 [650-658]	0	1014.58	High	High	High		3200000	2700000	2.47409	High	0.0007005	0.00534
FALSE	High	[K].EASADLSPYVR.[K]			0.00653854	0.00101398	1	1	3	O00203	O00203 [157-167]	0	1207.6	High	High	High	1700000	2400000	2400000	3.35605	High	0.0006524	0.004289
FALSE	High	[K].GLAAHYFFPR.[Q]			0.00653854	0.00101398	1	1	3	O00203	O00203 [881-890]	0	1178.61	High	High	High	2000000	3200000	2400000	2.15376	High	0.00163	0.01085
FALSE	High	[K].LLDSITVPVAR.[A]			0.00954049	0.0013832	1	1	3	O00203	O00203 [486-496]	0	1183.7	High	High	High	1700000	3500000	2800000	3.25641	High	0.0009973	0.006748
FALSE	High	[R].VPIIVPIMMLAIK.[E]			0.0146811	0.00184463	1	3	1	O00203	O00203 [144-156]	0	1437.89	Not Found	High	Not Found		190000		2.31346	High	0.0006732	0.005193
FALSE	High	[R].KIENIHIGEK.[K]			0.0440027	0.00615587	1	2	2	O00203	O00203 [913-922]	1	1180.67	High	Not Found	High	2300000		3600000	2.59345	High	0.009262	0.07619
FALSE	High	[R].TPMYGSQTPLQDGSR.[T]			5.19726e-06	0	1	1	4	O00267	O00267 [784-798]	0	1637.76	High	High	High	2000000	4300000	4200000	3.83387	High	0	1.269e-06
FALSE	High	[R].DVTNFTVGGFAPMSPR.[I]			0.000105277	0	1	1	3	O00267	O00267 [653-668]	0	1695.82	High	High	High	1000000			3.25015	High	9.476e-05	0.0005089
FALSE	High	[K].VRDTYLDTQVVGQTGVIR.[S]			0.00016725	0	1	1	3	O00267	O00267 [988-1005]	1	2020.08	High	High	High	1700000	4000000	2700000	4.45861	High	0	5.943e-05
FALSE	High	[R].TPMYGSQTPMYGSGSR.[T]			2.61979e-05	0	1	1	3	O00267	O00267 [768-783]	0	1719.75	High	High	High	1100000	2400000	2100000	4.03092	High	0	6.579e-06
FALSE	High	[R].GIYKDDIAQVDYVEPSQNTISLK.[M]			0.000104108	0	1	1	3	O00267	O00267 [284-306]	1	2596.31	High	High	High	1500000	3100000	3200000	4.92766	High	0	2.762e-05
FALSE	High	[R].HLVLAGGSKPR.[D]			0.000139173	0	1	1	4	O00267	O00267 [642-652]	0	1134.67	High	High	High	2000000	4900000	3900000	3.64875	High	0	3.806e-05
FALSE	High	[R].SLGGDVASDGDFLIFEGNR.[Y]			6.97737e-06	0	1	1	1	O00267	O00267 [347-365]	0	1968.93	Not Found	Not Found	High			500000	5.11233	High	0	1.712e-06
FALSE	High	[K].HEDLKDMLEFPAQELR.[K]			0.00126788	0.000139255	1	1	4	O00267	O00267 [454-469]	1	1970.96	High	High	High	650000	870000	1400000	3.57582	High	0.0002621	0.001334
FALSE	High	[R].KFIAYQFTDTPLQIK.[S]			0.000665979	0.000139255	1	1	3	O00267	O00267 [199-213]	1	1812.99	High	High	High	1600000	2600000	2300000	4.04411	High	0.0002895	0.001719
FALSE	High	[R].ETFQVLNMYGK.[V]			0.000345989	0.000139255	1	1	3	O00267	O00267 [556-566]	0	1329.65	High	High	High	1700000	3300000	2700000	2.99246	High	5.393e-05	0.0001243
FALSE	High	[R].TPHYGSQTPLHDGSR.[T]			0.000271104	0.000139255	1	1	5	O00267	O00267 [799-813]	0	1652.78	High	High	High	4000000	7500000	8000000	3.17837	High	5.393e-05	8.885e-05
FALSE	High	[R].DQREEELGEYYMK.[K]			0.00069067	0.000139255	1	2	2	O00267	O00267 [131-143]	1	1689.74	Not Found	High	High		5100000	3600000	2.85223	High	5.393e-05	0.000263
FALSE	High	[K].VVSISSEHLEPITPTK.[N]			0.000398829	0.000139255	1	1	3	O00267	O00267 [1022-1037]	0	1736.94	High	High	High	2400000	4500000	4400000	3.34538	High	5.393e-05	0.0001481
FALSE	High	[R].RPGGMTSTYGR.[T]			0.00289236	0.000580472	1	1	2	O00267	O00267 [757-767]	0	1182.57	Not Found	High	High		2300000	2400000	3.23878	High	0.001295	0.008687
FALSE	High	[R].MSLKDWFAK.[R]			0.00845326	0.00110939	1	2	4	O00267	O00267 [320-328]	1	1125.58	High	High	High	1700000	3200000	2400000	2.22601	High	0.004395	0.03338
FALSE	High	[R].ATAISLMR.[K]			0.0224214	0.00325673	1	2	2	O00267	O00267 [191-198]	0	862.481	High	High	Not Found	3700000	6400000		2.08446	High	0.002841	0.02118
FALSE	High	[K].ILSVDGNK.[I]			0.0243025	0.00356116	1	1	3	O00267	O00267 [440-447]	0	845.473	High	High	High	2400000	5900000	6100000	2.08847	High	0.001927	0.01292
FALSE	High	[R].DNELIGQTVR.[I]			0.0476684	0.00668674	1	1	1	O00267	O00267 [702-711]	0	1144.6	Not Found	Not Found	High				1.70258	High	0.002554	0.01823
FALSE	High	[K].QAIEGVGNLR.[L]			0.0607007	0.00891121	1	1	2	O00267	O00267 [237-246]	0	1056.58	High	High	Not Found	4600000	9800000		2.30848	High	0.0046	0.03517
FALSE	High	[K].NSNPALNDNLEK.[G]			0.000655805	0.000139255	1	1	2	O00299	O00299 [120-131]	0	1328.64	Not Found	High	High		2400000	2500000	2.91295	High	5.393e-05	0.0002501
FALSE	High	[K].LAALNPESNTAGLDIFAK.[F]			0.000294971	0.000139255	1	1	2	O00299	O00299 [96-113]	0	1844.98	Not Found	Not Found	High			900000	3.18139	High	5.393e-05	0.0001005
FALSE	High	[R].GFTIPEAFR.[G]			0.0520199	0.0074037	1	1	1	O00299	O00299 [196-204]	0	1037.54	Not Found	Not Found	High			2400000	1.84659	High	0.002787	0.02019
FALSE	High	[R].LHPVILASIVDSYER.[R]			0.00024331	0	1	3	2	O00303	O00303 [94-108]	0	1711.94	High	Not Found	High	1000000		1300000	3.53196	High	0	7.616e-05
FALSE	High	[R].VIGLSSDLQQVGGASAR.[I]			1.17067e-05	0	1	2	3	O00303	O00303 [262-278]	0	1657.89	High	High	High	710000	1900000	1200000	4.37258	High	0	1.359e-05
FALSE	High	[R].EAPNPIHLTVDTSLQNGR.[M]			0.000558365	0.000139255	1	1	2	O00303	O00303 [193-210]	0	1962	High	High	Not Found	1000000	2200000		3.02779	High	5.393e-05	0.0002133
FALSE	High	[R].FLMSLVNQVPK.[I]			0.000394778	0.000139255	1	2	3	O00303	O00303 [307-317]	0	1275.71	High	High	High	1400000	2500000	1500000	2.86325	High	0.001075	0.007119
FALSE	High	[K].AYVSTLMGVPGR.[T]			0.0015747	0.000410646	1	1	3	O00303	O00303 [215-226]	0	1250.66	High	High	High	1500000		3000000	3.16152	High	0.0001857	0.0005676
FALSE	High	[R].LVPVLYHVYSFR.[N]			0.000524072	0.000139255	1	1	1	O00411	O00411 [602-613]	0	1492.83	Not Found	High	Not Found		4500000		2.22226	High	5.393e-05	0.0001995
FALSE	High	[R].VAQVLEGFITR.[K]			0.000475341	0.000139255	1	1	3	O00411	O00411 [977-987]	0	1232.7	High	High	High	820000	2200000	1800000	2.87148	High	5.393e-05	0.0001799
FALSE	High	[K].IHLVNLTGLK.[K]			0.00538863	0.000759398	1	1	2	O00411	O00411 [843-852]	0	1107.69	Not Found	High	High		1600000	900000	2.92378	High	0.0002895	0.001861
FALSE	High	[R].AIQHWLTESAR.[L]			0.00867491	0.00120114	1	1	1	O00411	O00411 [1049-1059]	0	1311.68	Not Found	Not Found	High			2500000	2.21687	High	0.0004322	0.003001
FALSE	High	[R].QAPESPWEEQLAR.[L]			0.046539	0.00663101	1	2	1	O00411	O00411 [181-193]	0	1540.74	Not Found	High	Not Found		1200000		2.34469	High	0.002515	0.01777
FALSE	High	[R].ASAVALEVQR.[L]			0.0384262	0.00565135	1	1	1	O00418	O00418 [499-508]	0	1043.58	High	Not Found	Not Found	790000			2.32356	High	0.002099	0.01442
FALSE	High	[R].LTPQAFSHFTFER.[S]			0.0484352	0.00671444	1	2	1	O00418	O00418 [253-265]	0	1580.79	Not Found	Not Found	High			930000	1.63331	High	0.002564	0.01858
FALSE	High	[K].ITISPLQELTLYNPER.[T]			0.000298645	0.000139255	1	1	3	O00425	O00425 [310-325]	0	1887.02	High	High	High	260000	580000	450000	2.86236	High	5.393e-05	0.0001023
FALSE	High	[K].VAYIPDEMAAQQNPLQQPR.[G]			0.000262224	0.000139255	1	1	1	O00425	O00425 [151-169]	0	2169.08	Not Found	High	Not Found		1300000		3.7238	High	5.393e-05	8.474e-05
FALSE	High	[R].ILVPTQFVGAIIGK.[E]			0.000304698	0.000139255	1	3	6	O00425	O00425 [200-213]	0	1455.89	High	High	High	720000	1200000	1300000	2.93787	High	0.0002329	0.0007501
FALSE	High	[K].IELHGKPIEVEHSVPK.[R]			0.00311348	0.000580472	1	2	1	O00425	O00425 [61-76]	0	1812	Not Found	High	Not Found		2000000		2.80648	High	0.0002329	0.001097
FALSE	High	[K].ALQSGPPQSR.[R]			0.0187273	0.00273209	1	1	3	O00425	O00425 [568-577]	0	1040.55	Not Found	High	High			270000	2.0027	High	0.001272	0.008549
FALSE	High	[K].TADVTSLFGGEDTSR.[S]			4.73667e-05	0	1	1	2	O00443	O00443 [614-628]	0	1555.72	High	Not Found	High	1700000			3.46032	High	0	1.206e-05
FALSE	High	[K].VGEDLRQDMLALQMIK.[I]			0.000588086	0.000139255	1	1	1	O00443	O00443 [1139-1154]	1	1859.97	High	Not Found	Not Found	1100000			3.83196	High	5.393e-05	0.0002245
FALSE	High	[K].FLGHAQMFGSFK.[R]			0.00139155	0.000139255	1	1	1	O00443	O00443 [1272-1283]	0	1369.67	High	Not Found	Not Found	1800000			3.04222	High	9.476e-05	0.0005041
FALSE	High	[K].SEDISKFDWLDLDPLSKPK.[V]			0.000790838	0.000139255	1	2	2	O00443	O00443 [262-280]	1	2233.14	High	Not Found	Not Found				2.58536	High	0.004741	0.03683
FALSE	High	[R].TFDEFQELHNK.[L]			0.00031505	0.000139255	1	1	2	O00443	O00443 [1462-1472]	0	1407.65	High	Not Found	High	3200000		1200000	2.7779	High	5.393e-05	0.00011
FALSE	High	[R].TAEDDETPVDLNK.[H]			0.000851293	0.000139255	1	1	1	O00443	O00443 [520-532]	0	1446.66	High	Not Found	Not Found	840000			3.24374	High	5.393e-05	0.0003207
FALSE	High	[R].LIESSLGSIATK.[F]			0.000467727	0.000139255	1	1	1	O00443	O00443 [1374-1385]	0	1218.69	High	Not Found	Not Found	3200000			2.85999	High	5.393e-05	0.000177
FALSE	High	[R].SADAGSFSPTPGQIGGAVK.[L]			0.00139155	0.000139255	1	1	1	O00443	O00443 [1546-1564]	0	1746.87	High	Not Found	Not Found	840000			3.41993	High	9.476e-05	0.0005047
FALSE	High	[R].TNPGYLLSPVTAQR.[N]			0.00166455	0.000533055	1	2	1	O00443	O00443 [402-415]	0	1516.81	High	Not Found	Not Found	1800000			3.36641	High	0.0002255	0.0005982
FALSE	High	[R].FSGLPSNDEPILSFSPK.[T]			0.00496023	0.000759398	1	1	1	O00443	O00443 [1398-1414]	0	1834.92	High	Not Found	Not Found	730000			3.12547	High	0.0002895	0.001719
FALSE	High	[R].EGQIEPSFVFR.[T]			0.0071807	0.00101398	1	1	1	O00443	O00443 [1451-1461]	0	1308.66	High	Not Found	Not Found	2100000			2.32313	High	0.0003703	0.002491
FALSE	High	[K].VSLPLFDFKR.[F]			0.014933	0.0019281	1	1	1	O00443	O00443 [791-800]	1	1221.7	High	Not Found	Not Found	2300000			2.01224	High	0.0007005	0.005301
FALSE	High	[R].SIIQQHNLETLENDIKGK.[L]			0.0178178	0.00257495	1	1	1	O00443	O00443 [857-874]	1	2080.1	High	Not Found	Not Found	990000			3.32721	High	0.0009168	0.006337
FALSE	High	[K].ILASAPNWK.[W]			0.0269552	0.00407979	1	1	1	O00443	O00443 [912-920]	0	999.562	High	Not Found	Not Found	3200000			2.1037	High	0.001492	0.009835
FALSE	High	[K].DLFKPIQSK.[K]			0.0269552	0.00407979	1	1	1	O00443	O00443 [719-727]	0	1075.61	High	Not Found	Not Found	1300000			2.06802	High	0.001492	0.009846
FALSE	High	[R].IKEVSVFTYHK.[K]			0.051611	0.0072654	1	1	1	O00443	O00443 [1424-1434]	1	1350.74	High	Not Found	Not Found	1500000			2.31619	High	0.002787	0.02002
FALSE	High	[R].TDLEITDSK.[V]			0.0575605	0.00839364	1	2	1	O00443	O00443 [244-252]	0	1021.5	High	Not Found	Not Found	1800000			2.36972	High	0.003224	0.0227
FALSE	High	[K].LVQLLGGVAEK.[V]			0.0620756	0.00908731	1	1	2	O00443	O00443 [1052-1062]	0	1126.68	High	Not Found	High	3300000		1500000	2.53237	High	0.00343	0.02473
FALSE	High	[K].SGILPILVK.[C]			0.0280428	0.00421176	1	1	1	O00505	O00505 [113-121]	0	939.624	Not Found	Not Found	High			2900000	1.69598	High	0.001562	0.01029
FALSE	High	[K].IEVLQQHENEDIYK.[L]			0.0294016	0.00434761	1	2	1	O00505	O00505 [462-475]	0	1757.87	High	Not Found	Not Found	1100000			3.03911	High	0.00163	0.01081
FALSE	High	[R].HRNEVTVELR.[K]			0.0593427	0.00879344	1	1	2	O00505	O00505 [28-37]	1	1252.68	High	Not Found	High	2300000		3900000	2.7426	High	0.003353	0.02332
FALSE	High	[R].FLLHEPIVNK.[F]			0.000277644	0.000139255	1	2	3	O00541	O00541 [72-81]	0	1209.7	High	High	High	4900000	12000000	9600000	3.15235	High	5.393e-05	9.208e-05
FALSE	High	[R].ITHQIVDRPGQQTSVIGR.[C]			0.00027175	0.000139255	1	3	4	O00541	O00541 [373-390]	0	2005.09	High	High	High	4500000	9000000	10000000	3.40894	High	0.0006524	0.004279
FALSE	High	[K].LAALSASLAR.[V]			0.00178178	0.000533055	1	3	3	O00541	O00541 [276-285]	0	972.584	High	High	High	1900000	4300000	4000000	2.4764	High	0.0002255	0.0006385
FALSE	High	[R].EALAFIIR.[S]			0.00283019	0.000580472	1	3	3	O00541	O00541 [341-348]	0	932.556	High	High	High	1800000	3400000	3500000	2.70091	High	0.0002329	0.001003
FALSE	High	[R].GSATNYITR.[N]			0.0029135	0.000580472	1	2	3	O00541	O00541 [12-20]	0	982.495	High	High	High	2500000	8000000	8200000	2.89359	High	0.0002329	0.001026
FALSE	High	[R].LAQEEESEAKR.[L]			0.0140682	0.00184463	1	4	2	O00541	O00541 [524-534]	1	1289.63	Not Found	High	High		2200000	2000000	2.88933	High	0.006568	0.05544
FALSE	High	[K].KLQLSLADFR.[R]			0.022787	0.0033317	1	2	2	O00541	O00541 [26-35]	1	1190.69	Not Found	High	High		1200000	1400000	2.54812	High	0.00122	0.008266
FALSE	High	[R].LAALEEQR.[M]			0.0375249	0.0055905	1	4	1	O00541	O00541 [496-503]	0	929.505	High	Not Found	Not Found	2100000			1.74602	High	0.002059	0.01413
FALSE	High	[R].LAIMMMK.[K]			0.0545266	0.0075759	1	4	1	O00541	O00541 [535-541]	0	837.439	High	Not Found	Not Found	1300000			1.68247	High	0.002863	0.02131
FALSE	High	[K].RPENSLLEETLHFDHAVR.[M]			0.00648331	0.00101398	1	2	1	O00566	O00566 [395-412]	0	2163.09	Not Found	High	Not Found		2600000		2.77326	High	0.0003703	0.00225
FALSE	High	[R].IRDQAWDDVVR.[K]			0.012583	0.00177683	1	1	2	O00566	O00566 [433-443]	1	1372.7	High	High	Not Found	1200000	2000000		2.57023	High	0.0006524	0.004421
FALSE	High	[K].MMDSLFLK.[L]			0.0159793	0.00200015	1	1	2	O00566	O00566 [499-506]	0	984.489	High	High	Not Found	830000	1600000		1.83123	High	0.001196	0.008038
FALSE	High	[K].SIVDDKFFK.[L]			0.0366463	0.00554572	1	2	1	O00566	O00566 [198-206]	1	1098.58	High	Not Found	Not Found	1500000			2.05504	High	0.002039	0.01379
FALSE	High	[K].TAEEENPEHVEIQK.[M]			0.0450727	0.00628532	1	1	1	O00566	O00566 [485-498]	0	1652.78	High	Not Found	Not Found	1300000			2.00645	High	0.0024	0.01718
FALSE	High	[R].LIAHAGSLTNLAK.[Y]			0.000133396	0	1	3	3	O00567	O00567 [308-320]	0	1308.76	High	High	High	8300000	19000000	14000000	4.75043	High	0	4.368e-05
FALSE	High	[K].YPASTVQILGAEK.[A]			8.19912e-05	0	1	3	5	O00567	O00567 [321-333]	0	1376.74	High	High	High	6800000	15000000	11000000	3.68418	High	0	2.14e-05
FALSE	High	[K].EAMVQAEEAAAEITR.[K]			1.61486e-05	0	1	3	3	O00567	O00567 [423-437]	0	1618.77	High	High	High	1200000	3300000	2400000	4.13959	High	0	9.739e-06
FALSE	High	[K].MSQVAPSLSALIGEAVGAR.[L]			1.92707e-05	0	1	3	6	O00567	O00567 [289-307]	0	1856.99	High	High	High	520000	1000000	650000	5.35093	High	0	1.006e-05
FALSE	High	[R].LSFYETGEIPR.[K]			0.000841582	0.000139255	1	3	2	O00567	O00567 [405-415]	0	1311.66	High	High	Not Found	2800000	6000000		3.18138	High	5.393e-05	0.0003183
FALSE	High	[R].ELNEDKLEKLEELTMDGAK.[A]			0.000602467	0.000139255	1	2	2	O00567	O00567 [222-240]	2	2205.1	High	High	Not Found	680000	1700000		3.73531	High	0.0007254	0.005656
FALSE	High	[K].YGLIFHSTFIGR.[A]			0.000485197	0.000139255	1	3	3	O00567	O00567 [348-359]	0	1410.75	High	High	High	2000000	4800000	3400000	2.8882	High	5.393e-05	0.0002481
FALSE	High	[K].STPKEETVNDPEEAGHR.[S]			0.000487215	0.000139255	1	1	5	O00567	O00567 [537-553]	1	1895.87	High	High	High	770000	5400000	4400000	3.64841	High	5.393e-05	0.000231
FALSE	High	[R].LLLETHLPSK.[K]			0.00111369	0.000139255	1	2	3	O00567	O00567 [78-87]	0	1150.68	High	High	High	2200000	4900000	3600000	3.22513	High	9.476e-05	0.0004105
FALSE	High	[K].AQLGLGHSYSR.[A]			0.000519474	0.000139255	1	2	3	O00567	O00567 [144-154]	0	1188.61	High	High	High	4500000	9900000	7400000	2.91158	High	5.393e-05	0.0002105
FALSE	High	[R].LLLETHLPSKK.[K]			0.00188463	0.000580472	1	2	4	O00567	O00567 [78-88]	1	1278.78	Not Found	High	High		12000000	8600000	2.35248	High	0.0002329	0.0006742
FALSE	High	[K].QKPQEVPQENGMEDPSISFSKPK.[K]			0.00414769	0.000672379	1	1	1	O00567	O00567 [485-507]	0	2600.27	Not Found	High	Not Found				2.23771	High	0.0002621	0.001443
FALSE	High	[R].VREWYGYHFPELVK.[I]			0.00705909	0.00101398	1	1	3	O00567	O00567 [189-202]	1	1822.93	Not Found	High	High			1600000	2.99126	High	0.0008388	0.005911
FALSE	High	[K].VLLGVGDPK.[I]			0.0115425	0.00171407	1	2	3	O00567	O00567 [91-99]	0	897.54	High	High	High	5900000	12000000	9700000	2.31472	High	0.0006732	0.00495
FALSE	High	[R].VQNTSLEAIVQNASSDNQGIQLSAVQAAR.[K]			0.0193561	0.00280899	1	1	1	O00629	O00629 [68-96]	0	3012.53	Not Found	Not Found	High				2.64496	High	0.001021	0.006938
FALSE	High	[K].IEQLQNHENEDIYK.[L]			0.0429586	0.00602421	1	2	1	O00629	O00629 [462-475]	0	1772.84	Not Found	Not Found	High			2500000	3.08035	High	0.002269	0.0163
FALSE	High	[R].QRNEVVVELR.[K]			0.0429586	0.00602421	1	1	2	O00629	O00629 [28-37]	1	1241.7	High	Not Found	High	1100000			2.84664	High	0.002354	0.01682
FALSE	High	[K].EAAWAISNLTISGR.[K]			0.000574258	0.000139255	2	2	3	O00629; O00505	O00629 [387-400]; O00505 [387-400]	0	1488.78	High	High	High	1400000	2200000	2000000	3.19525	High	5.393e-05	0.0002191
FALSE	High	[R].GAGWLFGAK.[V]			0.00755914	0.00101398	1	1	3	O00743	O00743 [211-219]	0	906.483	High	High	High	1800000	3000000	2600000	2.57498	High	0.0003703	0.002623
FALSE	High	[K].VELVDIQR.[E]			0.0520199	0.0074037	1	2	1	O14492	O14492 [189-196]	0	971.552	Not Found	Not Found	High			3000000	1.72428	High	0.002802	0.02023
FALSE	High	[K].HRPSEADEEELAR.[R]			0.000130575	0	1	1	3	O14617	O14617 [655-667]	0	1538.72	High	High	High	790000	1500000	2000000	3.25384	High	0	3.548e-05
FALSE	High	[R].VTTLPGHIQAVYVQNVVK.[L]			0.00476054	0.000759398	1	1	2	O14617	O14617 [511-528]	0	1966.11	Not Found	High	High		1800000	820000	2.38692	High	0.0002895	0.001645
FALSE	High	[K].YLGLLAMSK.[I]			0.0178178	0.00257495	1	1	2	O14617	O14617 [321-329]	0	995.559	Not Found	High	High		1100000	1400000	1.90963	High	0.0009168	0.006365
FALSE	High	[R].DIVHKPGPIVLTVAK.[C]			0.00768994	0.00101398	1	5	2	O14641	O14641 [339-353]	0	1586.96	High	High	Not Found	1000000	940000		2.89109	High	0.0003703	0.002654
FALSE	High	[R].MLDILAEYLK.[Y]			0.000851293	0.000139255	1	1	3	O14646	O14646 [816-825]	0	1208.66	High	High	High	650000	990000	850000	2.93668	High	5.393e-05	0.0003213
FALSE	High	[K].SSVSDAPVHITASGEPVPISEESEELDQK.[T]			0.000285075	0.000139255	1	3	2	O14646	O14646 [1384-1412]	0	3037.45	Not Found	High	High		1300000		4.49415	High	5.393e-05	0.0001469
FALSE	High	[K].ILPDDPDKKPQAK.[Q]			0.000555789	0.000139255	1	1	6	O14646	O14646 [1288-1300]	1	1464.81	High	High	High	2400000	6400000	5600000	2.78692	High	0.0002895	0.001853
FALSE	High	[K].KQPSYIGGHEGLELR.[D]			0.00101029	0.000139255	1	1	1	O14646	O14646 [468-482]	1	1683.88	Not Found	High	Not Found		1600000		3.08973	High	9.476e-05	0.0003761
FALSE	High	[K].LVISHEEELIPLHK.[S]			0.000278975	0.000139255	1	1	6	O14646	O14646 [1213-1226]	0	1656.93	High	High	High	2600000	5700000	4500000	3.41488	High	9.476e-05	0.0003924
FALSE	High	[K].SLPAKVEQILR.[VM]			0.00150816	0.000139255	1	3	5	O14646	O14646 [705-715]	1	1253.76	High	High	High	1300000	2300000	1500000	2.88052	High	0.0002329	0.0008667
FALSE	High	[K].MVLDHLVIQR.[M]			0.000421956	0.000139255	1	3	3	O14646	O14646 [930-939]	0	1223.69	High	High	High	2300000	4800000	3100000	3.35539	High	5.393e-05	0.0001578
FALSE	High	[R].QESQQNSDQNSNLNPHVIR.[N]			0.00164414	0.000410646	1	1	1	O14646	O14646 [1505-1523]	0	2208.04	Not Found	High	Not Found		520000		3.04122	High	0.0002255	0.0005924
FALSE	High	[K].QEALQHLIR.[S]			0.00158444	0.000410646	1	1	2	O14646	O14646 [777-785]	0	1107.63	Not Found	High	High		4000000	2800000	2.74013	High	0.0001857	0.0005715
FALSE	High	[K].GSVEEDILER.[A]			0.0030675	0.000580472	1	1	3	O14646	O14646 [916-925]	0	1146.56	High	High	High	3600000	6200000	5300000	2.33394	High	0.0002329	0.001272
FALSE	High	[K].SSPSILAVQR.[S]			0.00316038	0.000580472	1	1	3	O14646	O14646 [89-98]	0	1057.6	High	High	High	23000000	28000000	26000000	2.14111	High	0.001295	0.008714
FALSE	High	[K].TVLHTGSAPSSSTPFNKEELSAILK.[F]			0.00414769	0.000672379	1	1	1	O14646	O14646 [946-970]	1	2614.37	High	Not Found	Not Found	2300000			3.10131	High	0.0002621	0.001443
FALSE	High	[R].YHSDWQMDHR.[A]			0.00693968	0.00101398	1	1	1	O14646	O14646 [1660-1669]	0	1374.56	High	Not Found	Not Found	1900000			1.45202	High	0.0003703	0.002404
FALSE	High	[K].FGAEELFKEPEGEEQEPQEMDIDEILKR.[A]			0.00736734	0.00101398	1	1	1	O14646	O14646 [971-998]	2	3335.56	Not Found	Not Found	High				3.60447	High	0.0003703	0.002555
FALSE	High	[K].GLSEREQLEHTR.[Q]			0.0101368	0.00156635	1	3	2	O14646	O14646 [1437-1448]	1	1454.73	High	High	Not Found	1900000	2600000		2.75582	High	0.0005526	0.003544
FALSE	High	[K].QPSYIGGHEGLELR.[D]			0.0144331	0.00184463	1	1	3	O14646	O14646 [469-482]	0	1555.79	High	High	High	1500000	3000000	2000000	2.82936	High	0.0007005	0.005389
FALSE	High	[K].ELEPFLLR.[R]			0.0135948	0.00184463	1	1	3	O14646	O14646 [689-696]	0	1016.58	High	High	High	1600000	3500000	2000000	2.07783	High	0.0006732	0.004777
FALSE	High	[R].AETHENEPGPLTVGDELLSQFK.[V]			0.0273855	0.00421176	1	1	2	O14646	O14646 [999-1020]	0	2411.17	Not Found	High	Not Found		930000		2.66821	High	0.00154	0.01001
FALSE	High	[R].ISGVQVNAK.[L]			0.0409479	0.00584578	1	1	2	O14646	O14646 [1204-1212]	0	915.526	High	High	Not Found	570000	3500000		2.47197	High	0.002255	0.01551
FALSE	High	[R].LLITGTPLQNSLK.[E]			0.050801	0.00691372	1	3	1	O14646	O14646 [639-651]	0	1397.84	Not Found	Not Found	High			790000	2.77601	High	0.00272	0.0197
FALSE	High	[R].DAELVDKSETDLRR.[L]			0.0630021	0.00922228	1	1	1	O14646	O14646 [1154-1167]	2	1646.83	High	Not Found	Not Found	2100000			3.48672	High	0.003495	0.02504
FALSE	High	[K].IIDDGDSNLSVVK.[K]			0.0029135	0.000580472	1	4	2	O14715	O14715 [721-733]	0	1374.71	High	Not Found	High				2.52638	High	0.0002329	0.00103
FALSE	High	[K].AAILPTSIFLTNK.[K]			0.000782078	0.000139255	1	2	2	O14744	O14744 [228-240]	0	1388.81	High	High	Not Found	520000	1100000		2.43182	High	0.00316	0.02219
FALSE	High	[R].LYQQHGAGLFDVTR.[G]			0.000245112	0	1	1	2	O14773	O14773 [507-520]	0	1604.82	High	Not Found	High	1400000		2700000	2.47713	High	0.0008388	0.0058
FALSE	High	[R].LFGGNFAHQASVAR.[V]			0.0106775	0.00163601	1	1	1	O14773	O14773 [246-259]	0	1474.75	High	Not Found	Not Found	3100000			2.00897	High	0.0006069	0.003736
FALSE	High	[R].LTPTMMLYAGR.[S]			0.00496023	0.000759398	1	4	2	O14874	O14874 [70-80]	0	1253.64	High	Not Found	High			2100000	2.35298	High	0.0002895	0.001724
FALSE	High	[R].YLQQELPVR.[I]			0.0188828	0.00273209	1	3	3	O14874	O14874 [93-101]	0	1145.63	High	High	High	1300000	1800000	2000000	2.09694	High	0.005948	0.04713
FALSE	High	[K].GIPNVLR.[R]			0.0658371	0.00979102	1	1	2	O14949	O14949 [34-40]	0	768.473	High	High	Not Found	940000	1500000		1.56537	High	0.003744	0.02673
FALSE	High	[R].QWLNSGHINDVR.[H]			0.00357052	0.000580472	1	4	2	O14974	O14974 [183-194]	0	1438.72	Not Found	High	High			2300000	1.91596	High	0.007476	0.06355
FALSE	High	[K].ITTGSSSAGTQSSTSNR.[L]			0.00521247	0.000759398	1	2	1	O14974	O14974 [596-612]	0	1641.77	Not Found	Not Found	High				3.03039	High	0.0002895	0.001806
FALSE	High	[R].LAYVAPTIPR.[R]			0.00688079	0.00101398	1	4	1	O14974	O14974 [494-503]	0	1100.65	Not Found	High	Not Found		1900000		1.93936	High	0.0003703	0.002379
FALSE	High	[R].AVVMTPVPLFSK.[Q]			0.0193561	0.00280899	1	1	1	O14976	O14976 [579-590]	0	1288.73	High	Not Found	Not Found	880000			2.66497	High	0.001021	0.006919
FALSE	High	[K].DAASVDKVLELK.[E]			0.00112055	0.000139255	1	2	6	O14979	O14979 [198-209]	1	1287.72	High	High	High	1400000	3200000	2100000	3.61191	High	0.0002895	0.001834
FALSE	High	[K].MFIGGLSWDTSKK.[D]			0.00408187	0.000672379	1	2	3	O14979	O14979 [150-162]	1	1469.75	High	High	High	2000000	5800000	2400000	2.40621	High	0.0002621	0.001416
FALSE	High	[K].DLTEYLSR.[F]			0.0229718	0.0033317	1	2	5	O14979	O14979 [163-170]	0	996.5	High	High	High	6100000	13000000	11000000	2.02834	High	0.00122	0.008328
FALSE	High	[R].GFGFVLFKDAASVDKVLELK.[E]			0.0241084	0.00356116	1	2	1	O14979	O14979 [190-209]	2	2183.21	Not Found	High	Not Found		260000		2.35404	High	0.001295	0.00874
FALSE	High	[R].NVPAAREPEVLSTMAIIVNK.[L]			8.19912e-05	0	1	1	4	O14980	O14980 [791-810]	1	2152.18	High	High	High	3300000	4000000	2100000	3.50158	High	5.393e-05	0.0001879
FALSE	High	[R].ETLVYLTHLDYVDTER.[I]			9.1607e-05	0	1	1	3	O14980	O14980 [459-474]	0	1966.98	High	High	High	9400000	13000000	11000000	4.06068	High	0	2.413e-05
FALSE	High	[K].EFAGEDTSDLFLEER.[E]			9.67897e-06	0	1	1	3	O14980	O14980 [1024-1038]	0	1757.79	High	High	High	4100000	6200000	5300000	4.73311	High	0	2.389e-06
FALSE	High	[K].LLSEEVFDFSSGQITQVK.[S]			9.13281e-07	0	1	1	7	O14980	O14980 [173-190]	0	2027.03	High	High	High	3500000	4100000	2800000	5.32057	High	0	2.197e-07
FALSE	High	[R].EPEVLSTMAIIVNK.[L]			5.78543e-05	0	1	1	8	O14980	O14980 [797-810]	0	1543.84	High	High	High	3600000	4600000	3600000	3.71729	High	0	1.487e-05
FALSE	High	[R].MAQEVLTHLKEHPDAWTR.[V-]			0.000100665	0	1	9	3	O14980	O14980 [45-62]	1	2162.08	High	High	High	7400000	11000000	7700000	3.38828	High	0	2.673e-05
FALSE	High	[K].AVGHPFVIQLGR.[I]			0.000147657	0	1	1	7	O14980	O14980 [701-712]	0	1293.74	High	High	High	29000000	34000000	26000000	4.05933	High	0	4.07e-05
FALSE	High	[R].MAKPEEVLVVENDQGEVVR.[E]	1xOxidation [M1]		5.5375e-05	0	1	1	1	O14980	O14980 [424-442]	0	2157.09	Not Found	Not Found	High				4.48392	High	0	1.421e-05
FALSE	High	[R].MAKPEEVLVVENDQGEVVR.[E]			2.18319e-06	0	1	1	6	O14980	O14980 [424-442]	0	2141.09	High	High	High	12000000	23000000	15000000	5.54487	High	0	5.295e-07
FALSE	High	[R].VDTILEFSQNMNTK.[VY]			0.000107649	0	1	8	2	O14980	O14980 [63-76]	0	1639.8	High	High	Not Found	1300000	1700000		3.59434	High	0	2.874e-05
FALSE	High	[K].ISTSLNPGNPVNNQIFLQEYVANLLK.[S]			2.54595e-05	0	1	1	2	O14980	O14980 [958-983]	0	2886.54	Not Found	High	High		280000	180000	5.40332	High	0	6.383e-06
FALSE	High	[K].YYGLQILENVIK.[T]			0.000117586	0	1	7	6	O14980	O14980 [77-88]	0	1452.81	High	High	High	7200000	7300000	6700000	3.5628	High	0	3.158e-05
FALSE	High	[K].AIIASNIMYIVGQYPR.[F]			5.1117e-06	0	1	1	6	O14980	O14980 [538-553]	0	1808.97	High	High	High	4500000	4900000	4300000	5.19014	High	0	1.418e-06
FALSE	High	[K].LVLDSIIWAFK.[H]			0.000198659	0	1	1	3	O14980	O14980 [873-883]	0	1304.76	High	High	High	1600000	1500000	1200000	3.32039	High	0	5.807e-05
FALSE	High	[K].YMLLPNQVWDSIIQQATK.[N]			7.48688e-06	0	1	1	5	O14980	O14980 [657-674]	0	2148.12	High	High	High	160000	410000	270000	4.30835	High	0	2.328e-05
FALSE	High	[K].YMLLPNQVWDSIIQQATK.[N]	1xOxidation [M2]		0.000186989	0	1	1	3	O14980	O14980 [657-674]	0	2164.11	High	High	High	290000	410000	370000	3.221	High	0	5.382e-05
FALSE	High	[R].QLYLPMLFK.[V]			0.0012292	0.000139255	1	1	6	O14980	O14980 [407-415]	0	1152.65	High	High	High	6400000	7500000	5100000	3.00486	High	9.476e-05	0.000449
FALSE	High	[K].HWPTFISDIVGASR.[T]			0.000526398	0.000139255	1	2	7	O14980	O14980 [145-158]	0	1585.81	High	High	High	740000			2.88184	High	5.393e-05	0.0002012
FALSE	High	[R].IYLDMLNVYK.[C]			0.000694309	0.000139255	1	1	3	O14980	O14980 [713-722]	0	1271.67	High	High	High	4400000	2900000	2500000	2.80912	High	5.393e-05	0.0002643
FALSE	High	[K].LNMILVQILK.[Q]			0.000558365	0.000139255	1	2	2	O14980	O14980 [130-139]	0	1184.74	High	High	Not Found	620000	920000		2.97397	High	5.393e-05	0.0002129
FALSE	High	[K].NVDILKDPETVK.[Q]			0.000274351	0.000139255	1	1	5	O14980	O14980 [675-686]	1	1370.75	High	High	High	34000000	39000000	33000000	3.91758	High	5.393e-05	9.058e-05
FALSE	High	[K].SAFPHLQDAQVK.[L]			0.000401577	0.000139255	1	1	6	O14980	O14980 [984-995]	0	1340.7	High	High	High	31000000	33000000	25000000	3.29056	High	0.0002621	0.001449
FALSE	High	[K].LHNQVNGTEWSWK.[N]			0.000267263	0.000139255	1	1	4	O14980	O14980 [480-492]	0	1598.77	High	High	High	11000000	13000000	9300000	3.41406	High	5.393e-05	8.728e-05
FALSE	High	[R].EFMKDTDSINLYK.[N]			0.000269177	0.000139255	1	1	5	O14980	O14980 [443-455]	1	1603.77	High	High	High	7300000	10000000	7000000	3.85291	High	5.393e-05	8.815e-05
FALSE	High	[K].EHLRDFLVQIK.[E]			0.00126788	0.000139255	1	1	3	O14980	O14980 [1013-1023]	1	1397.79	High	High	High	2100000	2600000	2200000	3.09818	High	0.0002255	0.0005938
FALSE	High	[R].ESPFSTSASPLLSGSQHFDVPPRR.[Q]			0.00401729	0.000672379	1	1	1	O14980	O14980 [383-406]	1	2599.29	High	Not Found	Not Found	1900000			2.54416	High	0.0002621	0.0014
FALSE	High	[R].MAQEVLTHLK.[E]			0.00637436	0.000949136	1	10	1	O14980	O14980 [45-54]	0	1169.63	Not Found	Not Found	High			1900000	2.06796	High	0.0003509	0.002211
FALSE	High	[K].FLNVPMFR.[N]			0.00642858	0.000949136	1	1	4	O14980	O14980 [254-261]	0	1023.54	High	High	High	6700000	9900000	5300000	2.34449	High	0.00943	0.07726
FALSE	High	[R].QLLDFSQK.[L]			0.0071807	0.00101398	1	9	4	O14980	O14980 [15-22]	0	978.525	High	High	High	12000000	8200000	9900000	2.96127	High	0.0009973	0.006752
FALSE	High	[K].QMLPLNTNIR.[L]			0.00789065	0.00101398	1	1	3	O14980	O14980 [296-305]	0	1199.66	High	High	Not Found	16000000	19000000		2.41672	High	0.0003703	0.002746
FALSE	High	[R].ESPFSTSASPLLSGSQHFDVPPR.[R]			0.00845326	0.00110939	1	1	3	O14980	O14980 [383-405]	0	2443.19	High	High	Not Found	960000	1300000		2.87597	High	0.0007005	0.00535
FALSE	High	[K].DFEEYPEHR.[T]			0.0107704	0.00163601	1	1	3	O14980	O14980 [837-845]	0	1221.52	High	High	High	1400000	1700000	1300000	2.29683	High	0.0006069	0.003754
FALSE	High	[K].LISGWVSR.[S]			0.0173778	0.00257495	1	1	5	O14980	O14980 [758-765]	0	917.52	High	High	High	34000000	38000000	30000000	2.17532	High	0.001021	0.006889
FALSE	High	[K].LISTLIYK.[F]			0.0282651	0.00421176	1	1	3	O14980	O14980 [246-253]	0	950.592	High	High	Not Found	14000000	15000000		2.19156	High	0.00163	0.01076
FALSE	High	[K].YVVGLIIK.[T]			0.0480504	0.00671444	1	3	1	O14980	O14980 [105-112]	0	904.587	High	Not Found	Not Found	8000000			1.25418	High	0.002564	0.01851
FALSE	High	[R].DFLVQIK.[E]			0.0668035	0.0099772	1	1	3	O14980	O14980 [1017-1023]	0	862.503	High	High	High	3600000	4200000	3300000	1.94899	High	0.009871	0.08248
FALSE	High	[K].SIITYVATYYHYFSK.[M]			0.000185835	0	1	2	2	O15020	O15020 [268-282]	0	1855.93	Not Found	High	High		580000	700000	3.58091	High	0	5.343e-05
FALSE	High	[K].ALAQEDQGAGEVER.[T]			5.76247e-05	0	1	1	2	O15020	O15020 [1448-1461]	0	1472.7	Not Found	High	High		1400000	2700000	3.97161	High	0	1.479e-05
FALSE	High	[R].LVSQDNFGLELAAVEAAVR.[K]			0.000194549	0	1	2	1	O15020	O15020 [447-465]	0	2002.06	Not Found	Not Found	High			350000	3.64002	High	0	5.667e-05
FALSE	High	[K].LTLEQGQQLVAEGHPGASQASAR.[A]			8.81856e-05	0	1	1	2	O15020	O15020 [699-721]	0	2348.2	Not Found	High	High		2400000	2700000	3.89608	High	0	2.314e-05
FALSE	High	[R].DGLAFNAIVHK.[H]			0.00065917	0.000139255	1	2	2	O15020	O15020 [207-217]	0	1184.64	Not Found	High	High		1300000	1900000	3.02558	High	5.393e-05	0.0002516
FALSE	High	[R].QLLLDTTDKFR.[F]			0.00072448	0.000139255	1	1	2	O15020	O15020 [1901-1911]	1	1349.74	Not Found	High	High		2400000	3100000	3.4714	High	5.393e-05	0.0002757
FALSE	High	[R].SLDDFQAWLGR.[T]			0.00028925	0.000139255	1	1	2	O15020	O15020 [1073-1083]	0	1307.64	Not Found	High	High			860000	3.21183	High	5.393e-05	9.752e-05
FALSE	High	[R].LLEVLSGEILPKPTK.[G]			0.000370997	0.000139255	1	3	2	O15020	O15020 [94-108]	0	1636.99	Not Found	High	High		1500000	1600000	3.07445	High	0.0002329	0.001055
FALSE	High	[R].IVNTQEQLNHR.[W]			0.000912863	0.000139255	1	1	2	O15020	O15020 [929-939]	0	1351.71	Not Found	High	High		3100000	4100000	3.00703	High	0.000492	0.00326
FALSE	High	[R].EANALAAGHPAQAVAINAR.[L]			0.000593771	0.000139255	1	1	1	O15020	O15020 [1021-1039]	0	1844.97	Not Found	Not Found	High			4000000	3.0565	High	5.393e-05	0.0002274
FALSE	High	[K].NQDAAQQFLGR.[L]			0.000694309	0.000139255	1	1	2	O15020	O15020 [1263-1273]	0	1247.61	Not Found	High	High		1000000	1800000	2.67289	High	5.393e-05	0.0002646
FALSE	High	[R].AAELQAQWERLEALAEER.[A]			0.000540746	0.000139255	1	1	1	O15020	O15020 [722-739]	1	2113.07	Not Found	Not Found	High			720000	3.60402	High	5.393e-05	0.0002068
FALSE	High	[R].LAQAHGFQGFLR.[D]			0.00167485	0.000533055	1	1	2	O15020	O15020 [1168-1179]	0	1344.72	Not Found	High	High		3100000	4300000	3.1894	High	0.0002329	0.0008482
FALSE	High	[K].AASAGVPYHGEVPVSLAR.[A]			0.00359834	0.000580472	1	2	1	O15020	O15020 [2263-2280]	0	1780.93	Not Found	Not Found	High			1900000	3.3599	High	0.0002329	0.001257
FALSE	High	[K].AYAGDKAEEIGR.[H]			0.00330673	0.000580472	1	1	1	O15020	O15020 [1869-1880]	1	1279.63	Not Found	Not Found	High			3300000	1.99339	High	0.0002329	0.001164
FALSE	High	[R].SHRPTLDALR.[E]			0.00659428	0.00101398	1	1	1	O15020	O15020 [798-807]	0	1165.64	Not Found	Not Found	High			2500000	2.73258	High	0.0003703	0.002281
FALSE	High	[R].DLNAAEALQR.[R]			0.0165263	0.00234475	1	1	1	O15020	O15020 [1831-1840]	0	1100.57	Not Found	Not Found	High			2200000	2.15193	High	0.0008388	0.005872
FALSE	High	[R].LWDFLR.[CQ]			0.0440027	0.00615587	1	4	4	O15020	O15020 [512-517]	0	849.462	Not Found	High	Not Found		810000		1.58558	High	0.002354	0.01677
FALSE	High	[K].AKDELSAQAEVK.[K]			0.0500016	0.00684591	1	1	1	O15020	O15020 [1617-1628]	1	1288.67	Not Found	Not Found	High			3000000	2.60489	High	0.002606	0.01935
FALSE	High	[R].EGPMFEAMIMNR.[E]			0.000141632	0	1	2	3	O15042	O15042 [441-452]	0	1425.63	High	High	High	2400000	4800000	3500000	3.14099	High	0	3.891e-05
FALSE	High	[R].FLFENQTPAHVYYR.[W]			0.000127341	0	1	2	4	O15042	O15042 [461-474]	0	1784.88	High	High	High	16000000	33000000	21000000	4.03499	High	0	4.736e-05
FALSE	High	[K].LYSILQGDSPTK.[W]			0.000231969	0	1	1	3	O15042	O15042 [477-488]	0	1321.7	High	High	High	9300000	16000000	12000000	3.59577	High	0	7.116e-05
FALSE	High	[K].SLDDDLDGVPLDATEDSK.[K]			1.28731e-05	0	1	3	4	O15042	O15042 [731-748]	0	1904.86	High	High	High		1900000	3300000	3.96823	High	0	8.129e-05
FALSE	High	[K].KSNLELFKEELK.[Q]			0.000251151	0	1	4	3	O15042	O15042 [201-212]	2	1477.83	High	High	High	5200000	9800000	6900000	3.90318	High	5.393e-05	0.0001742
FALSE	High	[K].VAPSKWEAVDESELEAQAVTTSK.[W]			7.26904e-07	0	1	3	3	O15042	O15042 [756-778]	1	2475.22	High	High	High	2900000	5700000	4000000	6.08788	High	0	1.743e-07
FALSE	High	[R].SSDVHSSGSSDAHMDASGPSDSDMPSR.[T]			6.41299e-05	0	1	5	2	O15042	O15042 [18-44]	0	2706.06	Not Found	High	High		3900000	3800000	3.11757	High	0	1.65e-05
FALSE	High	[R].GGVVNAAKEEHETDEK.[R]			6.06766e-05	0	1	6	3	O15042	O15042 [138-153]	1	1712.81	High	High	High	800000	3100000	2600000	4.0495	High	9.476e-05	0.0005192
FALSE	High	[R].GGVVNAAKEEHETDEKR.[G]			2.81945e-05	0	1	6	7	O15042	O15042 [138-154]	2	1868.91	High	High	High	5200000	13000000	15000000	4.44439	High	0	7.089e-06
FALSE	High	[R].TIQGHLQSENFK.[Q]			0.000236138	0	1	2	7	O15042	O15042 [636-647]	0	1401.71	High	High	High	20000000	23000000	21000000	3.46974	High	0	7.304e-05
FALSE	High	[K].KPGQSFQEQVEHYRDK.[L]			0.000118879	0	1	3	5	O15042	O15042 [866-881]	1	1975.96	High	High	High	20000000	33000000	28000000	4.41688	High	0	7.237e-05
FALSE	High	[R].AWEDWAIYPEPFLIK.[L]			0.000126428	0	1	2	4	O15042	O15042 [656-670]	0	1877.95	High	High	High	220000	390000	340000	3.79106	High	0	3.429e-05
FALSE	High	[R].FADQKNPPNQSSNERPPSLLVIETK.[K]			0.000614385	0.000139255	1	4	2	O15042	O15042 [164-188]	1	2809.45	Not Found	High	High		22000000	9400000	2.81535	High	5.393e-05	0.0002348
FALSE	High	[R].LKNPNAPMLPPPK.[N]			0.000266628	0.000139255	1	4	5	O15042	O15042 [391-403]	1	1416.8	High	High	High		2200000	1400000	3.15347	High	5.393e-05	8.693e-05
FALSE	High	[K].FQDELESGKRPK.[K]			0.00158444	0.000410646	1	3	4	O15042	O15042 [854-865]	1	1433.74	High	Not Found	High	5300000		7200000	2.77929	High	0.0003201	0.002007
FALSE	High	[K].SNLELFKEELK.[Q]			0.00404942	0.000672379	1	4	3	O15042	O15042 [202-212]	1	1349.73	High	High	Not Found		7000000		2.76152	High	0.0002621	0.001407
FALSE	High	[R].LYLVSDVLYNSSAK.[V]			0.00585872	0.000854542	1	2	2	O15042	O15042 [595-608]	0	1571.83	Not Found	High	High		4500000	3600000	1.80382	High	0.001678	0.01097
FALSE	High	[K].FQDELESGK.[R]			0.00736734	0.00101398	1	3	3	O15042	O15042 [854-862]	0	1052.49	High	High	High	2800000	5800000		2.1051	High	0.001809	0.01217
FALSE	High	[K].NGSFWRPPPLNPYLHGMSEEQETEAFVEEPSKK.[G]			0.00743069	0.00101398	1	2	1	O15042	O15042 [499-531]	1	3830.81	High	Not Found	Not Found	760000			2.25957	High	0.0003703	0.00257
FALSE	High	[R].NLLALIHR.[M]			0.012583	0.00177683	1	2	6	O15042	O15042 [426-433]	0	949.594	High	High	High	14000000	27000000	20000000	2.46268	High	0.0006524	0.004407
FALSE	High	[R].DKLEEILR.[G]			0.0187273	0.00273209	1	2	2	O15042	O15042 [540-547]	1	1015.58	High	High	Not Found	8800000	16000000		2.66154	High	0.0009973	0.006714
FALSE	High	[R].FEPPQSDSDGQRR.[S]			0.0215298	0.00325673	1	4	1	O15042	O15042 [231-243]	1	1518.69	Not Found	Not Found	High			8100000	1.90334	High	0.001196	0.007794
FALSE	High	[K].LQNIFLGLVNIIEEK.[E]			0.0237241	0.00348942	1	2	1	O15042	O15042 [671-685]	0	1743.01	Not Found	High	Not Found		86000		3.27691	High	0.001272	0.008594
FALSE	High	[R].LSRFEPPQSDSDGQRR.[S]			0.025093	0.00370711	1	4	1	O15042	O15042 [228-243]	2	1874.91	High	Not Found	Not Found	2600000			2.94365	High	0.001371	0.009148
FALSE	High	[K].VANASYYR.[K]			0.0303419	0.00449208	1	2	2	O15042	O15042 [609-616]	0	943.463	Not Found	High	High		8300000	6500000	2.15409	High	0.001701	0.0112
FALSE	High	[R].EINNPMFR.[F]			0.032823	0.00475832	1	2	4	O15042	O15042 [453-460]	0	1020.49	High	High	High	13000000	20000000	16000000	1.70211	High	0.002802	0.02052
FALSE	High	[R].FGPLASVK.[I]			0.0528454	0.00744959	1	4	4	O15042	O15042 [297-304]	0	818.477	High	High	High	23000000	32000000	25000000	2.32447	High	0.003182	0.0224
FALSE	High	[K].NPPNQSSNERPPSLLVIETK.[K]			0.064882	0.00979102	1	4	1	O15042	O15042 [169-188]	0	2220.16	Not Found	High	Not Found		5000000		2.26894	High	0.003681	0.02605
FALSE	High	[R].NPSTVEAFDLAQSNSEHSR.[H]			0.000249332	0	1	1	2	O15067	O15067 [213-231]	0	2088.96	Not Found	High	High		2800000	1500000	4.02372	High	0	7.887e-05
FALSE	High	[R].GHLLYVALSPGQHR.[L]			0.00125226	0.000139255	1	1	1	O15067	O15067 [849-862]	0	1547.84	Not Found	High	Not Found		3200000		2.35903	High	9.476e-05	0.0004578
FALSE	High	[K].ELSDPAGAIIYTSR.[F]			0.00325699	0.000580472	1	2	1	O15067	O15067 [528-541]	0	1492.76	High	Not Found	Not Found	900000			1.77409	High	0.0002329	0.00114
FALSE	High	[R].VGPGPALMLR.[G]			0.00371233	0.000672379	1	2	3	O15067	O15067 [1211-1220]	0	1010.58	High	High	High	950000	2400000	2000000	2.20965	High	0.0002621	0.001296
FALSE	High	[R].FQQQQGLR.[H]			0.0111499	0.00163601	1	1	1	O15067	O15067 [295-302]	0	1004.53	Not Found	High	Not Found		1400000		2.30045	High	0.0006069	0.003911
FALSE	High	[R].KPPMLQPLALPPGLSVHQALER.[V]			0.0170898	0.00242868	1	1	1	O15067	O15067 [646-667]	0	2392.35	Not Found	Not Found	High				3.06483	High	0.0009168	0.00611
FALSE	High	[K].ASSEGGTAAGAGLDSLHK.[N]			0.000215873	0	1	2	2	O15143	O15143 [309-326]	0	1628.79	Not Found	High	High		3400000	3000000	3.28995	High	0	6.463e-05
FALSE	High	[R].TWKPTLVILR.[I]			0.000599546	0.000139255	1	7	3	O15143	O15143 [85-94]	0	1226.76	High	High	High	120000	1400000	1200000	2.34924	High	5.393e-05	0.0002294
FALSE	High	[R].NAYVWTLK.[G-]			0.0336061	0.0048981	1	8	2	O15143	O15143 [75-82]	0	994.536	Not Found	High	High		1600000	1100000	1.78773	High	0.001833	0.01247
FALSE	High	[K].NSVSQISVLSGGK.[A]			0.034954	0.00518689	1	1	1	O15143	O15143 [327-339]	0	1275.69	Not Found	Not Found	High			1800000	2.53406	High	0.001978	0.01308
FALSE	High	[R].DNTINLIHTFR.[D]			0.0122618	0.00177683	1	2	1	O15144	O15144 [238-248]	0	1343.71	Not Found	Not Found	High			1900000	1.98772	High	0.0006524	0.00432
FALSE	High	[K].LIGNMALLPIR.[S]			0.00164414	0.000410646	1	3	2	O15145	O15145 [15-25]	0	1210.73	Not Found	High	High		810000	680000	2.21063	High	0.0003703	0.002619
FALSE	High	[K].VLVYNNTSIVQDEILAHR.[L]			9.87949e-05	0	1	4	3	O15160	O15160 [92-109]	0	2084.11	High	High	High	780000	2000000	910000	3.13823	High	0.0002329	0.0011
FALSE	High	[R].ILLAEVPTMAVEK.[V]			0.00114141	0.000139255	1	4	3	O15160	O15160 [79-91]	0	1413.8	High	High	High	430000	730000	690000	3.53029	High	9.476e-05	0.0004213
FALSE	High	[R].VVLGEFGVR.[N]			0.0141889	0.00184463	1	3	1	O15160	O15160 [14-22]	0	975.562	Not Found	Not Found	High				1.97833	High	0.0006732	0.005005
FALSE	High	[K].FSPVATASYR.[L]			0.0634686	0.00928353	1	1	1	O15160	O15160 [225-234]	0	1098.56	Not Found	Not Found	High			1800000	1.49742	High	0.003561	0.02538
FALSE	High	[R].KGGLASDLK.[H]			0.025093	0.00370711	1	3	1	O15195	O15195 [117-125]	1	888.515	Not Found	High	Not Found		7600000		2.22798	High	0.001371	0.009128
FALSE	High	[R].AVAVDSTGTYMATSGLDHQLK.[I]			0.00198203	0.000580472	1	4	1	O15213	O15213 [364-384]	0	2165.05	Not Found	High	Not Found		1300000		2.98135	High	0.0002329	0.0007076
FALSE	High	[K].ASPPSLEQPYLTHR.[L]			0.025906	0.00384079	1	1	1	O15213	O15213 [432-445]	0	1595.82	Not Found	High	Not Found		3000000		2.45793	High	0.001414	0.009452
FALSE	High	[K].IVAALNAR.[A]			0.0447132	0.00621422	1	4	2	O15213	O15213 [309-316]	0	827.51	High	High	Not Found	470000	1200000		2.06585	High	0.002377	0.01709
FALSE	High	[K].EVNEQTHFASMPR.[D]			0.000231969	0	1	1	3	O15226	O15226 [82-94]	0	1545.71	High	High	High	4300000	6500000	6300000	3.09403	High	5.393e-05	0.0001723
FALSE	High	[K].DASGQPIFNASAK.[H]			0.000636163	0.000139255	1	1	4	O15226	O15226 [323-335]	0	1305.64	High	High	High	2300000	3600000	3700000	3.40214	High	5.393e-05	0.0002432
FALSE	High	[K].TNPEYIYAPLK.[E]			0.000491298	0.000139255	1	1	2	O15226	O15226 [212-222]	0	1308.68	High	Not Found	High	1600000		1600000	2.90553	High	5.393e-05	0.0001864
FALSE	High	[R].MTVEYVYER.[M]			0.00271126	0.000580472	1	1	1	O15226	O15226 [464-472]	0	1189.56	High	Not Found	Not Found	1700000			2.50234	High	0.0002329	0.0009585
FALSE	High	[R].EGLGLDVER.[V]			0.00401729	0.000672379	1	1	3	O15226	O15226 [589-597]	0	987.511	High	High	High	3000000	3700000	4000000	2.4653	High	0.0009168	0.006253
FALSE	High	[K].TVKYEAAGEAVK.[T]			0.0130237	0.00177683	1	1	3	O15226	O15226 [498-509]	1	1265.67	High	High	High	1400000	1500000	2400000	3.20188	High	0.005446	0.04275
FALSE	High	[K].GAVEDVISR.[N]			0.0200034	0.00297103	1	1	3	O15226	O15226 [525-533]	0	945.5	High	High	High	3100000	4700000	4700000	3.06775	High	0.002021	0.01343
FALSE	High	[R].SESHTDLTFSR.[E]			0.0233453	0.00341259	1	1	2	O15226	O15226 [616-626]	0	1279.59	High	Not Found	High	4700000		7200000	1.76013	High	0.006437	0.05231
FALSE	High	[K].NLSNPEMTSGSDKINYTYMLTR.[C]			0.027603	0.00421176	1	1	1	O15226	O15226 [184-205]	1	2535.19	High	Not Found	Not Found	640000			2.64156	High	0.00154	0.01008
FALSE	High	[R].QEDPYGPQTK.[E]			0.0355088	0.00548453	1	1	1	O15226	O15226 [72-81]	0	1162.54	Not Found	High	Not Found		590000		2.75503	High	0.002021	0.01326
FALSE	High	[K].LTATIWK.[N]			0.0443565	0.00621422	1	1	3	O15226	O15226 [177-183]	0	832.493	High	High	High	3300000	4500000	3900000	2.03465	High	0.003182	0.02244
FALSE	High	[R].DIEQIIR.[N]			0.0571202	0.00832875	1	1	1	O15226	O15226 [605-611]	0	886.499	High	Not Found	Not Found	2400000			1.99334	High	0.003182	0.02245
FALSE	High	[K].SGEGIREPISVK.[E]			0.0639373	0.00948862	1	1	1	O15226	O15226 [572-583]	1	1271.7	Not Found	Not Found	High			5800000	2.84868	High	0.003603	0.02558
FALSE	High	[R-].MWFQWSEQR.[D]			0.0369367	0.00554572	1	3	1	O15260	O15260 [44-52]	0	1297.58	High	Not Found	Not Found	470000			1.41604	High	0.002059	0.01391
FALSE	High	[K].LAYMPHTFFIGDHANMFPHLK.[K]			0.000211104	0	1	1	3	O15294	O15294 [696-716]	0	2487.21	High	High	High	3600000	1500000	1700000	3.24616	High	0	6.275e-05
FALSE	High	[-R].MLSFQGLAELAHR.[E]	1xOxidation [M1]		0.000210508	0	1	2	2	O15294	O15294 [18-30]	0	1488.76	High	Not Found	High	1100000		1800000	3.36807	High	0	6.246e-05
FALSE	High	[-R].MLSFQGLAELAHR.[E]			2.85415e-05	0	1	2	2	O15294	O15294 [18-30]	0	1472.77	High	Not Found	High	3600000		4800000	4.18853	High	0	7.163e-06
FALSE	High	[R].ISPTFADAYSNMGNTLK.[E]			1.21e-05	0	1	1	3	O15294	O15294 [390-406]	0	1829.87	High	High	High	3000000	1100000	2400000	4.21066	High	0	2.996e-06
FALSE	High	[R].FPAVGEPNIQQYAQNMGLPQNR.[I]			4.88361e-06	0	1	1	2	O15294	O15294 [878-899]	0	2472.21	High	Not Found	High	3600000		3900000	5.06014	High	0	4.601e-06
FALSE	High	[R].EYQAGDFEAAER.[H]			0.000126428	0	1	2	3	O15294	O15294 [31-42]	0	1385.6	High	High	High	4400000	1600000	5000000	3.3036	High	0	3.428e-05
FALSE	High	[K].ALEVFPEFAAAHSNLASVLQQQGK.[L]			0.000169452	0	1	1	5	O15294	O15294 [353-376]	0	2555.33	High	Not Found	High	3000000		4200000	3.46863	High	0.0003509	0.002086
FALSE	High	[R].KALEVFPEFAAAHSNLASVLQQQGK.[L]			6.77628e-05	0	1	1	2	O15294	O15294 [352-376]	1	2683.42	High	Not Found	High	2600000			4.40533	High	0	4.522e-05
FALSE	High	[K].QNPLLAEAYSNLGNVYKER.[G]			0.000161812	0	1	2	3	O15294	O15294 [84-102]	1	2179.11	High	Not Found	High	1500000		1600000	3.98303	High	0	4.522e-05
FALSE	High	[K].IDPSTLQMWANILK.[R]			0.000115034	0	1	1	2	O15294	O15294 [853-866]	0	1629.87	High	Not Found	High	400000			3.86522	High	0	3.081e-05
FALSE	High	[R].VPNSVLWLLR.[F]			0.00092369	0.000139255	1	1	3	O15294	O15294 [868-877]	0	1196.72	High	High	High	1500000	650000	1800000	2.55369	High	9.476e-05	0.0003551
FALSE	High	[K].DSGNIPEAIASYR.[T]			0.000272398	0.000139255	1	1	4	O15294	O15294 [441-453]	0	1392.68	High	High	High	3700000	1800000	5200000	2.35329	High	9.476e-05	0.0003671
FALSE	High	[K].QNPLLAEAYSNLGNVYK.[E]			0.00058249	0.000139255	1	2	3	O15294	O15294 [84-100]	0	1893.97	High	Not Found	High	2000000		1900000	3.71385	High	0.0002621	0.001372
FALSE	High	[R].AIQINPAFADAHSNLASIHK.[D]			0.000571557	0.000139255	1	1	5	O15294	O15294 [421-440]	0	2118.11	High	High	High	7500000	5600000	1400000	3.60311	High	9.476e-05	0.0004129
FALSE	High	[K].LVSIVADQLEK.[N]			0.000517202	0.000139255	1	1	3	O15294	O15294 [489-499]	0	1214.7	High	High	High	9600000	4000000	13000000	3.36507	High	5.393e-05	0.0001975
FALSE	High	[K].AFLDSLPDVK.[I]			0.0010934	0.000139255	1	1	5	O15294	O15294 [743-752]	0	1104.59	High	High	High	12000000	5500000	14000000	2.89235	High	9.476e-05	0.0004047
FALSE	High	[R].AIQINPAFADAHSNLASIHKDSGNIPEAIASYR.[T]			0.000274351	0.000139255	1	1	4	O15294	O15294 [421-453]	1	3491.77	High	Not Found	High	6000000		8200000	3.71126	High	5.393e-05	9.053e-05
FALSE	High	[K].LGTDLEYLKK.[V]			0.00113441	0.000139255	1	1	3	O15294	O15294 [983-992]	1	1179.66	High	High	High	8200000	3500000	9400000	3.07503	High	9.476e-05	0.0004182
FALSE	High	[R].IIFSPVAPKEEHVR.[R]			0.000475341	0.000139255	1	1	6	O15294	O15294 [900-913]	1	1621.91	High	High	High	14000000	5800000	17000000	3.21879	High	5.393e-05	0.0001802
FALSE	High	[R].GQLQEAIEHYR.[H]			0.000456736	0.000139255	1	2	7	O15294	O15294 [103-113]	0	1343.67	High	High	High	20000000	8800000	26000000	3.05262	High	5.393e-05	0.0002444
FALSE	High	[R].EQGNIEEAVR.[L]			0.000649155	0.000139255	1	1	4	O15294	O15294 [339-348]	0	1144.56	High	High	High	7400000	3700000	13000000	2.93401	High	5.393e-05	0.0002484
FALSE	High	[K].NRQEYEDIAVK.[L]			0.000458533	0.000139255	1	1	2	O15294	O15294 [972-982]	1	1364.68	High	Not Found	Not Found	1200000			3.13283	High	0.0002329	0.001014
FALSE	High	[K].LQEALMHYK.[E]			0.00158444	0.000410646	1	1	3	O15294	O15294 [377-385]	0	1132.58	High	High	High	10000000	3700000	12000000	3.19745	High	0.0005232	0.003382
FALSE	High	[K].RVPNSVLWLLR.[F]			0.00222554	0.000580472	1	1	2	O15294	O15294 [867-877]	1	1352.82	High	Not Found	High	1900000		1800000	2.97799	High	0.0002329	0.000793
FALSE	High	[K].LGTDLEYLK.[K]			0.00401729	0.000672379	1	1	3	O15294	O15294 [983-991]	0	1051.57	High	High	High	5500000	2700000	6200000	2.61348	High	0.0002621	0.001402
FALSE	High	[R].IVLNGIDLK.[A]			0.00491954	0.000759398	1	1	2	O15294	O15294 [734-742]	0	984.609	High	Not Found	High	11000000		15000000	2.39581	High	0.0003703	0.002634
FALSE	High	[K].KLVSIVADQLEK.[N]			0.00605929	0.000949136	1	1	2	O15294	O15294 [488-499]	1	1342.79	High	Not Found	High			3300000	3.60889	High	0.0003509	0.002103
FALSE	High	[R].ISSPLFNTK.[Q]			0.00749462	0.00101398	1	1	3	O15294	O15294 [1002-1010]	0	1006.56	High	Not Found	High	18000000		19000000	2.44106	High	0.002123	0.0148
FALSE	High	[R].FPAVGEPNIQQYAQNMGLPQNR.[I]	1xOxidation [M16]		0.0139484	0.00184463	1	1	1	O15294	O15294 [878-899]	0	2488.2	Not Found	Not Found	High			1300000	3.65314	High	0.0006732	0.004942
FALSE	High	[K].AATGEEVPR.[T]			0.0143105	0.00184463	1	1	3	O15294	O15294 [817-825]	0	929.469	Not Found	High	High		850000	2900000	2.49513	High	0.0006732	0.005072
FALSE	High	[K].ERGQLQEAIEHYR.[H]			0.0305815	0.0045612	1	2	1	O15294	O15294 [101-113]	1	1628.81	Not Found	Not Found	High				2.52262	High	0.001701	0.01132
FALSE	High	[K].QYTMELER.[L]			0.0443565	0.00621422	1	1	2	O15294	O15294 [1011-1018]	0	1069.5	Not Found	High	High		2400000	11000000	1.8751	High	0.002354	0.01692
FALSE	High	[R].SDLGNLLK.[A]			0.054953	0.00763621	1	2	3	O15294	O15294 [161-168]	0	859.488	High	High	High	11000000	2800000	12000000	2.08865	High	0.002906	0.02148
FALSE	High	[R].LPLPYGFSAMQGWR.[V]			0.000209913	0	1	1	3	O15355	O15355 [23-36]	0	1622.81	High	High	High	730000	1100000	1000000	2.98419	High	5.393e-05	9.462e-05
FALSE	High	[K].EEPGSDSGTTAVVALIR.[G]			5.7396e-05	0	1	1	2	O15355	O15355 [321-337]	0	1701.87	Not Found	High	High		900000	990000	3.77044	High	0	1.475e-05
FALSE	High	[K].ALEDAFLAIDAK.[L]			0.000275006	0.000139255	1	1	2	O15355	O15355 [93-104]	0	1276.68	High	High	Not Found		2100000		2.6549	High	5.393e-05	0.0001771
FALSE	High	[K].AYTGFSSNSER.[G]			0.000697978	0.000139255	1	1	3	O15355	O15355 [210-220]	0	1218.54	High	High	High	1200000	3200000	3900000	2.50813	High	5.393e-05	0.0002655
FALSE	High	[K].QLIVANAGDSR.[C]			0.000697978	0.000139255	1	1	3	O15355	O15355 [340-350]	0	1143.61	High	High	High	10000000	11000000	3100000	3.17875	High	5.393e-05	0.0002656
FALSE	High	[K].NLPPEEQMISALPDIK.[V]			0.00169567	0.000533055	1	1	2	O15355	O15355 [410-425]	0	1794.93	Not Found	High	High		940000	1000000	2.53533	High	0.0002255	0.0006074
FALSE	High	[K].YLPDIIKDQK.[A]			0.00313682	0.000580472	1	1	3	O15355	O15355 [74-83]	1	1232.69	High	High	High	3500000	6300000	6100000	2.74035	High	0.0002329	0.001101
FALSE	High	[R].AIGDHFYKR.[N]			0.00383081	0.000672379	1	1	2	O15355	O15355 [399-407]	1	1106.57	High	Not Found	High	2400000		5000000	2.6203	High	0.0002621	0.001333
FALSE	High	[K].LTTEEVIK.[E]			0.0191971	0.00280899	1	1	3	O15355	O15355 [105-112]	0	932.53	High	High	High	3400000	6400000	6200000	2.2107	High	0.001021	0.006876
FALSE	High	[K].ALDMSYDHKPEDEVELAR.[I]			0.0273855	0.00421176	1	1	1	O15355	O15355 [359-376]	0	2117.98	Not Found	Not Found	High			1200000	2.1452	High	0.00154	0.01005
FALSE	High	[R].SDWEVKEEMDFPQLMK.[M]			0.000190465	0	1	2	3	O15371	O15371 [166-181]	1	2011.91	High	High	High	870000	1400000	1500000	3.65613	High	0	6.512e-05
FALSE	High	[K].RIFHTVTTTDDPVIR.[K]			9.91666e-05	0	1	3	3	O15371	O15371 [222-236]	1	1770.95	High	High	High	2900000	5200000	4600000	3.67286	High	0	2.628e-05
FALSE	High	[K].VADWTGATYQDKR.[Y]			0.000191629	0	1	4	5	O15371	O15371 [42-54]	1	1510.73	High	High	High	26000000	42000000	36000000	3.50254	High	5.393e-05	0.0001205
FALSE	High	[R].YNFPNPNPFVEDDMDKNEIASVAYR.[Y]			2.84253e-05	0	1	1	3	O15371	O15371 [335-359]	1	2945.34	High	High	High	2400000	5200000	4400000	4.7262	High	0	7.22e-06
FALSE	High	[R].IFHTVTTTDDPVIR.[K]			0.000193379	0	1	3	5	O15371	O15371 [223-236]	0	1614.85	High	High	High	25000000	39000000	31000000	4.22968	High	5.393e-05	0.0001115
FALSE	High	[R].NMLQFNLQILPK.[S]			0.000262224	0.000139255	1	3	3	O15371	O15371 [113-124]	0	1458.81	High	High	High	1400000	2200000	1900000	3.53755	High	5.393e-05	8.483e-05
FALSE	High	[R].YNFPNPNPFVEDDMDKNEIASVAYR.[Y]	1xOxidation [M14]		0.000417414	0.000139255	1	1	1	O15371	O15371 [335-359]	1	2961.34	High	Not Found	Not Found				3.01254	High	5.393e-05	0.0001558
FALSE	High	[R].SVYSWDIVVQR.[V]			0.000514948	0.000139255	1	2	3	O15371	O15371 [261-271]	0	1351.7	High	High	High	4100000	5900000	5000000	3.09296	High	5.393e-05	0.0001964
FALSE	High	[R].IFHTVTTTDDPVIRK.[L]			0.000614385	0.000139255	1	3	2	O15371	O15371 [223-237]	1	1742.94	High	High	Not Found	3100000	5400000		3.44169	High	5.393e-05	0.0002346
FALSE	High	[K].YLILKDPNK.[Q]			0.00323248	0.000580472	1	2	8	O15371	O15371 [506-514]	1	1103.65	High	High	High	17000000	23000000	19000000	2.61273	High	0.0002329	0.001132
FALSE	High	[R].WKLGDDIDLIVR.[C]			0.0052559	0.000759398	1	1	2	O15371	O15371 [363-374]	1	1442.8	Not Found	High	High		600000	490000	3.27881	High	0.0003703	0.002702
FALSE	High	[R].DMPYQPFSK.[G]			0.0169473	0.00242868	1	4	3	O15371	O15371 [27-35]	0	1112.51	High	Not Found	High	7300000		5500000	1.62347	High	0.002021	0.01334
FALSE	High	[R].GAVIATELK.[N]			0.03468	0.00518689	1	1	5	O15371	O15371 [418-426]	0	901.535	High	High	High	24000000	37000000	33000000	2.32826	High	0.001927	0.01296
FALSE	High	[K].TLNEWDSR.[H]			0.0378228	0.0055905	1	1	6	O15371	O15371 [395-402]	0	1020.47	High	High	High	10000000	16000000	16000000	2.31503	High	0.002628	0.01943
FALSE	High	[K].AVANESGLNFISVK.[G]			0.0520199	0.0074037	1	1	1	O15381	O15381 [634-647]	0	1448.77	Not Found	High	Not Found		1500000		2.69116	High	0.002787	0.02018
FALSE	High	[K].LHKPPADSGVDLR.[E]			0.000149703	0	1	1	6	O15427	O15427 [429-441]	0	1404.76	High	High	High	4100000	7100000	10000000	3.37592	High	0	4.138e-05
FALSE	High	[R].LLDLSVFR.[D]			0.0419403	0.00602421	1	5	1	O15427	O15427 [217-224]	0	962.567	Not Found	High	Not Found		1200000		2.18123	High	0.002269	0.01593
FALSE	High	[R].DQEKPYFSSFDSGASTNRK.[E]			2.895e-06	0	1	3	5	O15504	O15504 [74-92]	1	2163.99	High	High	High	3900000	1500000	4500000	4.36165	High	0	1.046e-05
FALSE	High	[R].LEYHNFLTSNNLQSYLNSVQR.[L]			1.37515e-05	0	1	2	4	O15504	O15504 [160-180]	0	2540.25	High	High	High	3800000	2300000	5100000	6.01538	High	0	4.788e-06
FALSE	High	[R].YSNVIQPSSFSK.[S]			0.000252975	0	1	3	3	O15504	O15504 [54-65]	0	1356.68	High	High	High	20000000	13000000	22000000	3.32194	High	0.0007254	0.005502
FALSE	High	[R].DKLTVEELEQFQSK.[K]			0.00130782	0.000139255	1	2	3	O15504	O15504 [391-404]	1	1693.86	High	High	High	2900000	3000000	4300000	3.26096	High	0.0002329	0.001007
FALSE	High	[K].EGFGLSENPFASLSPDEQKDEK.[K]			0.000273047	0.000139255	1	3	3	O15504	O15504 [93-114]	1	2424.12	High	High	High	2100000	1400000	2900000	2.70821	High	5.393e-05	9.003e-05
FALSE	High	[K].SPAASSFGSPGFSGLPASLATGPVR.[A]			0.000297904	0.000139255	1	2	5	O15504	O15504 [305-329]	0	2318.18	High	Not Found	High	5100000		2400000	4.94324	High	9.476e-05	0.0003527
FALSE	High	[K].KPNISGFTDISPEELR.[L]			0.00163403	0.000410646	1	2	3	O15504	O15504 [144-159]	0	1802.93	High	High	Not Found	3200000	1500000		3.27424	High	0.00229	0.01645
FALSE	High	[K].IPLKPPPLELLNV.[-]			0.00280987	0.000580472	1	1	5	O15504	O15504 [411-423]	0	1442.9	High	High	High	12000000	6500000	13000000	3.03432	High	0.0002329	0.0009913
FALSE	High	[R].DQEKPYFSSFDSGASTNR.[K]			0.00749462	0.00101398	1	3	1	O15504	O15504 [74-91]	0	2035.9	Not Found	Not Found	High			3100000	3.26171	High	0.0003703	0.002601
FALSE	High	[K].VALLSDVK.[D]			0.0198398	0.00297103	1	1	2	O15504	O15504 [201-208]	0	844.514	High	Not Found	High	5300000			2.31825	High	0.001395	0.009182
FALSE	High	[K].KKPNISGFTDISPEELR.[L]			0.022061	0.00325673	1	2	3	O15504	O15504 [143-159]	1	1931.02	High	High	Not Found	2600000	2200000		3.01786	High	0.001196	0.007974
FALSE	High	[K].ALVTGYFMQVAHLER.[T]			0.000190465	0	1	1	3	O43143	O43143 [692-706]	0	1734.9	High	High	High	2200000	4000000	2200000	2.66262	High	0	5.512e-05
FALSE	High	[R].FAHIDGDHLTLLNVYHAFK.[Q]			4.23115e-05	0	1	1	5	O43143	O43143 [617-635]	0	2211.13	High	High	High	2100000	4200000	3300000	4.14215	High	5.393e-05	8.558e-05
FALSE	High	[R].ASTNAMLISAGLPPLK.[A]			2.27979e-05	0	1	1	7	O43143	O43143 [63-78]	0	1583.88	High	High	High	3000000	5300000	2800000	3.71834	High	0	5.687e-06
FALSE	High	[R].HQSFVLVGETGSGK.[T]			0.000142128	0	1	1	6	O43143	O43143 [153-166]	0	1445.74	High	High	High	14000000	23000000	21000000	3.37858	High	5.393e-05	0.00015
FALSE	High	[R].YGVIILDEAHER.[T]			0.000204567	0	1	1	7	O43143	O43143 [254-265]	0	1414.73	High	High	High	22000000	40000000	30000000	3.54265	High	0	6.024e-05
FALSE	High	[K].IIPLYSTLPPQQQQR.[I]			7.29927e-05	0	1	1	14	O43143	O43143 [385-399]	0	1781.99	High	High	High	1200000	1400000	1200000	3.08813	High	0	3.268e-05
FALSE	High	[K].TEMQDNTYPEILR.[S]			0.000181819	0	1	1	3	O43143	O43143 [492-504]	0	1609.75	High	High	High	2400000		3400000	2.83249	High	0	5.206e-05
FALSE	High	[R].IRVESLLVTAISK.[A]			0.000146641	0	1	1	4	O43143	O43143 [451-463]	1	1428.88	High	High	High	6600000	13000000	8900000	4.29807	High	0	4.04e-05
FALSE	High	[R].KALVTGYFMQVAHLER.[T]			0.00024752	0	1	1	5	O43143	O43143 [691-706]	1	1862.99	High	High	High	1200000	2900000	1600000	4.06294	High	0	7.816e-05
FALSE	High	[R].HRLDLGEDYPSGK.[K]			3.22492e-05	0	1	1	6	O43143	O43143 [5-17]	1	1486.73	High	High	High	18000000	29000000	27000000	3.98402	High	0	8.119e-06
FALSE	High	[R].TLATDILMGVLK.[E]	1xOxidation [M8]		0.000202199	0	1	1	7	O43143	O43143 [266-277]	0	1290.73	High	High	High	1000000	1600000	1700000	3.82457	High	0	5.938e-05
FALSE	High	[R].TLATDILMGVLK.[E]			0.000230183	0	1	1	4	O43143	O43143 [266-277]	0	1274.74	High	High	High	4900000	7600000	5700000	3.30108	High	0	7.046e-05
FALSE	High	[R].SNLGSVVLQLK.[K]			0.000310187	0.000139255	1	1	6	O43143	O43143 [505-515]	0	1157.69	High	High	High	9200000	17000000	13000000	3.31955	High	5.393e-05	0.0001077
FALSE	High	[R].LQLPVWEYKDR.[F]			0.000712943	0.000139255	1	1	4	O43143	O43143 [135-145]	1	1446.77	High	High	High	9600000	25000000	16000000	3.06116	High	0.0003509	0.002185
FALSE	High	[R].THPVEIFYTPEPERDYLEAAIR.[T]			0.00119176	0.000139255	1	1	2	O43143	O43143 [316-337]	1	2646.32	Not Found	High	High				2.98994	High	9.476e-05	0.0004365
FALSE	High	[R].EAMNDPLLER.[Y]			0.0010934	0.000139255	1	1	6	O43143	O43143 [244-253]	0	1187.57	High	High	High	13000000	23000000	18000000	2.79442	High	9.476e-05	0.0004815
FALSE	High	[R].EAMNDPLLER.[Y]	1xOxidation [M3]		0.0012292	0.000139255	1	1	2	O43143	O43143 [244-253]	0	1203.57	High	High	Not Found	2000000	360000		2.28371	High	9.476e-05	0.0004488
FALSE	High	[K].AYKTEMQDNTYPEILR.[S]			0.000327036	0.000139255	1	1	5	O43143	O43143 [489-504]	1	1971.95	High	High	High	5900000	13000000	7900000	3.01656	High	5.393e-05	0.0001739
FALSE	High	[R].LQLPVWEYK.[D]			0.00275012	0.000580472	1	1	2	O43143	O43143 [135-143]	0	1175.65	High	High	Not Found	1100000			2.43063	High	0.0002329	0.0009723
FALSE	High	[R].RVAAMSVAQR.[V]			0.00538863	0.000759398	1	1	2	O43143	O43143 [195-204]	1	1088.6	High	Not Found	High	2400000		3000000	2.78356	High	0.009645	0.0791
FALSE	High	[R].SLMSADNVR.[Q]			0.00552511	0.000854542	1	1	3	O43143	O43143 [653-661]	0	992.483	High	High	High	13000000	21000000	21000000	2.41056	High	0.0003201	0.001916
FALSE	High	[K].RLQLPVWEYKDR.[F]			0.00775624	0.00101398	1	1	2	O43143	O43143 [134-145]	2	1602.88	High	High	Not Found	1800000	3400000		2.16419	High	0.009812	0.08151
FALSE	High	[R].SLMSADNVR.[Q]	1xOxidation [M3]		0.0140682	0.00184463	1	1	2	O43143	O43143 [653-661]	0	1008.48	Not Found	High	Not Found		930000		2.2425	High	0.0006732	0.004949
FALSE	High	[K].RLQLPVWEYK.[D]			0.0178178	0.00257495	1	1	1	O43143	O43143 [134-143]	1	1331.75	Not Found	High	Not Found		1200000		2.64697	High	0.0009168	0.006353
FALSE	High	[R].IFEPPPPK.[K]			0.02101	0.00311929	1	1	7	O43143	O43143 [400-407]	0	924.519	High	High	High	11000000	16000000	13000000	2.25746	High	0.001151	0.007564
FALSE	High	[R].IMDRFNLPR.[R]			0.0224214	0.00325673	1	1	2	O43143	O43143 [667-675]	1	1161.62	Not Found	High	High		13000000	9900000	2.71898	High	0.001196	0.008084
FALSE	High	[R].DYYINIR.[K]			0.0399815	0.00584578	1	1	2	O43143	O43143 [684-690]	0	956.484	High	High	Not Found	7700000	12000000		1.63645	High	0.00219	0.0151
FALSE	High	[R].FTDILVR.[H]			0.0553818	0.00769703	1	1	6	O43143	O43143 [146-152]	0	863.499	High	High	High	18000000	29000000	23000000	2.21425	High	0.008284	0.07012
FALSE	High	[R].EVDDLGPEVGDIK.[I]			0.0566822	0.0082669	1	1	1	O43143	O43143 [372-384]	0	1385.68	Not Found	High	Not Found		13000000		3.4418	High	0.00316	0.0222
FALSE	High	[R].YLNEQLYSGPSSAAQR.[L]			0.000182391	0	1	2	2	O43159	O43159 [253-268]	0	1783.86	Not Found	High	High		1400000	1100000	3.9443	High	0	5.227e-05
FALSE	High	[K].DLTNSHFFLFDFQK.[T]			0.000256648	0	1	2	3	O43159	O43159 [418-431]	0	1758.85	High	High	High	250000	580000	590000	2.5864	High	0	8.211e-05
FALSE	High	[R].LFQEDPEAFLLYHR.[G]			0.00124452	0.000139255	1	2	2	O43159	O43159 [269-282]	0	1777.89	Not Found	High	High		2400000	1700000	2.00887	High	9.476e-05	0.0004558
FALSE	High	[K].HAPINSAQHLDNVDQTGPK.[A]			0.000464007	0.000139255	1	2	1	O43159	O43159 [139-157]	0	2042	Not Found	Not Found	High			1800000	2.62437	High	5.393e-05	0.0001756
FALSE	High	[R].QLLATLR.[A]			0.0611571	0.00895965	1	2	2	O43159	O43159 [39-45]	0	814.515	High	Not Found	High	1300000		1600000	1.80456	High	0.007621	0.06532
FALSE	High	[R].QINVSTDDSEVK.[A]			0.000244511	0	1	1	3	O43172	O43172 [98-109]	0	1334.64	High	High	High	100000000	50000000	1800000	2.89183	High	0	7.683e-05
FALSE	High	[R].NILSVVGTDALKK.[T]			0.000697978	0.000139255	1	1	3	O43172	O43172 [135-147]	1	1357.8	High	High	High	1500000	3100000	2800000	2.96322	High	9.476e-05	0.0003564
FALSE	High	[R].LWIANYSLPR.[A]			0.000665979	0.000139255	1	1	3	O43172	O43172 [179-188]	0	1232.68	High	High	High	1100000	2100000	1300000	2.79209	High	9.476e-05	0.0004531
FALSE	High	[R].GHNTNVGAIVFHPK.[S]			0.000655805	0.000139255	1	1	4	O43172	O43172 [271-284]	0	1490.79	High	High	High	3800000	6600000	5000000	2.97187	High	0.0001857	0.000568
FALSE	High	[K].IWTHPGWSPLK.[T]			0.000454952	0.000139255	1	1	3	O43172	O43172 [476-486]	0	1321.71	High	High	High	2800000	4100000	2700000	3.38597	High	5.393e-05	0.0002469
FALSE	High	[K].TKAPDDLVAPVVK.[K]			0.00169567	0.000533055	1	1	3	O43172	O43172 [14-26]	1	1352.78	High	High	High		7000000		3.21032	High	0.000632	0.004096
FALSE	High	[R].QAEVLAEFERR.[K]			0.00676461	0.00101398	1	1	2	O43172	O43172 [83-93]	1	1347.7	High	High	Not Found	1300000	2600000		2.72315	High	0.0003703	0.002345
FALSE	High	[K].KPHIYYGSLEEKERER.[L]			0.00768994	0.00101398	1	1	1	O43172	O43172 [27-42]	2	2034.04	High	Not Found	Not Found	840000			2.49198	High	0.0003703	0.002657
FALSE	High	[R].ALGEPITLFGEGPAERR.[E]			0.00913652	0.00129251	1	1	1	O43172	O43172 [114-130]	1	1812.96	Not Found	High	Not Found		2100000		2.77768	High	0.0004619	0.003177
FALSE	High	[R].LHKEIPETTR.[T]			0.0200034	0.00297103	1	1	2	O43172	O43172 [198-207]	1	1223.67	High	High	Not Found	300000			2.7457	High	0.002515	0.01772
FALSE	High	[R].AGTGVDNVDLEAATR.[K]			0.000211104	0	1	9	3	O43175	O43175 [76-90]	0	1488.73	High	High	High	4200000	5500000	4700000	3.74767	High	0	7.105e-05
FALSE	High	[R].GGIVDEGALLR.[A]			0.000945844	0.000139255	1	7	3	O43175	O43175 [237-247]	0	1099.61	High	High	High	6700000	8600000	11000000	2.86001	High	0.0002329	0.0008908
FALSE	High	[R].TQTSDPAMLPTMIGLLAEAGVR.[L]			0.000649155	0.000139255	1	3	1	O43175	O43175 [470-491]	0	2272.17	Not Found	High	Not Found				2.85537	High	5.393e-05	0.0002477
FALSE	High	[K].QADVNLVNAK.[L]			0.000679921	0.000139255	1	3	4	O43175	O43175 [385-394]	0	1071.58	High	High	High	3900000	5100000	7200000	3.42082	High	5.393e-05	0.0002591
FALSE	High	[K].VTADVINAAEK.[L]			0.00060838	0.000139255	1	10	3	O43175	O43175 [59-69]	0	1130.61	High	High	High	4500000	7200000	7500000	3.14864	High	9.476e-05	0.0004617
FALSE	High	[K].ILQDGGLQVVEK.[Q]			0.000388215	0.000139255	1	12	3	O43175	O43175 [22-33]	0	1298.73	High	High	High	2700000	4200000	3900000	3.36835	High	5.393e-05	0.0001436
FALSE	High	[K].TLGILGLGR.[I]			0.00173813	0.000533055	1	8	3	O43175	O43175 [147-155]	0	899.567	High	High	High	5500000	7500000	7100000	2.37465	High	0.0002329	0.001082
FALSE	High	[R].DLPLLLFR.[T]			0.0241084	0.00356116	1	4	5	O43175	O43175 [462-469]	0	986.603	High	High	High	3500000	5300000	4700000	1.83615	High	0.001295	0.008746
FALSE	High	[K].GTIQVITQGTSLK.[N]			0.0375249	0.0055905	1	3	3	O43175	O43175 [352-364]	0	1345.77	High	High	High	4800000	6300000	7100000	2.76878	High	0.002059	0.01404
FALSE	High	[R].AGTGVDNVDLEAATRK.[G]			0.0571202	0.00832875	1	9	1	O43175	O43175 [76-91]	1	1616.82	Not Found	High	Not Found				2.84314	High	0.003182	0.02243
FALSE	High	[R].HDADGQATLLNLLLR.[N]			0.000121501	0	1	1	3	O43242	O43242 [242-256]	0	1649.9	High	High	High	500000	630000	630000	2.83879	High	0	3.282e-05
FALSE	High	[R].VYEFLDKLDVVR.[S]			0.000568877	0.000139255	1	2	3	O43242	O43242 [217-228]	1	1495.82	High	High	High	810000	800000	890000	2.85965	High	5.393e-05	0.0002955
FALSE	High	[K].AVQGFFTSNNATR.[D]			0.00244329	0.000580472	1	1	3	O43242	O43242 [116-128]	0	1412.69	High	High	High	1500000	1600000	1300000	2.91514	High	0.0002329	0.0008705
FALSE	High	[R].ISLADIAQK.[L]			0.0130237	0.00177683	1	1	3	O43242	O43242 [417-425]	0	958.557	High	High	High	24000000	34000000	28000000	2.4683	High	0.0008388	0.005956
FALSE	High	[K].LQLDSPEDAEFIVAK.[A]			0.0143105	0.00184463	1	1	1	O43242	O43242 [426-440]	0	1674.86	Not Found	High	Not Found		1400000		2.59045	High	0.0006732	0.005067
FALSE	High	[R].SLMPYFLLTQAVR.[T]			0.0169473	0.00242868	1	1	2	O43242	O43242 [356-368]	0	1538.84	High	Not Found	High	280000		480000	2.44498	High	0.0008664	0.006011
FALSE	High	[K].EAGTKEEPVTADVINPMALR.[Q]			0.000211699	0	1	1	3	O43290	O43290 [143-162]	1	2141.09	High	High	High	1300000	2400000	2800000	4.38721	High	0	7.548e-05
FALSE	High	[K].EAAGTTAAAGTGGATEQPPR.[H]			9.40258e-06	0	1	2	2	O43290	O43290 [12-31]	0	1813.87	Not Found	High	High		540000	980000	4.7092	High	0	1.074e-05
FALSE	High	[R].LQAQSLSTVGPR.[L]			0.000417414	0.000139255	1	1	3	O43290	O43290 [374-385]	0	1256.7	High	High	High	2900000	4000000	5300000	3.20683	High	5.393e-05	0.0001563
FALSE	High	[K].TPYIVLSGSGK.[S]			0.000697978	0.000139255	1	1	3	O43290	O43290 [781-791]	0	1121.62	High	High	High	3100000	3400000	4900000	2.82452	High	5.393e-05	0.0002662
FALSE	High	[K].LGLKPLEVNAIKK.[AE]			0.00233092	0.000580472	1	2	1	O43290	O43290 [130-142]	1	1422.9	High	Not Found	Not Found	830000			2.08007	High	0.0002329	0.0008274
FALSE	High	[R].LASEYLTPEEMVTFKK.[T]			0.00222554	0.000580472	1	1	1	O43290	O43290 [386-401]	1	1885.96	High	Not Found	Not Found	680000			1.96239	High	0.0002329	0.0007953
FALSE	High	[R].QLQQLQQLR.[D]			0.00431783	0.000672379	1	1	3	O43290	O43290 [511-519]	0	1154.66	High	High	High	2500000	3400000	3900000	2.76808	High	0.0009168	0.006111
FALSE	High	[K].MAIDDKYSR.[R]			0.00380076	0.000672379	1	1	1	O43290	O43290 [679-687]	1	1098.52	High	Not Found	Not Found	970000			1.69594	High	0.0002621	0.001329
FALSE	High	[K].AIVQQWLEYR.[V]			0.00120659	0.000139255	1	5	2	O43324	O43324 [69-78]	0	1305.69	Not Found	High	High		1100000	760000	2.77607	High	0.0001857	0.0005643
FALSE	High	[R].QIPVLQTNNGPSLTGLTTIAAHLVK.[Q]			0.000596647	0.000139255	1	4	2	O43324	O43324 [29-53]	0	2586.46	Not Found	High	High			310000	3.74755	High	5.393e-05	0.0002276
FALSE	High	[R].NLATTVTEEILEK.[S]			0.000117586	0	1	2	4	O43390	O43390 [347-359]	0	1460.78	High	High	High	4000000	5000000	6200000	3.41549	High	0	3.164e-05
FALSE	High	[R].STAYEDYYYHPPPR.[M]			0.000101802	0	1	3	6	O43390	O43390 [428-441]	0	1758.78	High	High	High	7900000	13000000	12000000	3.85861	High	0	5.942e-05
FALSE	High	[R].DLYEDELVPLFEK.[A]			0.000141138	0	1	2	3	O43390	O43390 [175-187]	0	1609.8	High	High	High	900000	1700000	2100000	3.45601	High	5.393e-05	0.0003416
FALSE	High	[K].TLIEAGLPQK.[V]			0.00311348	0.000580472	1	1	3	O43390	O43390 [32-41]	0	1069.63	High	High	High	3600000	4900000	5700000	2.30817	High	0.0002329	0.001098
FALSE	High	[K].SFSEFGKLER.[V]			0.00449623	0.000672379	1	2	3	O43390	O43390 [360-369]	1	1199.61	High	High	High	5600000	8800000	8000000	2.38991	High	0.0003703	0.002616
FALSE	High	[R].TGYTLDVTTGQR.[K]			0.00013245	0	2	4	4	O43390; O60506	O43390 [134-145]; O60506 [131-142]	0	1311.65	High	High	High	8100000	11000000	11000000	3.52459	High	0	3.602e-05
FALSE	High	[K].AGPIWDLR.[L]			0.00566544	0.000854542	2	4	6	O43390; O60506	O43390 [188-195]; O60506 [185-192]	0	927.505	High	High	High	20000000	30000000	26000000	2.31679	High	0.001075	0.007146
FALSE	High	[R].LFVGSIPK.[NS]			0.0294016	0.00434761	2	4	6	O43390; O60506	O43390 [248-255]; O60506 [245-252]	0	860.524	High	High	High	14000000	19000000	17000000	2.1355	High	0.002564	0.01845
FALSE	High	[R].FVDKLFEAVEEGR.[S]			0.000528742	0.000139255	1	1	3	O43395	O43395 [62-74]	1	1538.78	High	High	High	1300000	2300000	2000000	2.38351	High	5.393e-05	0.0002021
FALSE	High	[R].VLGTEAVQDPTKVEAHVR.[A]			0.000531105	0.000139255	1	1	2	O43395	O43395 [484-501]	1	1949.05	High	High	Not Found	920000	6000000		3.72359	High	5.393e-05	0.000203
FALSE	High	[K].DQTKPTPLILDEQGR.[T]			0.000817968	0.000139255	1	1	2	O43395	O43395 [249-263]	0	1710.9	High	Not Found	High			6000000	2.87935	High	0.00154	0.01001
FALSE	High	[K].EKPSEDMESNTFFDPR.[V]			0.00278975	0.000580472	1	1	2	O43395	O43395 [299-314]	0	1928.83	Not Found	High	High			2000000	2.75176	High	0.0002329	0.000985
FALSE	High	[R].ELDELKPWIEK.[T]			0.00245995	0.000580472	1	1	1	O43395	O43395 [7-17]	0	1399.75	High	Not Found	Not Found	1000000			2.03425	High	0.0002329	0.0008721
FALSE	High	[K].QLSFISPPTPQPK.[T]			0.00221102	0.000580472	1	1	1	O43395	O43395 [159-171]	0	1439.79	High	Not Found	Not Found	1600000			2.26438	High	0.0002329	0.0007899
FALSE	High	[R].LALIAPK.[K]			0.0593427	0.00879344	1	1	2	O43395	O43395 [370-376]	0	725.492	High	Not Found	High	2400000		3700000	2.01496	High	0.003353	0.02347
FALSE	High	[R].KIENVPTGPNNKPK.[L]			0.000827301	0.000139255	1	3	4	O43447	O43447 [153-166]	1	1535.85	High	High	High	720000	2000000	870000	3.64536	High	5.393e-05	0.0003133
FALSE	High	[K].IIDGLLVMR.[K]			0.00534397	0.000759398	1	3	3	O43447	O43447 [144-152]	0	1029.61	High	High	High	770000	1600000	930000	2.30307	High	0.0006732	0.004768
FALSE	High	[R].SQYNFIADVVEK.[T]			0.0378228	0.0055905	1	2	1	O43464	O43464 [145-156]	0	1412.71	Not Found	Not Found	High			750000	1.96372	High	0.002081	0.01417
FALSE	High	[R].QASTLIDRPAPHFER.[T]			0.0233453	0.00341259	1	5	1	O43491	O43491 [527-541]	0	1737.9	Not Found	Not Found	High			3100000	1.58091	High	0.001247	0.008455
FALSE	High	[K].ASVHTLSGHTNAVATVR.[C]			0.00150816	0.000139255	1	2	3	O43660	O43660 [321-337]	0	1720.91	High	Not Found	High	1500000		2500000	3.55991	High	9.476e-05	0.0005447
FALSE	High	[R].LLTAEADKTIK.[V]			0.00552511	0.000854542	1	1	2	O43660	O43660 [477-487]	1	1202.7	High	Not Found	High	2100000		2900000	2.67108	High	0.0004619	0.003102
FALSE	High	[R].VISGHLGWVR.[C]			0.00897989	0.00129251	1	2	1	O43660	O43660 [199-208]	0	1123.64	Not Found	High	Not Found		2700000		2.1064	High	0.0004619	0.003126
FALSE	High	[K].HSVHTLVFR.[S]			0.0144331	0.00184463	1	3	2	O43660	O43660 [8-16]	0	1095.61	Not Found	High	High		4500000	4400000	2.76219	High	0.001021	0.006892
FALSE	High	[K].LRNEYGPVLHMPTSK.[E]			0.0496059	0.00671444	1	3	1	O43660	O43660 [48-62]	1	1741.91	Not Found	High	Not Found		2100000		2.76977	High	0.002586	0.0191
FALSE	High	[R].VAVEYLDPSPEVQK.[K]			7.1303e-05	0	1	2	2	O43684	O43684 [203-216]	0	1573.81	Not Found	High	High		2100000	1900000	3.91806	High	5.393e-05	0.0001138
FALSE	High	[K].VYTLSVSGDR.[L]			0.0198398	0.00297103	1	2	3	O43684	O43684 [140-149]	0	1096.56	High	High	High	1800000	3700000	2700000	2.67198	High	0.001075	0.00714
FALSE	High	[K].LMLLLEVISGERLPKPER.[G]			0.000115034	0	1	1	2	O43707	O43707 [84-101]	1	2093.22	Not Found	High	High		3100000	3900000	3.62525	High	0	4.387e-05
FALSE	High	[R].HRPELIEYDKLR.[K]			7.21434e-05	0	1	2	5	O43707	O43707 [205-216]	1	1568.85	High	High	High	4300000	56000000	59000000	4.78729	High	0	1.869e-05
FALSE	High	[R].LSNRPAFMPSEGK.[M]			0.000248728	0	1	4	6	O43707	O43707 [366-378]	0	1433.72	Not Found	High	High		41000000	45000000	3.60499	High	9.476e-05	0.0004975
FALSE	High	[K].MLDAEDIVNTARPDEK.[A]	1xOxidation [M1]		0.000211104	0	1	1	2	O43707	O43707 [240-255]	0	1832.87	Not Found	High	High		8300000		3.51541	High	0	6.272e-05
FALSE	High	[K].MLDAEDIVNTARPDEK.[A]			8.65532e-06	0	1	1	5	O43707	O43707 [240-255]	0	1816.87	Not Found	High	High		30000000	27000000	4.60944	High	0	2.129e-06
FALSE	High	[R].SIVDYKPNLDLLEQQHQLIQEALIFDNK.[H]			2.30796e-05	0	1	3	1	O43707	O43707 [696-723]	0	3324.75	Not Found	High	Not Found		1300000		3.6556	High	0	5.76e-06
FALSE	High	[K].ASIHEAWTDGKEAMLK.[H]			9.26556e-05	0	1	1	5	O43707	O43707 [422-437]	1	1786.88	High	High	High	1200000	19000000	17000000	4.02702	High	0	5.72e-05
FALSE	High	[R].MAPYQGPDAVPGALDYK.[S]	1xOxidation [M1]		6.44869e-06	0	1	3	2	O43707	O43707 [883-899]	0	1808.85	Not Found	High	High		3100000	2900000	4.61223	High	0	1.584e-06
FALSE	High	[R].MAPYQGPDAVPGALDYK.[S]			1.23525e-05	0	1	3	4	O43707	O43707 [883-899]	0	1792.86	High	High	High	720000	16000000	15000000	4.50446	High	0	3.051e-06
FALSE	High	[K].AGTQIENIDEDFRDGLK.[L]			6.3375e-05	0	1	3	3	O43707	O43707 [67-83]	1	1920.93	Not Found	High	High		21000000	17000000	4.29543	High	0	2.089e-05
FALSE	High	[R].ASFNHFDKDHGGALGPEEFK.[A]			0.000188724	0	1	2	4	O43707	O43707 [772-791]	1	2203.02	Not Found	High	High		18000000	16000000	4.19403	High	0	5.453e-05
FALSE	High	[K].LSGSNPYTTVTPQIINSKWEK.[V]			2.70902e-06	0	1	3	2	O43707	O43707 [605-625]	1	2363.22	Not Found	High	High		3600000	3200000	4.82012	High	0	6.587e-07
FALSE	High	[K].QLEAIDQLHLEYAK.[R]			4.16332e-05	0	1	2	2	O43707	O43707 [522-535]	0	1670.87	Not Found	High	High		13000000	10000000	4.15587	High	0	1.054e-05
FALSE	High	[R].KDDPVTNLNNAFEVAEK.[Y]			3.22492e-05	0	1	2	6	O43707	O43707 [217-233]	1	1903.94	Not Found	High	High		18000000	20000000	5.52033	High	0	8.116e-06
FALSE	High	[R].ETTDTDTADQVIASFK.[V]			6.80592e-06	0	1	3	3	O43707	O43707 [838-853]	0	1741.81	Not Found	High	High		7600000	9500000	5.10746	High	0	2.215e-06
FALSE	High	[K].RDHALLEEQSK.[Q]			0.000198659	0	1	3	2	O43707	O43707 [633-643]	1	1325.68	Not Found	High	High		9700000	9500000	3.91996	High	0	5.814e-05
FALSE	High	[R].QFASQANVVGPWIQTK.[M]			2.83555e-06	0	1	3	5	O43707	O43707 [653-668]	0	1773.93	Not Found	High	High		6800000	5000000	5.54097	High	0	6.882e-07
FALSE	High	[R].KHEAFESDLAAHQDRVEQIAAIAQELNELDYYDSHNVNTR.[C]			2.09185e-05	0	1	1	1	O43707	O43707 [455-494]	2	4640.2	Not Found	Not Found	High			820000	5.57953	High	0	5.221e-06
FALSE	High	[K].LSGSNPYTTVTPQIINSK.[W]			3.31772e-07	0	1	3	5	O43707	O43707 [605-622]	0	1920.01	Not Found	High	High		8200000	7600000	5.36717	High	0	2.008e-06
FALSE	High	[K].VLAGDKNFITAEELR.[R]			0.000239719	0	1	3	1	O43707	O43707 [854-868]	1	1675.9	Not Found	High	Not Found		23000000		3.71749	High	0	7.46e-05
FALSE	High	[K].QLEAIDQLHLEYAKR.[A]			0.000200427	0	1	2	4	O43707	O43707 [522-536]	1	1826.98	Not Found	High	High		17000000	2800000	3.96507	High	0	5.881e-05
FALSE	High	[R].ISIEMNGTLEDQLSHLK.[Q]			3.74753e-05	0	1	3	2	O43707	O43707 [675-691]	0	1927.98	Not Found	High	High		4500000	4700000	3.75602	High	0	9.498e-06
FALSE	High	[K].HRDYETATLSDIK.[A]			7.21434e-05	0	1	1	5	O43707	O43707 [438-450]	1	1548.77	High	High	High	3300000	42000000	48000000	4.66468	High	0	1.872e-05
FALSE	High	[R].TIPWLEDRVPQK.[T]			0.000602467	0.000139255	1	2	4	O43707	O43707 [312-323]	1	1481.81	Not Found	High	High				2.78817	High	0.0003509	0.002214
FALSE	High	[K].VLAVNQENEHLMEDYEK.[L]			0.000265995	0.000139255	1	2	2	O43707	O43707 [284-300]	0	2060.96	Not Found	High	High		9700000	8700000	3.37125	High	5.393e-05	9.172e-05
FALSE	High	[R].ISIEMNGTLEDQLSHLK.[Q]	1xOxidation [M5]		0.000645868	0.000139255	1	3	1	O43707	O43707 [675-691]	0	1943.97	Not Found	Not Found	High			1600000	2.60602	High	5.393e-05	0.000247
FALSE	High	[R].KAGTQIENIDEDFRDGLK.[L]			0.00104769	0.000139255	1	3	4	O43707	O43707 [66-83]	2	2049.02	Not Found	High	High		6600000	6400000	3.41814	High	9.476e-05	0.0003883
FALSE	High	[K].LVSIGAEEIVDGNAK.[M]			0.000349042	0.000139255	1	1	5	O43707	O43707 [126-140]	0	1514.81	Not Found	High	High		8500000	10000000	4.12818	High	5.393e-05	0.0001257
FALSE	High	[K].NVNVQNFHISWK.[D]			0.00035748	0.000139255	1	1	2	O43707	O43707 [182-193]	0	1485.76	Not Found	High	High		16000000	15000000	3.25753	High	5.393e-05	0.0001551
FALSE	High	[R].HRPELIEYDK.[L]			0.000431346	0.000139255	1	2	2	O43707	O43707 [205-214]	0	1299.67	Not Found	High	High		8100000	8300000	3.60599	High	5.393e-05	0.0001617
FALSE	High	[K].VLAGDKNFITAEELRR.[E]			0.000369829	0.000139255	1	3	2	O43707	O43707 [854-869]	2	1832	Not Found	High	High		20000000	21000000	2.55417	High	5.393e-05	0.000135
FALSE	High	[RK].DGLAFNALIHR.[H]			0.000431346	0.000139255	1	4	7	O43707	O43707 [194-204]	0	1226.66	High	High	High	1300000	18000000	17000000	3.0763	High	5.393e-05	0.0001945
FALSE	High	[K].GISQEQMQEFR.[A]			0.000380633	0.000139255	1	3	3	O43707	O43707 [761-771]	0	1352.63	High	High	High	2600000	37000000	43000000	3.29649	High	5.393e-05	0.0001518
FALSE	High	[K].GISQEQMQEFR.[A]	1xOxidation [M7]		0.0009022	0.000139255	1	3	2	O43707	O43707 [761-771]	0	1368.62	Not Found	High	High		3900000	4600000	2.71194	High	5.393e-05	0.000339
FALSE	High	[K].TIQEMQQKLEDFR.[D]			0.00304484	0.000580472	1	2	1	O43707	O43707 [324-336]	1	1665.83	Not Found	High	Not Found		7600000		1.77194	High	0.0002329	0.001074
FALSE	High	[R].LSNRPAFMPSEGK.[M]	1xOxidation [M8]		0.00460738	0.000759398	1	4	4	O43707	O43707 [366-378]	0	1449.72	Not Found	High	High				3.39605	High	0.00188	0.01262
FALSE	High	[R].RTIPWLEDRVPQK.[T]			0.00595808	0.000854542	1	2	1	O43707	O43707 [311-323]	2	1637.91	Not Found	Not Found	High			4500000	2.52241	High	0.0003201	0.002057
FALSE	High	[K].RDHALLEEQSKQQSNEHLR.[R]			0.00802751	0.00101398	1	3	1	O43707	O43707 [633-651]	2	2318.16	Not Found	Not Found	High			3400000	3.53669	High	0.0003703	0.002784
FALSE	High	[K].SFSTALYGESDL.[-]			0.0110538	0.00163601	1	3	2	O43707	O43707 [900-911]	0	1289.59	Not Found	High	High		3500000	3900000	2.16292	High	0.0006069	0.003872
FALSE	High	[K].STLPDADRER.[E]			0.0118457	0.00171407	1	3	4	O43707	O43707 [575-584]	1	1159.57	Not Found	High	High		26000000	29000000	2.52935	High	0.001021	0.006812
FALSE	High	[R].DYETATLSDIK.[A]			0.0188828	0.00273209	1	1	1	O43707	O43707 [440-450]	0	1255.61	Not Found	High	Not Found				1.47556	High	0.0009973	0.006748
FALSE	High	[R].EAILAIHK.[E]			0.0205012	0.00303947	1	3	2	O43707	O43707 [585-592]	0	894.541	Not Found	High	High		39000000	42000000	2.51577	High	0.001414	0.009576
FALSE	High	[R].QGEAEFNR.[I]			0.0287147	0.00428288	1	2	2	O43707	O43707 [806-813]	0	950.433	Not Found	High	High		800000	560000	2.05847	High	0.004741	0.03698
FALSE	High	[K].VQQLVPK.[R]			0.0375249	0.0055905	1	3	5	O43707	O43707 [626-632]	0	811.504	High	High	High	1500000	31000000	37000000	2.54394	High	0.002059	0.01406
FALSE	High	[K].FGIIMRDPQTEEFKVK.[L]			0.000232564	0	1	3	5	O43719	O43719 [156-171]	2	1938.02	High	High	High	6300000	12000000	8400000	3.91914	High	5.393e-05	9.387e-05
FALSE	High	[R].LRGWEAFLNAPEANR.[G]			0.000171114	0	1	1	3	O43719	O43719 [366-380]	1	1743.89	High	High	High	5600000	9500000	6700000	3.75885	High	5.393e-05	8.724e-05
FALSE	High	[K].MNAQETATGMAFEEPIDEK.[K]			3.45554e-05	0	1	1	3	O43719	O43719 [411-429]	0	2111.93	High	High	Not Found	590000	1000000		5.27437	High	0	1.191e-05
FALSE	High	[K].NMFHPMDFEDDPLVLNEIR.[E]			0.00125226	0.000139255	1	1	2	O43719	O43719 [270-288]	0	2332.07	High	High	Not Found	240000	460000		3.46538	High	9.476e-05	0.0004581
FALSE	High	[R].GWEAFLNAPEANR.[G]			0.000804242	0.000139255	1	1	2	O43719	O43719 [368-380]	0	1474.71	High	High	Not Found	1300000	1900000		2.56357	High	5.393e-05	0.000304
FALSE	High	[R].TAEEPPQEKAPEPTDAR.[K]			0.000934683	0.000139255	1	3	6	O43719	O43719 [96-112]	1	1865.89	High	High	High	4600000	11000000	12000000	3.47002	High	0.0003201	0.002055
FALSE	High	[K].KFEKTEDGGEFEEGASENNAK.[E]			0.00180406	0.000533055	1	1	2	O43719	O43719 [430-450]	2	2316.03	Not Found	High	Not Found		430000		2.69172	High	0.0002255	0.0006471
FALSE	High	[K].FQLKGEYDASK.[K]			0.00882604	0.00120114	1	2	3	O43719	O43719 [218-228]	1	1285.64	High	High	High	6700000	7900000	8600000	2.56582	High	0.0004322	0.003055
FALSE	High	[R].ESVELALK.[L]			0.00867491	0.00120114	1	3	3	O43719	O43719 [192-199]	0	888.504	High	High	High	6500000	7900000	6500000	2.60044	High	0.0004322	0.003023
FALSE	High	[K].LLDEDEIR.[G]			0.012583	0.00177683	1	3	3	O43719	O43719 [200-207]	0	1002.51	High	High	High	11000000	17000000	13000000	2.39713	High	0.0006524	0.004415
FALSE	High	[R].SPDMLAHFR.[K]			0.00269213	0.000580472	1	2	1	O43747	O43747 [205-213]	0	1073.52	High	Not Found	Not Found	600000			2.09816	High	0.0002329	0.0009501
FALSE	High	[R].YVALTSLLK.[T]			0.0145567	0.00184463	1	1	3	O43747	O43747 [326-334]	0	1007.61	High	High	High	950000	1100000	910000	1.73407	High	0.001809	0.01234
FALSE	High	[R].AVEYNALFK.[K]			0.0166656	0.00234475	1	1	1	O43747	O43747 [563-571]	0	1054.56	High	Not Found	Not Found	840000			1.89153	High	0.0008388	0.005955
FALSE	High	[R].FLTWILNR.[Y]			0.012368	0.00177683	1	1	3	O43776	O43776 [523-530]	0	1062.61	High	High	High	440000	590000	650000	2.08958	High	0.002354	0.01688
FALSE	High	[R].TINLYPLTNYTFGTKEPLYEKDSSVAAR.[F]			0.000907511	0.000139255	1	1	2	O43809	O43809 [36-63]	2	3191.63	High	Not Found	High	2900000		5000000	3.20711	High	5.393e-05	0.0003414
FALSE	High	[K].YIQQTKPLTLER.[T]			0.000568877	0.000139255	1	1	5	O43809	O43809 [24-35]	0	1489.84	High	High	High	15000000	25000000	22000000	2.48628	High	5.393e-05	0.0002173
FALSE	High	[R].TVEGVLIVHEHR.[L]			0.000386929	0.000139255	1	3	3	O43809	O43809 [79-90]	0	1388.76	High	High	High	6000000	8400000	8200000	3.1155	High	9.476e-05	0.0005145
FALSE	High	[K].KLFLVQLQEK.[A]			0.0020592	0.000580472	1	2	3	O43809	O43809 [173-182]	1	1245.76	High	High	High	2500000	4100000	3900000	3.01706	High	0.0005807	0.003694
FALSE	High	[K].EPLYEKDSSVAAR.[F]			0.00401729	0.000672379	1	1	1	O43809	O43809 [51-63]	1	1464.73	Not Found	Not Found	High			3200000	1.90204	High	0.0002621	0.001394
FALSE	High	[K].LPGGELNPGEDEVEGLKR.[L]			0.00823751	0.00101398	1	3	1	O43809	O43809 [106-123]	1	1908.97	Not Found	High	Not Found		1900000		2.88794	High	0.0003703	0.002849
FALSE	High	[R].LMTEILGR.[Q]			0.0458002	0.00657689	1	3	3	O43809	O43809 [124-131]	0	932.523	High	High	High	4400000	6800000	6000000	1.93274	High	0.002586	0.01906
FALSE	High	[K].ALFAVPK.[N]			0.046539	0.00663101	1	2	2	O43809	O43809 [183-189]	0	745.461	High	High	Not Found	8000000	11000000		2.16431	High	0.00691	0.05862
FALSE	High	[K].IDPHAPNEMLYGR.[I]			9.37145e-05	0	1	2	3	O43813	O43813 [143-155]	0	1512.73	High	High	High	9300000	7200000	6600000	3.52823	High	0	6.743e-05
FALSE	High	[R].IGYIYALLFVNK.[N]			0.000218857	0	1	2	3	O43813	O43813 [156-167]	0	1413.81	High	High	High	560000	400000	470000	2.98892	High	5.393e-05	0.0001445
FALSE	High	[K].SLAEGYFDAAGR.[L]			0.000355329	0.000139255	1	3	4	O43813	O43813 [16-27]	0	1256.59	High	High	High	26000000	24000000	21000000	3.24977	High	5.393e-05	0.0001285
FALSE	High	[R].AFPNPYADYNK.[S]			0.00177075	0.000533055	1	3	5	O43813	O43813 [5-15]	0	1299.6	High	High	High	22000000	15000000	12000000	2.06701	High	0.0002255	0.0006343
FALSE	High	[R].IGYIYALLFVNKNFGVEK.[I]			0.00254574	0.000580472	1	2	2	O43813	O43813 [156-173]	1	2088.15	High	Not Found	High	390000		310000	2.94403	High	0.0002329	0.0009002
FALSE	High	[K].IRELLQQMER.[G]			0.00214025	0.000580472	1	3	3	O43813	O43813 [40-49]	1	1315.72	High	High	High	14000000	12000000	12000000	3.41093	High	0.0004619	0.003189
FALSE	High	[R].ELLQQMER.[G]			0.0213553	0.00320162	1	3	3	O43813	O43813 [42-49]	0	1046.53	High	High	High	5700000	6100000	5600000	2.69655	High	0.004229	0.03097
FALSE	High	[R].LTPEFSQR.[L]			0.0580029	0.00852787	1	3	1	O43813	O43813 [28-35]	0	977.505	High	Not Found	Not Found	26000000			1.50985	High	0.003224	0.02286
FALSE	High	[R].KPEEEEEEELEETAQEK.[K]			0.000145126	0	1	1	3	O43818	O43818 [62-78]	0	2075.91	High	High	High	1000000	2200000	1600000	2.90075	High	0	3.996e-05
FALSE	High	[R].AFEEDQVAGR.[L]			0.00254574	0.000580472	1	1	2	O43818	O43818 [102-111]	0	1121.52	High	High	Not Found		4100000		2.53859	High	0.0002895	0.001588
FALSE	High	[K].FSSSGDFLVAGVGQEHR.[L]			0.00882604	0.00120114	1	1	1	O43818	O43818 [429-445]	0	1792.86	Not Found	High	Not Found				2.62977	High	0.0004322	0.003056
FALSE	High	[R].LKEDVLEQR.[G]			0.0190394	0.00273209	1	1	3	O43818	O43818 [112-120]	1	1129.62	High	High	High	2500000	5500000	4700000	2.71705	High	0.001021	0.00684
FALSE	High	[K].LPDKTVEFLQEYIVNR.[N]			0.00154584	0.000277357	1	1	1	O43823	O43823 [425-440]	1	1964.05	Not Found	High	Not Found		710000		3.63661	High	0.0001415	0.000556
FALSE	High	[K].QFQLYEEPDTK.[L]			0.00195712	0.000580472	1	2	2	O43823	O43823 [307-317]	0	1397.66	Not Found	High	High		1300000	1600000	3.13702	High	0.0003703	0.002217
FALSE	High	[K].ETAKPKPDPFK.[G]			0.0375249	0.0055905	1	1	1	O43823	O43823 [455-465]	0	1257.68	Not Found	Not Found	High				2.09338	High	0.002059	0.01409
FALSE	High	[K].IDGDKDGFVTVDELKDWIK.[F]			0.00024391	0	1	1	4	O43852	O43852 [80-98]	2	2193.11	High	High	High	560000	1100000	920000	3.48727	High	0	7.641e-05
FALSE	High	[K].TFDQLTPEESKER.[L]			0.00945826	0.0013832	1	1	1	O43852	O43852 [60-72]	1	1579.76	High	Not Found	Not Found				2.46024	High	0.000492	0.003293
FALSE	High	[R].HLVYESDQNKDGK.[L]			0.0584474	0.00859156	1	2	1	O43852	O43852 [272-284]	1	1532.73	High	Not Found	Not Found	160000			2.77264	High	0.003271	0.02298
FALSE	High	[K].EIEDAEKYSFMATVTK.[A]			0.000135781	0	1	1	3	O43865	O43865 [21-36]	1	1861.89	High	High	High	1200000	4700000	3000000	3.7178	High	0	6.974e-05
FALSE	High	[K].QIQFADDMQEFTKFPTK.[T]			0.000471504	0.000139255	1	1	2	O43865	O43865 [41-57]	1	2074	Not Found	High	High		2000000	2000000	3.87157	High	5.393e-05	0.0001791
FALSE	High	[R].YKQDVYLLPK.[K]			0.000822616	0.000139255	1	3	7	O43865	O43865 [477-486]	1	1266.71	High	High	High	13000000	37000000	28000000	2.63304	High	0.001414	0.009424
FALSE	High	[RK].GIVEESVTGVHR.[L]			0.000321783	0.000139255	1	3	8	O43865	O43865 [250-261]	0	1282.67	High	High	High	21000000	48000000	40000000	3.18879	High	5.393e-05	0.000113
FALSE	High	[R].SQVDHVIWPDGKR.[VI]			0.00140021	0.000139255	1	3	5	O43865	O43865 [421-433]	1	1536.79	High	High	High		8900000	2800000	3.43324	High	9.476e-05	0.0005078
FALSE	High	[R].TTDVMFGGK.[Q]			0.00743069	0.00101398	1	1	3	O43865	O43865 [304-312]	0	955.455	High	High	High	4200000	10000000	9200000	2.16215	High	0.0003703	0.002574
FALSE	High	[R].TPELTWER.[V]			0.0162508	0.00234475	1	3	4	O43865	O43865 [411-418]	0	1031.52	High	High	High	11000000	24000000	20000000	2.18784	High	0.0008388	0.005773
FALSE	High	[K].KQIQFADDMQEFTKFPTK.[T]			0.0203341	0.00303947	1	1	2	O43865	O43865 [40-57]	2	2202.09	High	Not Found	High	1700000		3400000	2.72864	High	0.001101	0.007322
FALSE	High	[K].GTSTELAPATGPEEPSR.[F]			0.000396119	0.000139255	1	2	1	O43900	O43900 [411-427]	0	1699.81	Not Found	High	Not Found		910000		3.50277	High	5.393e-05	0.0001469
FALSE	High	[K].QIGGGDIAVFASR.[A]			0.0150604	0.0019281	1	3	2	O43900	O43900 [192-204]	0	1290.68	High	High	Not Found	570000	1100000		2.1946	High	0.006764	0.05706
FALSE	High	[R].DVIDEPIIEEPSRLQESVMEASR.[T]			0.00221102	0.000580472	1	1	2	O60216	O60216 [438-460]	1	2642.3	High	Not Found	High			930000	2.24896	High	0.0002329	0.0007858
FALSE	High	[K].MAFRPGVVDLPEENR.[E]			0.00566544	0.000854542	1	5	1	O60216	O60216 [87-101]	0	1729.87	High	Not Found	Not Found	990000			2.64314	High	0.0003201	0.001955
FALSE	High	[R].AVDLVEEESGAPGEEQR.[R]			0.000224822	0	1	3	2	O60231	O60231 [311-327]	0	1814.84	Not Found	High	High		1200000	1100000	3.7906	High	5.393e-05	0.0001429
FALSE	High	[R].AAGEQEKLEATNR.[Y]			0.00112055	0.000139255	1	3	2	O60231	O60231 [285-297]	1	1416.71	Not Found	High	High			1900000	2.81802	High	9.476e-05	0.0004138
FALSE	High	[R].FSTFFDDAPVFR.[I]			0.000462168	0.000139255	1	4	2	O60231	O60231 [560-571]	0	1448.68	Not Found	High	High		880000	860000	2.7111	High	5.393e-05	0.0001749
FALSE	High	[R].AVDLVEEESGAPGEEQRR.[W]			0.000462168	0.000139255	1	3	1	O60231	O60231 [311-328]	1	1970.94	Not Found	Not Found	High			610000	2.50042	High	5.393e-05	0.000175
FALSE	High	[R].ATQLQGDEEPSAPPTSTQAQQK.[E]			0.0173778	0.00257495	1	2	1	O60231	O60231 [368-389]	0	2312.1	Not Found	High	Not Found				2.0608	High	0.0009168	0.006171
FALSE	High	[R].LRDTDTLDLSGPAR.[D]			0.0500016	0.00684591	1	2	3	O60231	O60231 [47-60]	1	1529.79	High	High	High	1000000		2000000	2.50028	High	0.003353	0.02379
FALSE	High	[RK].YMTDGMLLR.[E]			0.00504275	0.000759398	3	5	5	O60231; O43143; Q14562	O60231 [495-503]; O43143 [235-243]; Q14562 [660-668]	0	1099.53	High	High	High	12000000	20000000	18000000	2.24415	High	0.0003201	0.001874
FALSE	High	[K].EIQEPDPTYEEK.[M]			0.00024391	0	1	1	2	O60264	O60264 [72-83]	0	1477.67	Not Found	High	High		2100000	2200000	2.72802	High	0.002863	0.02133
FALSE	High	[K].TLQTISLLGYMK.[H]			0.0012292	0.000139255	1	1	2	O60264	O60264 [212-223]	0	1367.76	Not Found	High	High		950000	990000	3.4182	High	0.0002329	0.0009687
FALSE	High	[K].QNLLSVGDYR.[H]			0.000752484	0.000139255	1	1	2	O60264	O60264 [133-142]	0	1164.6	High	Not Found	High	1100000		3000000	2.98288	High	5.393e-05	0.0002865
FALSE	High	[K].IAFTEWIEPPKR.[E]			0.00428315	0.000672379	1	1	1	O60264	O60264 [725-736]	1	1486.81	Not Found	Not Found	High			1700000	2.92861	High	0.0002621	0.001484
FALSE	High	[K].STLHNWMSEFKR.[W]			0.00464513	0.000759398	1	1	2	O60264	O60264 [239-250]	1	1535.74	Not Found	High	High		2100000	2100000	2.21539	High	0.0002895	0.001614
FALSE	High	[K].LLTQGFTNWNKR.[D]			0.00504275	0.000759398	1	1	3	O60264	O60264 [837-848]	1	1477.79	High	High	High	1600000	3200000	3200000	3.21515	High	0.001371	0.009102
FALSE	High	[R].FITDNTVEER.[I]			0.00632063	0.000949136	1	1	2	O60264	O60264 [607-616]	0	1223.59	High	Not Found	High	2800000		8000000	2.12866	High	0.0003509	0.002182
FALSE	High	[K].MVVLDKLLPK.[L]			0.0109586	0.00163601	1	1	1	O60264	O60264 [485-494]	1	1155.72	Not Found	High	Not Found		1200000		2.02929	High	0.0006069	0.003844
FALSE	High	[K].DIDILNSAGK.[M]			0.025093	0.00370711	1	1	1	O60264	O60264 [431-440]	0	1045.55	High	Not Found	Not Found				2.03569	High	0.001371	0.009101
FALSE	High	[R].LVDQNLNK.[I]			0.025906	0.00384079	1	1	1	O60264	O60264 [637-644]	0	943.521	Not Found	Not Found	High				2.23245	High	0.001414	0.00944
FALSE	High	[K].QTELFAHFIQPAAQK.[T]			0.0422769	0.00602421	1	1	2	O60264	O60264 [98-112]	0	1728.91	High	Not Found	High	1700000		3300000	2.44739	High	0.002269	0.01608
FALSE	High	[R].YLVIDEAHR.[I]			0.0419403	0.00602421	1	4	3	O60264	O60264 [304-312]	0	1115.58	Not Found	High	High		4000000	5100000	1.86612	High	0.003681	0.02627
FALSE	High	[K].IGKDEMLQMIR.[H]			0.0480504	0.00671444	1	1	1	O60264	O60264 [645-655]	1	1333.7	Not Found	High	Not Found		2000000		2.13569	High	0.002564	0.01845
FALSE	High	[K].LRLDSIVIQQGR.[L]			0.0553818	0.00769703	1	4	2	O60264	O60264 [625-636]	1	1397.82	Not Found	High	High		1900000	1900000	2.79792	High	0.005551	0.04331
FALSE	High	[R].LFELLEK.[E]			0.0611571	0.00895965	1	4	1	O60264	O60264 [781-787]	0	891.519	Not Found	High	Not Found		1100000		1.73774	High	0.003389	0.02424
FALSE	High	[K].FVFMLSTR.[A]			0.0630021	0.00922228	1	1	1	O60264	O60264 [553-560]	0	1000.53	Not Found	High	Not Found		770000		1.68878	High	0.003495	0.02512
FALSE	High	[K].LTEQLQATEK.[I]			0.0116427	0.00171407	1	1	1	O60293	O60293 [871-880]	0	1160.62	Not Found	Not Found	High			2200000	2.23021	High	0.000632	0.004096
FALSE	High	[K].VIEDIYEKEIVK.[S]			0.000434569	0.000139255	1	3	1	O60306	O60306 [45-56]	1	1477.81	Not Found	High	Not Found		1100000		3.15433	High	5.393e-05	0.0001631
FALSE	High	[K].LNLQFLTLHDYLLR.[N]			0.00380076	0.000672379	1	2	1	O60306	O60306 [455-468]	0	1758.99	Not Found	Not Found	High			390000	2.60271	High	0.0002621	0.001324
FALSE	High	[R].QTQPVLQSQVENLLHR.[T]			0.000118879	0	1	1	1	O60318	O60318 [1701-1716]	0	1890.02	High	Not Found	Not Found	1700000			3.2443	High	0	3.206e-05
FALSE	High	[R].HIAAEEVSKER.[E]			0.000642608	0.000139255	1	1	1	O60318	O60318 [1132-1142]	1	1268.66	High	Not Found	Not Found	500000			3.18778	High	5.393e-05	0.0002452
FALSE	High	[K].SIFGSSNNSFSSFPVSSAVLGEPFQASK.[A]			0.0263212	0.00384079	1	1	1	O60318	O60318 [240-267]	0	2878.39	High	Not Found	Not Found	230000			3.41616	High	0.001414	0.009633
FALSE	High	[R].LFFAGEHTIR.[N]			0.00115555	0.000139255	1	2	2	O60341	O60341 [796-805]	0	1190.63	High	Not Found	High	610000		1200000	2.44938	High	9.476e-05	0.000426
FALSE	High	[R].IGYSSPLTLSDQSSK.[I]			0.00428315	0.000672379	1	1	1	O60488	O60488 [340-354]	0	1582.8	Not Found	High	Not Found				2.90726	High	0.0002621	0.001494
FALSE	High	[R].VNNFGSGLTALGLKPK.[N]			0.0243025	0.00356116	1	2	1	O60488	O60488 [135-150]	0	1615.92	Not Found	Not Found	High			920000	2.67825	High	0.001295	0.008812
FALSE	High	[R].MMLSGGAPLSPQTHR.[F]			0.0496059	0.00671444	1	2	1	O60488	O60488 [438-452]	0	1582.78	Not Found	Not Found	High			2100000	1.82285	High	0.002586	0.01907
FALSE	High	[R].AIEALKEFNEDGALAVLQQFKDSDLSHVQNK.[S]			1.06892e-05	0	1	2	4	O60506	O60506 [61-91]	2	3457.76	Not Found	High	High		1100000	1300000	4.8982	High	0	1.477e-05
FALSE	High	[R].AIEALKEFNEDGALAVLQQFK.[D]			2.41183e-06	0	1	2	3	O60506	O60506 [61-81]	1	2334.23	High	High	High	660000	1200000	1300000	5.70372	High	0	5.852e-07
FALSE	High	[R].DLFEDELVPLFEK.[A]			0.000110066	0	1	3	3	O60506	O60506 [172-184]	0	1593.8	High	High	High	490000	820000	910000	4.11396	High	0	4.076e-05
FALSE	High	[R].NLANTVTEEILEK.[A]			0.000318379	0.000139255	1	2	3	O60506	O60506 [344-356]	0	1473.78	High	High	High	5700000	11000000	11000000	3.19003	High	5.393e-05	0.0001114
FALSE	High	[R].LMMDPLTGLNR.[G]			0.000485197	0.000139255	1	2	3	O60506	O60506 [193-203]	0	1260.64	High	High	High	3300000	5800000	3500000	2.85247	High	5.393e-05	0.000184
FALSE	High	[K].VAEKLDEIYVAGLVAHSDLDER.[A]			0.000756612	0.000139255	1	2	3	O60506	O60506 [39-60]	1	2442.25	High	High	Not Found	1600000	3200000		3.13758	High	0.001151	0.007594
FALSE	High	[R].SYLHIPQDVGVNLR.[S]			0.0257006	0.00384079	1	2	2	O60508	O60508 [253-266]	0	1610.86	High	High	Not Found	590000			2.84528	High	0.005666	0.04406
FALSE	High	[R].TSENLALTGVDHSLPQDGSNAFISQK.[Q]			0.000155949	0	1	1	1	O60563	O60563 [351-376]	0	2729.34	Not Found	High	Not Found		1300000		3.90113	High	0	4.34e-05
FALSE	High	[R].IKVHAAADKHNSVEDSVTK.[S]			5.38494e-05	0	1	1	3	O60563	O60563 [484-502]	2	2049.07	High	High	High	950000	2000000	1500000	4.97835	High	0	1.993e-05
FALSE	High	[R].QLENMEANVK.[S]			0.00309038	0.000580472	1	1	3	O60563	O60563 [406-415]	0	1175.57	High	High	High	810000	1600000	1700000	3.02421	High	0.0002895	0.00173
FALSE	High	[K].MPIEGSENPERPFLEK.[A]			0.0447132	0.00621422	1	1	1	O60563	O60563 [439-454]	0	1872.92	High	Not Found	Not Found	2600000			2.53331	High	0.002377	0.01711
FALSE	High	[K].QVGYEDQWLQLLR.[T]			0.000262224	0.000139255	1	1	3	O60568	O60568 [616-628]	0	1647.85	High	High	High	260000	490000	470000	3.4639	High	5.393e-05	0.0001081
FALSE	High	[R].FLNSGGFIGFATTIHQIVR.[Q]			0.00110688	0.000139255	1	1	1	O60568	O60568 [163-181]	0	2078.12	High	Not Found	Not Found	370000			2.85399	High	9.476e-05	0.0004082
FALSE	High	[R].TYVGPMTESLFPGYHTK.[A]			0.000281663	0.000139255	1	1	3	O60568	O60568 [629-645]	0	1927.93	High	High	High	790000	1500000		2.88764	High	0.0006524	0.004506
FALSE	High	[K].LVGPEEALSPGEAR.[D]			0.000510494	0.000139255	1	2	2	O60568	O60568 [359-372]	0	1424.74	High	Not Found	High	1800000		3500000	2.29089	High	5.393e-05	0.0001946
FALSE	High	[K].YKDDDDDQLFYTR.[L]			0.00276984	0.000580472	1	2	1	O60568	O60568 [185-197]	1	1693.73	Not Found	Not Found	High			2500000	2.60957	High	0.0002329	0.0009775
FALSE	High	[K].LWSNFWGALSPDEYYAR.[S]			0.0639373	0.00948862	1	3	2	O60568	O60568 [424-440]	0	2074.97	High	High	Not Found	11000000	12000000		1.91788	High	0.003917	0.02788
FALSE	High	[K].QIGTFASVEQFWR.[F]			0.000135302	0	1	4	3	O60573	O60573 [84-96]	0	1568.79	High	High	High	430000	820000	600000	3.30802	High	0	3.691e-05
FALSE	High	[R].LLFQNLWKPR.[L]			0.000740292	0.000139255	1	2	3	O60573	O60573 [232-241]	0	1314.77	High	High	High	1300000	2100000		2.68213	High	9.476e-05	0.0004473
FALSE	High	[R].TPGRPTSSQSYEQNIK.[Q]			0.000394778	0.000139255	1	4	3	O60573	O60573 [68-83]	0	1792.88	High	High	High	860000	1900000	1700000	3.63821	High	5.393e-05	0.0003049
FALSE	High	[K].EAAWAITNATSGGTPEQIR.[Y]			3.72898e-06	0	1	2	1	O60684	O60684 [397-415]	0	1972.97	Not Found	Not Found	High			690000	4.0223	High	0	9.079e-07
FALSE	High	[K].LLSKEPSPPIDEVINTPR.[V]			0.000350073	0.000139255	1	3	2	O60684	O60684 [107-124]	1	2005.1	Not Found	High	High		2100000	2500000	4.59801	High	9.476e-05	0.0003566
FALSE	High	[-].METMASPGKDNYR.[M]	1xAcetyl [N-Term]	O60684 1xAcetyl [N-Term]	0.00060838	0.000139255	1	2	2	O60684	O60684 [1-13]	1	1541.67	Not Found	High	High		1500000		3.55506	High	5.393e-05	0.0002326
FALSE	High	[K].IVQVALNGLENILR.[L]			6.80294e-05	0	2	3	5	O60684; P52294	O60684 [437-450]; P52294 [439-452]	0	1551.92	High	High	High	1100000	1700000	2000000	3.57176	High	0	6.348e-05
FALSE	High	[R].LVELLMHNDYK.[V]			0.000348018	0.000139255	2	5	5	O60684; P52294	O60684 [299-309]; P52294 [301-311]	0	1374.71	High	High	High	3800000	5500000	6200000	3.14803	High	0.006586	0.05579
FALSE	High	[R].RREEEGLQLR.[K]			0.064882	0.00979102	2	10	2	O60684; P52294	O60684 [30-39]; P52294 [27-36]	2	1285.7	High	Not Found	Not Found	2800000			2.3201	High	0.003681	0.02597
FALSE	High	[K].GIPVLVGLLDHPK.[K]			0.00022184	0	1	3	1	O60716	O60716 [409-421]	0	1357.82	Not Found	High	Not Found		1300000		3.48685	High	0	6.711e-05
FALSE	High	[R].TVQPVAMGPDGLPVDASSVSNNYIQTLGR.[D]			0.000153849	0	1	4	1	O60716	O60716 [152-180]	0	2986.49	Not Found	Not Found	High				4.27625	High	0	4.28e-05
FALSE	High	[K].ALSAIADLLTNEHER.[V]			0.000389509	0.000139255	1	2	3	O60716	O60716 [711-725]	0	1652.86	High	High	High	880000	2200000	1800000	3.81344	High	9.476e-05	0.0004333
FALSE	High	[R].FHPEPYGLEDDQR.[S]			0.00346192	0.000580472	1	3	3	O60716	O60716 [275-287]	0	1602.72	High	High	High	1300000	2600000	2400000	2.57367	High	0.0002895	0.001567
FALSE	High	[R].GYELLFQPEVVR.[I]			0.0213553	0.00320162	1	2	2	O60716	O60716 [655-666]	0	1449.77	Not Found	High	High		980000	1100000	2.74592	High	0.001196	0.007683
FALSE	High	[K].ILQDVADEEIAALPR.[D]			0.000125069	0	1	1	1	O60783	O60783 [66-80]	0	1652.89	Not Found	Not Found	High			500000	3.15348	High	0	3.377e-05
FALSE	High	[R].HLADHGQLSGIQR.[A]			0.0144331	0.00184463	1	1	1	O60783	O60783 [113-125]	0	1431.75	High	Not Found	Not Found	1100000			3.31027	High	0.0006732	0.005105
FALSE	High	[R].KSLPEEDVAEIQHAEEFLIKPESK.[V]			1.36385e-05	0	1	4	3	O60832	O60832 [20-43]	1	2766.42	High	High	High		4400000		5.66398	High	0	3.372e-06
FALSE	High	[K].SLPEEDVAEIQHAEEFLIKPESK.[V]			0.000115034	0	1	4	4	O60832	O60832 [21-43]	0	2638.32	High	High	High				2.86017	High	0.0002329	0.00122
FALSE	High	[R].ALETLTGALFQRPPLIAAVK.[R]			2.29853e-05	0	1	4	5	O60832	O60832 [172-191]	0	2109.24	High	High	High	2700000	5200000	5000000	4.00044	High	0	5.746e-06
FALSE	High	[K].LDTSQWPLLLK.[N]			0.000499661	0.000139255	1	4	6	O60832	O60832 [47-57]	0	1313.75	High	High	High	1500000		1900000	3.11293	High	5.393e-05	0.0002156
FALSE	High	[R].TGFINLDKPSNPSSHEVVAWIR.[R]			0.000345989	0.000139255	1	4	2	O60832	O60832 [89-110]	0	2467.27	Not Found	High	High				3.80497	High	5.393e-05	0.0002028
FALSE	High	[R].LHNAIEGGTQLSR.[A]			0.000861159	0.000139255	1	4	5	O60832	O60832 [159-171]	0	1395.73	High	High	High	7800000	15000000	14000000	3.44338	High	0.0003703	0.002301
FALSE	High	[K].EVVAEVVKAPQVVAEAAK.[T]			0.00249377	0.000580472	1	1	4	O60832	O60832 [426-443]	1	1837.04	High	High	High	2700000		3900000	3.85956	High	0.0002329	0.00128
FALSE	High	[K].APQVVAEAAK.[T]			0.0042488	0.000672379	1	1	2	O60832	O60832 [434-443]	0	983.552	Not Found	High	High		6300000	5300000	2.03425	High	0.0002621	0.001475
FALSE	High	[K].IMLPGVLR.[Y]			0.00921588	0.00129251	1	2	2	O60832	O60832 [315-322]	0	898.554	High	High	Not Found	1900000	4500000		2.00085	High	0.0004619	0.003194
FALSE	High	[K].EVVAEVVK.[A]			0.0239156	0.00356116	1	1	2	O60832	O60832 [426-433]	0	872.509	Not Found	High	High		5100000	4300000	2.10142	High	0.001295	0.00869
FALSE	High	[K].AGLESGAEPGDGDSDTTKK.[K]			0.0261129	0.00384079	1	1	1	O60832	O60832 [481-499]	1	1834.83	Not Found	Not Found	High			880000	3.11165	High	0.001414	0.009512
FALSE	High	[K].EYVGIVR.[L]			0.064882	0.00979102	1	3	3	O60832	O60832 [152-158]	0	835.467	High	High	High	4000000	6700000	5700000	2.14863	High	0.004972	0.03905
FALSE	High	[K].EISFAYEVLSNPEKR.[E]			0.000146641	0	1	1	3	O60884	O60884 [49-63]	1	1781.91	High	High	High	4000000	6900000	5300000	4.03371	High	5.393e-05	0.0001856
FALSE	High	[R].NPFEKGDLYIK.[F]			0.000360759	0.000139255	1	1	3	O60884	O60884 [322-332]	1	1323.69	High	High	High	6600000	10000000	9200000	3.33433	High	5.393e-05	0.0001433
FALSE	High	[R].DGNDLHMTYK.[I]			0.000283703	0.000139255	1	1	4	O60884	O60884 [263-272]	0	1193.53	High	High	High	4600000		3900000	3.67308	High	5.393e-05	9.488e-05
FALSE	High	[K].VSLEDLYNGK.[T]			0.00153634	0.000277357	1	2	3	O60884	O60884 [122-131]	0	1137.58	High	High	High	4100000	8400000	6800000	2.91354	High	0.0002329	0.0009066
FALSE	High	[K].EYHPDKNPNAGDKFK.[E]			0.00159423	0.000410646	1	1	3	O60884	O60884 [34-48]	2	1759.84	High	High	Not Found	3100000	5400000		2.8343	High	0.003353	0.02371
FALSE	High	[R].ELYDRYGEQGLR.[E]			0.0048393	0.000759398	1	1	1	O60884	O60884 [64-75]	1	1498.73	High	Not Found	Not Found	13000000			2.00066	High	0.0002895	0.001679
FALSE	High	[K].YAPSGFYIASGDVSGK.[L]			0.000128258	0	1	2	3	O75083	O75083 [66-81]	0	1618.77	High	High	High	250000	4800000	3300000	3.91785	High	5.393e-05	0.0001178
FALSE	High	[R].NIDNPALADIYTEHAHQVVVAK.[Y]			0.000162892	0	1	2	2	O75083	O75083 [44-65]	0	2418.24	Not Found	High	High		7500000	4900000	3.14685	High	0	4.572e-05
FALSE	High	[K].VVTVFSVADGYSENNVFYGHHAK.[I]			0.000180109	0	1	1	2	O75083	O75083 [512-534]	0	2540.22	Not Found	High	High		3100000	2900000	2.99235	High	0	5.143e-05
FALSE	High	[R].LYSILGTTLKDEGK.[L]			0.000319223	0.000139255	1	1	2	O75083	O75083 [471-484]	1	1537.85	Not Found	High	High		8300000	6100000	2.44488	High	5.393e-05	0.0001121
FALSE	High	[K].SYIYSGSHDGHINYWDSETGENDSFAGK.[G]			0.010225	0.00156635	1	1	1	O75083	O75083 [335-362]	0	3136.32	Not Found	High	Not Found		2200000		1.10807	High	0.0005807	0.003573
FALSE	High	[K].YEYQPFAGK.[I]			0.0172332	0.00257495	1	2	2	O75083	O75083 [96-104]	0	1102.52	Not Found	High	High		8400000	6800000	2.01432	High	0.0009168	0.006123
FALSE	High	[K].GNNFLYTNGK.[C]			0.0244981	0.00363636	1	2	2	O75083	O75083 [29-38]	0	1127.55	Not Found	High	High		3300000	2400000	2.71301	High	0.001347	0.008874
FALSE	High	[R].TPLQGILQLGQELKPK.[S]			0.000310187	0.000139255	1	1	1	O75146	O75146 [755-770]	0	1763.04	High	Not Found	Not Found	950000			3.64668	High	5.393e-05	0.0001075
FALSE	High	[R].LLDEQFAVLR.[G]			0.00154584	0.000277357	1	1	1	O75146	O75146 [616-625]	0	1203.67	High	Not Found	Not Found	1100000			2.72734	High	0.0001415	0.0005565
FALSE	High	[K].KPPLAQKPSVAPR.[Q]			0.00178178	0.000533055	1	2	2	O75146	O75146 [1037-1049]	0	1388.84	High	Not Found	Not Found	1100000			3.03895	High	0.000632	0.004085
FALSE	High	[R].WTEGLISASK.[A]			0.00241043	0.000580472	1	2	1	O75146	O75146 [868-877]	0	1091.57	High	Not Found	Not Found	1100000			2.5542	High	0.0002329	0.0008549
FALSE	High	[R].LAERESQEQGLR.[Q]			0.0278221	0.00421176	1	1	1	O75146	O75146 [602-613]	1	1415.72	High	Not Found	Not Found	590000			2.60443	High	0.001562	0.01024
FALSE	High	[R].LDTLSAEKDALSGAVR.[Q]			0.046539	0.00663101	1	1	1	O75146	O75146 [549-564]	1	1645.88	High	Not Found	Not Found	1200000			2.01315	High	0.002538	0.0179
FALSE	High	[R].VQQSSESSTSSPSQHEATPGAR.[RL]			3.77802e-05	0	1	5	2	O75152	O75152 [485-506]	0	2258.03	Not Found	High	High		970000	2100000	3.26692	High	0	9.552e-06
FALSE	High	[K].KVEAPETNIDKTPK.[K]			2.65208e-05	0	1	3	2	O75152	O75152 [310-323]	2	1569.85	High	Not Found	High	730000		3400000	4.93401	High	0	6.663e-06
FALSE	High	[K].TLEEILLER.[A]			0.00395394	0.000672379	1	3	2	O75152	O75152 [360-368]	0	1115.63	High	Not Found	High	650000		1500000	2.40076	High	0.0002621	0.001372
FALSE	High	[K].QGEEPLVR.[L]			0.0203341	0.00303947	1	6	1	O75152	O75152 [270-277]	0	927.489	Not Found	Not Found	High			2400000	2.27953	High	0.001101	0.00732
FALSE	High	[K].IGIGELITR.[S]			0.0138296	0.00184463	1	3	1	O75153	O75153 [811-819]	0	971.588	High	Not Found	Not Found	400000			2.06924	High	0.0006732	0.004876
FALSE	High	[R].LSDQFHDILIR.[K]			0.000345989	0.000139255	1	4	3	O75340	O75340 [126-136]	0	1356.73	High	High	High	2000000	5100000	3900000	2.98693	High	5.393e-05	0.0002776
FALSE	High	[K].YITDWQNVFR.[T]			0.000431346	0.000139255	1	2	3	O75340	O75340 [91-100]	0	1341.66	High	High	High	810000	1900000	1800000	2.62598	High	5.393e-05	0.0001623
FALSE	High	[K].AGVNFSEFTGVWK.[Y]			0.00209922	0.000580472	1	2	1	O75340	O75340 [78-90]	0	1441.71	Not Found	High	Not Found		3300000		2.44575	High	0.0002329	0.0007499
FALSE	High	[K].QALSGFGYR.[L]			0.00304484	0.000580472	1	2	4	O75340	O75340 [117-125]	0	998.505	High	High	High	1900000	4400000	4400000	3.00364	High	0.004339	0.03279
FALSE	High	[R].SIISMFDRENK.[A]			0.0323112	0.00475832	1	1	3	O75340	O75340 [67-77]	1	1339.67	High	High	High	2100000	5200000	4500000	3.02115	High	0.004269	0.03158
FALSE	High	[K].GVTIASGGVLPNIHPELLAK.[K]			0.00017167	0	1	2	3	O75367	O75367 [97-116]	0	1986.14	High	High	High	3700000	9900000	7600000	3.79175	High	5.393e-05	0.0001825
FALSE	High	[K].AISSYFVSTMSSSIK.[T]			0.00018411	0	1	2	3	O75367	O75367 [333-347]	0	1607.8	High	High	High	490000	970000	1100000	3.97271	High	5.393e-05	0.000176
FALSE	High	[R].HILLAVANDEELNQLLK.[G]			2.57734e-05	0	1	3	3	O75367	O75367 [80-96]	0	1933.08	High	High	High	1100000	3300000	3000000	4.2557	High	0	6.467e-06
FALSE	High	[K].AASADSTTEGTPADGFTVLSTK.[S]			1.07819e-06	0	1	1	4	O75367	O75367 [168-189]	0	2127.01	High	High	High	660000	2800000	2300000	5.93189	High	0	2.593e-07
FALSE	High	[K].NGPLEVAGAAVSAGHGLPAK.[F]			0.000283021	0.000139255	1	2	4	O75367	O75367 [252-271]	0	1815.97	Not Found	High	High			3400000	4.12309	High	5.393e-05	9.45e-05
FALSE	High	[K].KGGKEFVEAVLELR.[K]			0.00029939	0.000139255	1	2	2	O75367	O75367 [236-249]	2	1574.89	Not Found	High	High		1200000	590000	3.88454	High	5.393e-05	0.0001024
FALSE	High	[RK].AGVIFPVGR.[LM]			0.00177075	0.000533055	1	5	3	O75367	O75367 [19-27]	0	915.541	High	High	High	5300000	19000000	12000000	3.1749	High	0.0002255	0.0006369
FALSE	High	[K].QTAAQLILK.[A]			0.00456998	0.000759398	1	2	3	O75367	O75367 [324-332]	0	985.604	High	High	High	3800000	9800000	8300000	2.65875	High	0.0002895	0.001586
FALSE	High	[K].GGKEFVEAVLELR.[K]			0.00642858	0.000949136	1	2	2	O75367	O75367 [237-249]	1	1446.8	Not Found	High	High		1100000	800000	2.74339	High	0.0003509	0.002217
FALSE	High	[K].SIAFPSIGSGR.[N]			0.0512047	0.00720309	1	2	1	O75367	O75367 [308-318]	0	1091.58	Not Found	High	Not Found		6200000		2.31511	High	0.002744	0.01989
FALSE	High	[K].VLFASQEIPASPFR.[V]			0.000164519	0	1	2	2	O75369	O75369 [823-836]	0	1561.84	Not Found	High	High		6300000	2700000	3.79048	High	0.0002329	0.0007156
FALSE	High	[K].IPYLPITNFNQNWQDGK.[A]			1.935e-05	0	1	1	2	O75369	O75369 [153-169]	0	2048.02	Not Found	High	High		1700000		3.45953	High	0	4.822e-06
FALSE	High	[R].GAGIGGLGITVEGPSESK.[I]			0.000244511	0	1	2	1	O75369	O75369 [1355-1372]	0	1628.85	Not Found	High	Not Found		1600000		4.13014	High	0	7.684e-05
FALSE	High	[R].AWGPGLHGGIVGR.[S]			0.000209318	0	1	2	3	O75369	O75369 [554-566]	0	1276.69	High	High	High	2900000	17000000	8200000	3.16043	High	0	6.201e-05
FALSE	High	[R].LIALLEVLSQKR.[M]			8.39047e-05	0	1	2	2	O75369	O75369 [50-61]	1	1382.87	Not Found	High	High		3900000	2000000	3.17301	High	0	2.197e-05
FALSE	High	[K].SPFTVGVAAPLDLSK.[I]			4.91109e-05	0	1	2	3	O75369	O75369 [932-946]	0	1501.83	Not Found	High	High		6200000	2800000	4.29766	High	5.393e-05	0.000126
FALSE	High	[R].LPNNHIGISFIPR.[E]			0.00014563	0	1	2	2	O75369	O75369 [1957-1969]	0	1477.83	Not Found	High	High		3200000	1500000	3.63399	High	0	4.01e-05
FALSE	High	[R].DAGEGLLAVQITDQEGKPK.[R]			0.000209318	0	1	2	1	O75369	O75369 [1546-1564]	0	1969.02	Not Found	High	Not Found		3700000		4.27201	High	0	6.201e-05
FALSE	High	[K].SPFEVQVGPEAGMQK.[V]			3.21184e-05	0	1	2	2	O75369	O75369 [537-551]	0	1603.78	Not Found	High	High		8000000	3800000	5.33676	High	0	6.017e-05
FALSE	High	[R].IGNLQTDLSDGLR.[L]			0.000287151	0.000139255	1	1	2	O75369	O75369 [37-49]	0	1401.73	Not Found	High	High		5100000	2300000	3.80685	High	5.393e-05	9.666e-05
FALSE	High	[K].FNDEHIPESPYLVPVIAPSDDAR.[R]			0.000672895	0.000139255	1	2	1	O75369	O75369 [2266-2288]	0	2581.26	Not Found	High	Not Found		3400000		3.90045	High	5.393e-05	0.0002574
FALSE	High	[K].NTVELLVEDKGNQVYR.[C]			0.000297904	0.000139255	1	2	1	O75369	O75369 [400-415]	1	1876.98	Not Found	High	Not Found				4.18839	High	5.393e-05	0.0001018
FALSE	High	[K].EAFTNKPNVFTVVTR.[G]			0.000262849	0.000139255	1	2	3	O75369	O75369 [1340-1354]	0	1722.92	Not Found	High	High				3.59467	High	5.393e-05	8.518e-05
FALSE	High	[R].LVSPGSANETSSILVESVTR.[S]			0.000571557	0.000139255	1	3	1	O75369	O75369 [2476-2495]	0	2046.07	Not Found	High	Not Found				2.7577	High	5.393e-05	0.0002184
FALSE	High	[K].VVASGPGLEHGK.[V]			0.000499661	0.000139255	1	2	2	O75369	O75369 [1136-1147]	0	1150.62	Not Found	High	High		3400000		2.79856	High	0.002021	0.01344
FALSE	High	[K].HTIAVVWGGVNIPHSPYR.[V]			0.000421956	0.000139255	1	2	1	O75369	O75369 [716-733]	0	2003.06	Not Found	High	Not Found				3.23457	High	5.393e-05	0.000158
FALSE	High	[K].DLDIIDNYDYSHTVK.[Y]			0.00134904	0.000139255	1	2	1	O75369	O75369 [895-909]	0	1810.85	Not Found	High	Not Found		1300000		3.65164	High	9.476e-05	0.0004908
FALSE	High	[R].TFEMSDFIVDTR.[D]			0.000453182	0.000139255	1	2	2	O75369	O75369 [2017-2028]	0	1460.67	Not Found	High	High		1800000	1000000	3.04972	High	5.393e-05	0.0001715
FALSE	High	[K].AAGSGELGVTMK.[G]			0.000501793	0.000139255	1	2	1	O75369	O75369 [481-492]	0	1120.57	Not Found	High	Not Found		7000000		2.8638	High	5.393e-05	0.0001912
FALSE	High	[K].HVGNQQYNVTYVVK.[E]			0.00043784	0.000139255	1	3	3	O75369	O75369 [2563-2576]	0	1648.84	Not Found	High	High		7800000	3500000	3.11359	High	5.393e-05	0.0001646
FALSE	High	[K].AGVENGKPTHFTVYTK.[G]			0.000356401	0.000139255	1	2	1	O75369	O75369 [858-873]	0	1748.9	Not Found	High	Not Found		1200000		2.63449	High	5.393e-05	0.0001293
FALSE	High	[K].QKDFLDGVYAFEYYPSTPGR.[Y]			0.00120659	0.000139255	1	2	2	O75369	O75369 [503-522]	1	2353.11	Not Found	High	High		2500000	1400000	3.48914	High	9.476e-05	0.0004426
FALSE	High	[K].VTVLFAGQHISK.[S]			0.000336219	0.000139255	1	2	3	O75369	O75369 [329-340]	0	1299.74	Not Found	High	High		13000000	6100000	3.24688	High	5.393e-05	0.0001198
FALSE	High	[K].SPFEVSVDKAQGDASK.[V]			0.000705401	0.000139255	1	2	2	O75369	O75369 [341-356]	1	1664.81	Not Found	High	High		11000000	5800000	3.17303	High	5.393e-05	0.0002685
FALSE	High	[R].VTEAEIVPMGK.[N]			0.000822616	0.000139255	1	3	1	O75369	O75369 [2140-2150]	0	1173.62	Not Found	High	Not Found		2700000		2.64879	High	5.393e-05	0.0003115
FALSE	High	[K].IAGPGLGSGVR.[A]			0.00139155	0.000139255	1	2	3	O75369	O75369 [1426-1436]	0	983.563	Not Found	High	High		11000000	6600000	2.69802	High	0.002099	0.01466
FALSE	High	[K-].FADEHVPGSPFTVK.[I]			0.000420431	0.000139255	1	3	3	O75369	O75369 [2075-2088]	0	1530.76	High	High	High	1200000	14000000	6600000	3.20025	High	5.393e-05	0.0001819
FALSE	High	[K].IFAQDGEGQR.[I]			0.00251092	0.000580472	1	2	1	O75369	O75369 [682-691]	0	1120.54	Not Found	High	Not Found				2.11487	High	0.0002329	0.0008897
FALSE	High	[R].FVPQEMGVHTVSVK.[Y]			0.00348868	0.000580472	1	3	1	O75369	O75369 [2157-2170]	0	1557.81	Not Found	High	Not Found		4500000		1.52399	High	0.0002329	0.001221
FALSE	High	[R].VLQSFTVDSSK.[A]			0.00216819	0.000580472	1	2	2	O75369	O75369 [1439-1449]	0	1210.63	Not Found	High	High		10000000	5500000	2.54648	High	0.0002329	0.0007721
FALSE	High	[K].AHGPGLEGGLVGKPAEFTIDTK.[G]			0.00188463	0.000580472	1	2	1	O75369	O75369 [1045-1066]	0	2194.15	Not Found	Not Found	High			3600000	2.62078	High	0.0002329	0.0006761
FALSE	High	[K].FNGSHVVGSPFK.[V]			0.00198203	0.000580472	1	2	1	O75369	O75369 [2361-2372]	0	1275.65	Not Found	High	Not Found		4900000		2.95279	High	0.0002329	0.0007087
FALSE	High	[R].IKVFGPGIEGK.[D]			0.00186119	0.000580472	1	2	1	O75369	O75369 [1231-1241]	1	1144.67	Not Found	High	Not Found		2900000		2.97176	High	0.0002329	0.0006657
FALSE	High	[K].IFFAGDTIPK.[S]			0.00287143	0.000580472	1	2	2	O75369	O75369 [430-439]	0	1108.6	High	High	Not Found		12000000		2.73116	High	0.008582	0.07291
FALSE	High	[K].YGGELVPHFPAR.[V]			0.00411462	0.000672379	1	2	4	O75369	O75369 [1208-1219]	0	1342.69	Not Found	High	High		13000000	5600000	3.01429	High	0.0002621	0.001433
FALSE	High	[K].LDVTILSPSR.[K]			0.00418107	0.000672379	1	2	3	O75369	O75369 [977-986]	0	1100.63	Not Found	High	High		3500000	1200000	2.45476	High	0.002675	0.01963
FALSE	High	[R].VKVEPAVDTSR.[I]			0.00491954	0.000759398	1	2	2	O75369	O75369 [1220-1230]	1	1200.66	Not Found	High	High		13000000	7300000	3.26724	High	0.0002895	0.001699
FALSE	High	[K].TATPEIVDNKDGTVTVR.[Y]			0.00479973	0.000759398	1	2	1	O75369	O75369 [1771-1787]	1	1815.94	Not Found	High	Not Found		4600000		2.2641	High	0.0002895	0.001664
FALSE	High	[K].AGLAPLEVR.[V]			0.00642858	0.000949136	1	2	3	O75369	O75369 [1450-1458]	0	925.547	High	High	High	1100000	11000000	5700000	2.81521	High	0.001021	0.007013
FALSE	High	[K].VKVLPTYDASK.[V]			0.00626739	0.000949136	1	2	1	O75369	O75369 [1509-1519]	1	1220.69	Not Found	High	Not Found		1700000		2.38268	High	0.0003509	0.002168
FALSE	High	[R].FIPHENGVHTIDVK.[F]			0.00743069	0.00101398	1	2	1	O75369	O75369 [2347-2360]	0	1605.84	Not Found	High	Not Found		5900000		2.94533	High	0.0003703	0.002571
FALSE	High	[R].YAPTEVGLHEMHIK.[Y]			0.00724235	0.00101398	1	2	2	O75369	O75369 [1788-1801]	0	1624.82	Not Found	High	High		7400000	2700000	2.31895	High	0.0003703	0.002498
FALSE	High	[K].VNQPASFAIR.[L]			0.0071807	0.00101398	1	2	2	O75369	O75369 [2302-2311]	0	1102.6	Not Found	High	High		11000000	5400000	1.99411	High	0.0003703	0.002487
FALSE	High	[K].TGEEVGFVVDAK.[T]			0.00711962	0.00101398	1	2	1	O75369	O75369 [1630-1641]	0	1250.63	Not Found	High	Not Found		2900000		1.93152	High	0.0003703	0.00246
FALSE	High	[K].VSYFPTVPGVYIVSTK.[F]			0.00921588	0.00129251	1	3	1	O75369	O75369 [2059-2074]	0	1756.95	Not Found	High	Not Found		1600000		2.56082	High	0.0004619	0.003209
FALSE	High	[K].RLPNNHIGISFIPR.[E]			0.00970714	0.00147633	1	2	1	O75369	O75369 [1956-1969]	1	1633.93	Not Found	High	Not Found		3100000		2.5054	High	0.0005232	0.00339
FALSE	High	[K].TYSVEYLPK.[V]			0.0108641	0.00163601	1	2	1	O75369	O75369 [314-322]	0	1099.57	Not Found	High	Not Found		5000000		2.14799	High	0.0006069	0.00378
FALSE	High	[K].VTASGPGLSSYGVPASLPVDFAIDAR.[D]			0.0158451	0.00200015	1	2	1	O75369	O75369 [1520-1545]	0	2547.31	Not Found	Not Found	High			800000	2.47607	High	0.0007254	0.005614
FALSE	High	[K].YADEEIPR.[S]			0.0195161	0.00280899	1	2	3	O75369	O75369 [1497-1504]	0	992.468	Not Found	High	High		13000000	7900000	2.19335	High	0.001021	0.006999
FALSE	High	[K].ADIEMPFDPSK.[V]			0.0215298	0.00325673	1	2	1	O75369	O75369 [1125-1135]	0	1249.58	Not Found	High	Not Found		1300000		2.31603	High	0.001196	0.007761
FALSE	High	[R].LTVMSLQESGLK.[V]			0.028489	0.00428288	1	2	1	O75369	O75369 [2290-2301]	0	1305.71	Not Found	High	Not Found		3400000		2.36026	High	0.001609	0.01046
FALSE	High	[K].VFGPGIEGK.[D]			0.029634	0.00434761	1	2	1	O75369	O75369 [1233-1241]	0	903.493	Not Found	High	Not Found		4300000		1.69657	High	0.001656	0.01093
FALSE	High	[R].AGGPGLERGEAGVPAEFSIWTR.[E]			0.0325661	0.00475832	1	2	1	O75369	O75369 [2198-2219]	1	2257.14	Not Found	High	Not Found		550000		3.62789	High	0.00179	0.01205
FALSE	High	[K].YGGPNHIVGSPFK.[A]			0.0426163	0.00602421	1	3	1	O75369	O75369 [2456-2468]	0	1372.7	Not Found	Not Found	High			5500000	1.99367	High	0.002269	0.01624
FALSE	High	[R].VVPGYGHAVLR.[K]			0.000503943	0.000139255	1	4	3	O75390	O75390 [341-351]	0	1167.66	High	High	High	1800000	3500000	2100000	2.62573	High	5.393e-05	0.0001915
FALSE	High	[R].ALGFPLERPK.[S]			0.0126919	0.00177683	1	3	2	O75390	O75390 [441-450]	0	1127.66	High	High	Not Found	1700000	3400000		2.13536	High	0.006007	0.04783
FALSE	High	[K].LVAQLYK.[I]			0.0593427	0.00879344	1	4	1	O75390	O75390 [376-382]	0	834.508	High	Not Found	Not Found	1800000			1.88822	High	0.003353	0.02343
FALSE	High	[R].IMVANIEEVLQR.[G]			0.000182391	0	1	2	2	O75396	O75396 [148-159]	0	1414.77	Not Found	High	High		830000	640000	3.85041	High	0	5.217e-05
FALSE	High	[R].GEALSALDSK.[A]			0.00682243	0.00101398	1	1	2	O75396	O75396 [160-169]	0	990.51	High	Not Found	High	1600000		3000000	2.17456	High	0.0008146	0.0057
FALSE	High	[R].FVKEPAFEDITLESER.[K]			0.00019807	0	1	1	2	O75400	O75400 [774-789]	1	1909.95	High	High	Not Found	4200000	9300000		4.16373	High	0	8.201e-05
FALSE	High	[K].SDSGKPYYYNSQTK.[E]			0.00113441	0.000139255	1	4	3	O75400	O75400 [192-205]	0	1637.74	High	High	High	880000	1900000	2000000	3.29779	High	9.476e-05	0.0004184
FALSE	High	[K].LAFNSLLEK.[A]			0.00280987	0.000580472	1	1	3	O75400	O75400 [719-727]	0	1034.59	High	High	High	3300000	4200000	3700000	2.53265	High	0.0002329	0.0009907
FALSE	High	[R].STTLDAGNIK.[L]			0.00897989	0.00129251	1	1	3	O75400	O75400 [709-718]	0	1019.54	High	High	High	3200000	6400000	5800000	2.07856	High	0.0008388	0.005737
FALSE	High	[R].TYYYNTETK.[Q]			0.0131361	0.00177683	1	3	3	O75400	O75400 [156-164]	0	1182.53	High	High	High	1000000	2600000	2600000	1.84252	High	0.001151	0.007535
FALSE	High	[K].QAAPPIELDAVWEDIRER.[F]			0.022061	0.00325673	1	1	2	O75400	O75400 [756-773]	1	2108.08	High	Not Found	High	1400000		1600000	2.78174	High	0.001196	0.008002
FALSE	High	[K].LAFNSLLEKAEAR.[E]			0.0476684	0.00668674	1	1	1	O75400	O75400 [719-731]	1	1461.81	High	Not Found	Not Found	1900000			2.35988	High	0.002554	0.01822
FALSE	High	[K].FYVEDLK.[A]			0.0644084	0.00955209	1	1	2	O75400	O75400 [663-669]	0	913.467	High	High	Not Found	4800000	6100000		1.765	High	0.003649	0.02577
FALSE	High	[K].LPIFFFGTHETAFLGPK.[D]			0.000296431	0.000139255	1	1	3	O75475	O75475 [40-56]	0	1922.02	High	High	High	610000	1300000	940000	3.38263	High	5.393e-05	0.0001009
FALSE	High	[R].DFKPGDLIFAK.[M]			0.000861159	0.000139255	1	1	3	O75475	O75475 [4-14]	0	1250.68	High	High	High	1700000	4600000	3100000	2.83995	High	0.0002255	0.0006347
FALSE	High	[R].KGFNEGLWEIDNNPK.[V]			0.00251092	0.000580472	1	1	1	O75475	O75475 [75-89]	1	1760.86	High	Not Found	Not Found	1400000			3.12725	High	0.0002329	0.0008887
FALSE	High	[R].VDEVPDGAVKPPTNK.[L]			0.00970714	0.00147633	1	1	1	O75475	O75475 [25-39]	0	1565.82	Not Found	Not Found	High			1600000	2.57948	High	0.0005232	0.003389
FALSE	High	[RK].SVQTTLQTDEVK.[N]			0.000483195	0.000139255	1	4	2	O75477	O75477 [61-72]	0	1348.7	Not Found	High	High		1500000	730000	2.96542	High	5.393e-05	0.0002212
FALSE	High	[RK].ISEIEDAAFLAR.[E]			0.000271104	0.000139255	1	4	2	O75477	O75477 [242-253]	0	1334.7	High	High	Not Found	530000	1900000		3.09856	High	5.393e-05	8.889e-05
FALSE	High	[K].SLVDLTAVDVPTR.[Q]			0.00354298	0.000580472	1	2	1	O75489	O75489 [110-122]	0	1385.76	High	Not Found	Not Found	900000			2.24161	High	0.0002329	0.00124
FALSE	High	[R].VVAEPVELAQEFR.[K]			0.0492129	0.00671444	1	1	1	O75489	O75489 [219-231]	0	1486.79	Not Found	High	Not Found		1000000		2.28559	High	0.002564	0.01898
FALSE	High	[R].GFAYVQFEDVR.[D]			0.00110688	0.000139255	1	3	2	O75494	O75494 [52-62]	0	1330.64	Not Found	High	High		760000	780000	2.58215	High	0.0004619	0.003113
FALSE	High	[R].YLRPPNTSLFVR.[N]			0.000444531	0.000139255	1	4	6	O75494	O75494 [4-15]	0	1462.82	High	High	High	6400000	9800000	8100000	3.46451	High	5.393e-05	0.0003019
FALSE	High	[R].GFAYVQFEDVRDAEDALHNLDRK.[W]			0.00156502	0.000410646	1	2	5	O75494	O75494 [52-74]	2	2708.31	High	High	High	790000	2200000	2100000	3.23914	High	0.0001857	0.0005648
FALSE	High	[R].YGPIVDVYVPLDFYTR.[R]			0.00398546	0.000672379	1	3	2	O75494	O75494 [33-48]	0	1916.98	Not Found	High	High		190000	230000	2.95769	High	0.0002621	0.001391
FALSE	High	[R].QIEIQFAQGDRK.[T]			0.016806	0.00234475	1	3	3	O75494	O75494 [80-91]	1	1432.75	High	High	High	4300000	6200000	5400000	2.66299	High	0.0008664	0.005989
FALSE	High	[K].AAGLATMISTMRPDIDNMDEYVR.[N]			0.000107251	0	1	1	3	O75533	O75533 [603-625]	0	2570.2	High	High	High	1600000	3400000	2500000	3.93965	High	0	3.933e-05
FALSE	High	[K].IYNSIYIGSQDALIAHYPR.[I]			3.08094e-06	0	1	1	3	O75533	O75533 [1268-1286]	0	2194.13	High	High	High	2900000	3700000	3500000	4.85481	High	0	9.701e-07
FALSE	High	[R].NRPLSDEELDAMFPEGYK.[V]			2.10045e-05	0	1	1	4	O75533	O75533 [396-413]	0	2110.97	High	High	High	3800000	6900000	4000000	4.9063	High	0	5.234e-06
FALSE	High	[K].KLSSWDQAETPGHTPSLR.[W]			4.31192e-06	0	1	1	6	O75533	O75533 [214-231]	1	2010	High	High	High	6700000	15000000	12000000	5.06221	High	0	1.052e-06
FALSE	High	[R].SLVEIIEHGLVDEQQK.[V]			5.51546e-05	0	1	1	6	O75533	O75533 [685-700]	0	1836.97	High	High	High	5800000	9400000	7800000	3.7701	High	9.476e-05	0.000425
FALSE	High	[R].QLVDTTVELANKVGAAEIISR.[I]			2.98498e-05	0	1	1	3	O75533	O75533 [832-852]	1	2227.23	High	High	High	960000	1700000	1600000	4.61564	High	0	7.521e-06
FALSE	High	[K].KPGYHAPVALLNDIPQSTEQYDPFAEHRPPK.[I]			0.000166702	0	1	2	3	O75533	O75533 [81-111]	0	3515.77	High	High	High	5600000	13000000	11000000	4.46907	High	5.393e-05	0.0001693
FALSE	High	[R].RWDQTADQTPGATPK.[K]			0.000220647	0	1	1	2	O75533	O75533 [199-213]	1	1671.81	Not Found	High	High		2500000		3.73373	High	0	6.661e-05
FALSE	High	[K].AIGPHDVLATLLNNLKVQER.[Q]			3.61326e-05	0	1	2	3	O75533	O75533 [1087-1106]	1	2201.24	High	High	High	370000	1000000	1500000	3.93519	High	0	9.139e-06
FALSE	High	[K].AIGYLIPLMDAEYANYYTR.[E]			6.80294e-05	0	1	1	5	O75533	O75533 [749-767]	0	2237.09	High	High	High	430000	630000	730000	3.9704	High	5.393e-05	0.0002568
FALSE	High	[K].AIGPHDVLATLLNNLK.[V]			1.47498e-05	0	1	2	8	O75533	O75533 [1087-1102]	0	1688.97	High	High	High	4500000	5600000	5600000	4.79808	High	0	3.664e-06
FALSE	High	[K].LTATPTPLGGMTGFHMQTEDR.[T]			0.000566218	0.000139255	1	1	4	O75533	O75533 [431-451]	0	2261.07	High	High	High	950000	1700000	890000	3.42327	High	5.393e-05	0.0002161
FALSE	High	[R].SLVEIIEHGLVDEQQKVR.[T]			0.000315876	0.000139255	1	1	3	O75533	O75533 [685-702]	1	2092.14	High	High	High	740000	1200000	1100000	3.37047	High	5.393e-05	0.0001104
FALSE	High	[R].IVDDLKDEAEQYRK.[M]			0.000388215	0.000139255	1	1	6	O75533	O75533 [853-866]	2	1721.87	High	High	High	5700000	12000000	9600000	2.6809	High	5.393e-05	0.0001431
FALSE	High	[R].IVDDLKDEAEQYR.[K]			0.000957174	0.000139255	1	1	2	O75533	O75533 [853-865]	1	1593.78	High	High	Not Found	3300000	6500000		2.71323	High	9.476e-05	0.0003569
FALSE	High	[K].LSSWDQAETPGHTPSLR.[W]			0.000521764	0.000139255	1	1	3	O75533	O75533 [215-231]	0	1881.91	High	High	High	3400000	7700000	4900000	3.49995	High	5.393e-05	0.0002291
FALSE	High	[R].IYNDDKNTYIR.[Y]			0.00147134	0.000139255	1	1	3	O75533	O75533 [1287-1297]	1	1414.7	High	High	High				2.93378	High	0.0006732	0.005208
FALSE	High	[K].MTPPIKDLLPR.[L]			0.00135744	0.000139255	1	2	9	O75533	O75533 [1009-1019]	1	1280.74	High	High	High	5000000	10000000	6500000	2.74778	High	0.0002329	0.001255
FALSE	High	[R].TDRGGDSIGETPTPGASK.[R]			0.000301643	0.000139255	1	1	4	O75533	O75533 [316-333]	1	1745.83	High	High	High	2300000	6300000	5700000	3.8914	High	5.393e-05	0.0001035
FALSE	High	[K].IWDPTPSHTPAGAATPGRGDTPGHATPGHGGATSSAR.[K]			0.000415922	0.000139255	1	1	1	O75533	O75533 [253-289]	1	3546.69	Not Found	High	Not Found		2200000		2.68193	High	5.393e-05	0.0001553
FALSE	High	[R].ATVNTFGYIAK.[A]			0.000679921	0.000139255	1	2	2	O75533	O75533 [1076-1086]	0	1184.63	High	High	Not Found	9200000	15000000		2.63895	High	0.0002621	0.001316
FALSE	High	[K].VGAAEIISR.[I]			0.00154584	0.000277357	1	1	3	O75533	O75533 [844-852]	0	915.526	High	High	High	15000000	24000000	19000000	2.93255	High	0.0001415	0.0005565
FALSE	High	[K].VRQQAADLISR.[T]			0.00162399	0.000410646	1	1	5	O75533	O75533 [947-957]	1	1256.71	High	High	High	3600000	5500000	2100000	3.09505	High	0.0001857	0.0005844
FALSE	High	[R].GGDSIGETPTPGASK.[R]			0.00254574	0.000580472	1	1	3	O75533	O75533 [319-333]	0	1373.65	High	High	High	790000	2600000	2000000	3.36516	High	0.0002329	0.0009035
FALSE	High	[K].AAGLATMISTMRPDIDNMDEYVR.[N]	1xOxidation [M7]		0.00222554	0.000580472	1	1	1	O75533	O75533 [603-625]	0	2586.2	High	Not Found	Not Found	730000			2.91666	High	0.0002329	0.0007912
FALSE	High	[K].SRWDETPASQMGGSTPVLTPGK.[T]			0.00231546	0.000580472	1	1	1	O75533	O75533 [336-357]	1	2302.11	Not Found	High	Not Found		1800000		4.10021	High	0.0002329	0.0008217
FALSE	High	[K].AIVNVIGMHK.[M]			0.00283019	0.000580472	1	1	5	O75533	O75533 [999-1008]	0	1081.62	High	High	High	10000000	15000000	13000000	2.85599	High	0.0002329	0.001001
FALSE	High	[R].QQAADLISR.[T]			0.00251092	0.000580472	1	1	4	O75533	O75533 [949-957]	0	1001.54	High	High	High	7600000	14000000	13000000	2.64302	High	0.0004619	0.003207
[truncated: 8,747 more rows]

## Sheet: Nup98_Peptides
Checked	Confidence	Annotated Sequence	Modifications	Modifications in Master Proteins	Qvality PEP	Qvality q-value	# Protein Groups	# Proteins	# PSMs	Master Protein Accessions	Positions in Master Proteins	# Missed Cleavages	Theo. MH+ [Da]	Found in Sample: [S1] F1: Sample	Found in Sample: [S2] F2: Sample	Found in Sample: [S3] F3: Sample	Area: F1: Sample	Area: F2: Sample	Area: F3: Sample	XCorr Sequest HT	Confidence Sequest HT	Percolator q-Value Sequest HT	Percolator PEP Sequest HT
FALSE	High	[K].SHLFDGLDDDEPSLANGAFMPK.[K-]	1xOxidation [M20]		4.34786e-06	0	1	3	10	P52948	P52948 [573-594]	0	2392.08	High	High	High	23000000	13000000	41000000	6.2936	High	0	1.063e-06
FALSE	High	[K].SHLFDGLDDDEPSLANGAFMPK.[K-]			6.63477e-07	0	1	3	11	P52948	P52948 [573-594]	0	2376.08	High	High	High	100000000	43000000	130000000	6.08234	High	0	3.415e-07
FALSE	High	[R].FSFLSKPVDENHQQDGDEDSLVSHFYTNPIAKPIPQTPESAGNK.[H]			6.64443e-05	0	1	1	3	P52948	P52948 [634-677]	0	4884.34	High	Not Found	High	31000000		79000000	4.62804	High	0	1.714e-05
FALSE	High	[K].SPDRLADINYEGR.[L]			0.000237331	0	1	1	5	P52948	P52948 [839-851]	1	1505.73	High	High	High	48000000	18000000	59000000	3.68267	High	5.393e-05	0.0002179
FALSE	High	[R].LLAPHIGRLPMPEDYAMDELR.[S]			0.000168349	0	1	2	4	P52948	P52948 [1782-1802]	1	2437.24	High	High	High	5500000	2400000	4000000	3.86663	High	0	4.74e-05
FALSE	High	[R].DSENLASPSEYPENGER.[F]			3.12168e-05	0	1	1	8	P52948	P52948 [617-633]	0	1893.81	High	High	High	18000000	10000000	29000000	4.59984	High	0	1.385e-05
FALSE	High	[R].LALLLSQFVGSQSVR.[E]			3.38609e-05	0	1	2	6	P52948	P52948 [1358-1372]	0	1617.93	High	High	High	4700000	3600000	4500000	3.8167	High	5.393e-05	9.757e-05
FALSE	High	[R].IFALLAGKPVWQLSEK.[K]			5.67148e-05	0	1	3	3	P52948	P52948 [1398-1413]	0	1800.04	High	High	High	8200000	6200000	7900000	3.78134	High	0	1.455e-05
FALSE	High	[K].ASLLTDEEDVDMALDQR.[F]			7.48688e-06	0	1	2	2	P52948	P52948 [996-1012]	0	1920.89	High	Not Found	High	1100000		1400000	4.4455	High	0	6.219e-06
FALSE	High	[K].VGYYTIPSMDDLAK.[I]	1xOxidation [M9]		0.000175023	0	1	1	9	P52948	P52948 [739-752]	0	1588.76	High	High	High	11000000	4500000	10000000	3.45074	High	5.393e-05	0.0002996
FALSE	High	[K].VGYYTIPSMDDLAK.[I]			0.000103334	0	1	1	7	P52948	P52948 [739-752]	0	1572.76	High	High	High	120000000	37000000	100000000	3.34705	High	0	3.634e-05
FALSE	High	[K].AEVTLDGVWPTDKTSR.[C]			0.00025542	0	1	1	5	P52948	P52948 [819-834]	1	1774.9	High	High	High	16000000	7300000	20000000	4.00467	High	5.393e-05	0.0002165
FALSE	High	[R].KAEVTLDGVWPTDK.[T]			0.000130109	0	1	1	10	P52948	P52948 [818-831]	1	1558.81	High	High	High	46000000	26000000	54000000	5.00411	High	0	5.223e-05
FALSE	High	[K].NLNNSNLFSPVNR.[D]			4.79414e-05	0	1	2	8	P52948	P52948 [604-616]	0	1488.76	High	High	High	190000000	100000000	240000000	4.15155	High	0	3.221e-05
FALSE	High	[K].EYRPETGSWVFK.[V]			0.000100665	0	1	1	7	P52948	P52948 [865-876]	0	1498.73	High	High	High	320000000	160000000	350000000	4.33533	High	0	2.667e-05
FALSE	High	[K].EVVVYLDDNQKPPVGEGLNR.[K]			6.16105e-06	0	1	1	9	P52948	P52948 [798-817]	0	2241.15	High	High	High	120000000	49000000	170000000	5.03798	High	0	1.508e-06
FALSE	High	[R].NGLEGSSEETSFHDESLQDDREEIENNSYHMHPAGIILTK.[V]			1.30334e-05	0	1	1	5	P52948	P52948 [699-738]	1	4529.04	High	High	High	32000000	17000000	62000000	3.93819	High	0.0002621	0.001298
FALSE	High	[K].EASGDLPEAQIVK.[H]			1.84954e-05	0	1	2	5	P52948	P52948 [1255-1267]	0	1356.7	High	High	High	12000000	10000000	11000000	4.50501	High	0	4.597e-06
FALSE	High	[R].RKEVVVYLDDNQKPPVGEGLNR.[K]			6.29018e-06	0	1	1	9	P52948	P52948 [796-817]	2	2525.35	High	High	High	50000000	34000000	88000000	4.80489	High	0	1.543e-06
FALSE	High	[R].HLASDAIINENYDYLK.[G]			0.000100289	0	1	2	3	P52948	P52948 [1653-1668]	0	1878.92	High	High	High	9300000	7800000	8500000	4.15312	High	0	2.656e-05
FALSE	High	[R].KAEVTLDGVWPTDKTSR.[C]			5.55404e-06	0	1	1	11	P52948	P52948 [818-834]	2	1902.99	High	High	High	100000000	61000000	130000000	4.75705	High	0	1.358e-06
FALSE	High	[K].NLNNSNLFSPVNRDSENLASPSEYPENGER.[F]			1.10031e-05	0	1	1	4	P52948	P52948 [604-633]	1	3363.55	High	High	High	13000000	6700000	23000000	5.89028	High	0	2.719e-06
FALSE	High	[K].HSNSNSVDDTIVALNMR.[A]			1.34814e-07	0	1	1	9	P52948	P52948 [678-694]	0	1872.89	High	High	High	87000000	54000000	120000000	5.62039	High	0	6.143e-07
FALSE	High	[K].HSNSNSVDDTIVALNMR.[A]	1xOxidation [M16]		5.78543e-05	0	1	1	5	P52948	P52948 [678-694]	0	1888.88	High	High	High	21000000	9500000	29000000	4.41104	High	0	1.483e-05
FALSE	High	[K].NSPVEAVFSYLTGKR.[I]			5.29955e-05	0	1	2	10	P52948	P52948 [1328-1342]	1	1667.88	High	High	High	5000000	3000000	4100000	3.86248	High	0	3.056e-05
FALSE	High	[K].NSPVEAVFSYLTGK.[R]			5.21543e-05	0	1	2	10	P52948	P52948 [1328-1341]	0	1511.77	High	High	High	2600000	1600000	2300000	3.91619	High	0	1.331e-05
FALSE	High	[R].HYDLNQLLEPR.[S]			0.00112055	0.000139255	1	3	7	P52948	P52948 [1503-1513]	0	1397.72	High	High	High	7300000	8000000	7500000	3.09783	High	0.0002329	0.000755
FALSE	High	[R].SLAIHLWYLLPPTASISR.[A]			0.000337169	0.000139255	1	3	5	P52948	P52948 [1427-1444]	0	2038.15	High	High	High	1600000	850000	1900000	4.09325	High	5.393e-05	0.0001206
FALSE	High	[K].LLMDMALFMGR.[S]			0.000306247	0.000139255	1	2	4	P52948	P52948 [1131-1141]	0	1297.65	High	High	High	860000	820000	1000000	3.24334	High	5.393e-05	0.0001198
FALSE	High	[K].LYSDRHYDLNQLLEPR.[S]			0.000376958	0.000139255	1	3	4	P52948	P52948 [1498-1513]	1	2032.02	High	High	High	3600000	3000000	3000000	3.25184	High	0.0006732	0.00509
FALSE	High	[R].SLVGGLLQSK.[F]			0.000769194	0.000139255	1	2	4	P52948	P52948 [1043-1052]	0	1001.6	High	High	High	29000000	26000000	28000000	2.78722	High	5.393e-05	0.0002913
FALSE	High	[K].SPDRLADINYEGRLEAVSR.[K]			0.000918256	0.000139255	1	1	4	P52948	P52948 [839-857]	2	2161.1	High	High	High	29000000	15000000	38000000	3.45781	High	5.393e-05	0.0003439
FALSE	High	[K].GFLEDLAPPER.[S]			0.000460343	0.000139255	1	3	6	P52948	P52948 [1669-1679]	0	1243.63	High	High	High	15000000	14000000	13000000	3.17149	High	0.0003703	0.002366
FALSE	High	[R].LSWHLWEVLR.[A]			0.000605412	0.000139255	1	3	3	P52948	P52948 [1524-1533]	0	1338.73	High	High	High	2600000	2000000	2100000	2.79329	High	0.0002329	0.001004
FALSE	High	[R].ALSMYEEAFQNTSDSDR.[Y]			0.000418917	0.000139255	1	3	1	P52948	P52948 [1445-1461]	0	1963.83	High	Not Found	Not Found	570000			3.56066	High	5.393e-05	0.0001565
FALSE	High	[K].AEVTLDGVWPTDK.[T]			0.000273047	0.000139255	1	1	4	P52948	P52948 [819-831]	0	1430.72	High	Not Found	High	5700000		6700000	3.07796	High	5.393e-05	8.979e-05
FALSE	High	[K].AGVSTNISTK.[H]			0.000467727	0.000139255	1	1	5	P52948	P52948 [176-185]	0	977.526	High	High	High	32000000	29000000	200000000	3.46073	High	5.393e-05	0.0001773
FALSE	High	[K].SLEELRLEDYQANRK.[G]			0.000495447	0.000139255	1	1	4	P52948	P52948 [199-213]	2	1863.96	High	Not Found	High	40000000		52000000	2.7918	High	5.393e-05	0.0001887
FALSE	High	[K].FNPPTGTDTMVK.[A]			0.00031754	0.000139255	1	1	10	P52948	P52948 [164-175]	0	1307.63	High	High	High	200000000	23000000	240000000	2.50363	High	0.0003703	0.002841
FALSE	High	[K].SLEELRLEDYQANR.[K]			0.000338125	0.000139255	1	1	9	P52948	P52948 [199-212]	1	1735.86	High	High	High	190000000	46000000	250000000	3.40911	High	5.393e-05	0.000121
FALSE	High	[R].LADINYEGR.[L]			0.00173813	0.000533055	1	1	6	P52948	P52948 [843-851]	0	1050.52	High	High	High	130000000	54000000	160000000	3.055	High	0.0002329	0.000689
FALSE	High	[R].LADINYEGRLEAVSR.[K]			0.00166455	0.000533055	1	1	4	P52948	P52948 [843-857]	1	1705.89	High	High	High	68000000	43000000	77000000	2.74324	High	0.0002255	0.0005971
FALSE	High	[K].ELDSQLNEPR.[E]			0.00177075	0.000533055	1	2	3	P52948	P52948 [1285-1294]	0	1200.59	High	High	High	3100000	3800000	4300000	2.81308	High	0.0002255	0.0006357
FALSE	High	[R].VVLSLHHPPDR.[T]			0.00195712	0.000580472	1	2	4	P52948	P52948 [1757-1767]	0	1269.71	High	Not Found	High	3800000		4700000	2.68999	High	0.0002329	0.0007007
FALSE	High	[R].LPISASHSSK.[T]			0.0020592	0.000580472	1	2	2	P52948	P52948 [1031-1040]	0	1026.56	Not Found	High	High		1100000	2500000	2.72995	High	0.0002329	0.0007342
FALSE	High	[K].FNPPTGTDTMVK.[A]	1xOxidation [M10]		0.00278975	0.000580472	1	1	6	P52948	P52948 [164-175]	0	1323.62	High	Not Found	High	42000000		46000000	2.2042	High	0.0002329	0.0009831
FALSE	High	[R].SITADPLDYR.[L]			0.00371233	0.000672379	1	3	5	P52948	P52948 [1514-1523]	0	1150.57	High	High	High	30000000	22000000	27000000	2.41157	High	0.0002621	0.001295
FALSE	High	[R].LEDYQANR.[K]			0.00557146	0.000854542	1	1	4	P52948	P52948 [205-212]	0	1008.47	High	High	High	2900000	3300000	30000000	2.59509	High	0.0003201	0.001923
FALSE	High	[K].ALTTPTHYK.[L]			0.00749462	0.00101398	1	3	5	P52948	P52948 [543-551]	0	1031.55	High	High	High	26000000	15000000	44000000	2.3974	High	0.0003703	0.002587
FALSE	High	[K].LYQTPLELK.[L]			0.00913652	0.00129251	1	2	1	P52948	P52948 [1214-1222]	0	1104.63	High	Not Found	Not Found	27000000			2.09359	High	0.0004619	0.003177
FALSE	High	[R].NGLEGSSEETSFHDESLQDDREEIENNSYHMHPAGIILTK.[V]	1xOxidation [M31]		0.00962345	0.0013832	1	1	1	P52948	P52948 [699-738]	1	4545.04	Not Found	Not Found	High			17000000	3.0122	High	0.0005232	0.003349
FALSE	High	[R].EYIQILER.[R]			0.0130237	0.00177683	1	2	5	P52948	P52948 [1295-1302]	0	1063.58	High	High	High	20000000	13000000	18000000	2.44986	High	0.0006524	0.004562
FALSE	High	[R].KEVVVYLDDNQKPPVGEGLNR.[K]			0.0165263	0.00234475	1	1	1	P52948	P52948 [797-817]	1	2369.25	High	Not Found	Not Found	430000			3.41114	High	0.0008388	0.005873
FALSE	High	[K].LLMDMALFMGR.[S]	1xOxidation [M9]		0.0357896	0.00548453	1	2	1	P52948	P52948 [1131-1141]	0	1313.64	High	Not Found	Not Found	530000			2.04739	High	0.002021	0.01335
FALSE	High	[K].ETFLTQK.[L]			0.0469127	0.00663101	1	2	2	P52948	P52948 [1602-1608]	0	866.462	Not Found	High	High		14000000	18000000	2.26788	High	0.0046	0.03537
FALSE	High	[R].SLTQSYLR.[E]			0.0524314	0.00744959	1	2	1	P52948	P52948 [1803-1810]	0	967.521	High	Not Found	Not Found	34000000			1.69187	High	0.002802	0.02031
FALSE	High	[R].QLGLVPR.[E]			0.0658371	0.00979102	1	1	4	P52948	P52948 [1114-1120]	0	782.488	High	High	High	24000000	18000000	23000000	1.97297	High	0.005014	0.03957

## Sheet: Nup98_fewer_columns
Annotated Sequence	Modifications	Modifications in Master Proteins	# Proteins	# PSMs	Positions in Master Proteins	# Missed Cleavages	Found in Sample: [S1] F1: Sample	Found in Sample: [S2] F2: Sample	Found in Sample: [S3] F3: Sample	Area: F1: Sample	Area: F2: Sample	Area: F3: Sample
[R].LPISASHSSK.[T]			2	2	P52948 [1031-1040]	0	Not Found	High	High		1100000	2500000
[R].SLVGGLLQSK.[F]			2	4	P52948 [1043-1052]	0	High	High	High	29000000	26000000	28000000
[R].QLGLVPR.[E]			1	4	P52948 [1114-1120]	0	High	High	High	24000000	18000000	23000000
[K].LLMDMALFMGR.[S]			2	4	P52948 [1131-1141]	0	High	High	High	860000	820000	1000000
[K].LLMDMALFMGR.[S]	1xOxidation [M9]		2	1	P52948 [1131-1141]	0	High	Not Found	Not Found	530000
[K].LYQTPLELK.[L]			2	1	P52948 [1214-1222]	0	High	Not Found	Not Found	27000000
[K].EASGDLPEAQIVK.[H]			2	5	P52948 [1255-1267]	0	High	High	High	12000000	10000000	11000000
[K].ELDSQLNEPR.[E]			2	3	P52948 [1285-1294]	0	High	High	High	3100000	3800000	4300000
[R].EYIQILER.[R]			2	5	P52948 [1295-1302]	0	High	High	High	20000000	13000000	18000000
[K].NSPVEAVFSYLTGK.[R]			2	10	P52948 [1328-1341]	0	High	High	High	2600000	1600000	2300000
[K].NSPVEAVFSYLTGKR.[I]			2	10	P52948 [1328-1342]	1	High	High	High	5000000	3000000	4100000
[R].LALLLSQFVGSQSVR.[E]			2	6	P52948 [1358-1372]	0	High	High	High	4700000	3600000	4500000
[R].IFALLAGKPVWQLSEK.[K]			3	3	P52948 [1398-1413]	0	High	High	High	8200000	6200000	7900000
[R].SLAIHLWYLLPPTASISR.[A]			3	5	P52948 [1427-1444]	0	High	High	High	1600000	850000	1900000
[R].ALSMYEEAFQNTSDSDR.[Y]			3	1	P52948 [1445-1461]	0	High	Not Found	Not Found	570000
[K].LYSDRHYDLNQLLEPR.[S]			3	4	P52948 [1498-1513]	1	High	High	High	3600000	3000000	3000000
[R].HYDLNQLLEPR.[S]			3	7	P52948 [1503-1513]	0	High	High	High	7300000	8000000	7500000
[R].SITADPLDYR.[L]			3	5	P52948 [1514-1523]	0	High	High	High	30000000	22000000	27000000
[R].LSWHLWEVLR.[A]			3	3	P52948 [1524-1533]	0	High	High	High	2600000	2000000	2100000
[K].ETFLTQK.[L]			2	2	P52948 [1602-1608]	0	Not Found	High	High		14000000	18000000
[K].FNPPTGTDTMVK.[A]			1	10	P52948 [164-175]	0	High	High	High	200000000	23000000	240000000
[K].FNPPTGTDTMVK.[A]	1xOxidation [M10]		1	6	P52948 [164-175]	0	High	Not Found	High	42000000		46000000
[R].HLASDAIINENYDYLK.[G]			2	3	P52948 [1653-1668]	0	High	High	High	9300000	7800000	8500000
[K].GFLEDLAPPER.[S]			3	6	P52948 [1669-1679]	0	High	High	High	15000000	14000000	13000000
[R].VVLSLHHPPDR.[T]			2	4	P52948 [1757-1767]	0	High	Not Found	High	3800000		4700000
[K].AGVSTNISTK.[H]			1	5	P52948 [176-185]	0	High	High	High	32000000	29000000	200000000
[R].LLAPHIGRLPMPEDYAMDELR.[S]			2	4	P52948 [1782-1802]	1	High	High	High	5500000	2400000	4000000
[R].SLTQSYLR.[E]			2	1	P52948 [1803-1810]	0	High	Not Found	Not Found	34000000
[K].SLEELRLEDYQANR.[K]			1	9	P52948 [199-212]	1	High	High	High	190000000	46000000	250000000
[K].SLEELRLEDYQANRK.[G]			1	4	P52948 [199-213]	2	High	Not Found	High	40000000		52000000
[R].LEDYQANR.[K]			1	4	P52948 [205-212]	0	High	High	High	2900000	3300000	30000000
[K].ALTTPTHYK.[L]			3	5	P52948 [543-551]	0	High	High	High	26000000	15000000	44000000
[K].SHLFDGLDDDEPSLANGAFMPK.[K-]	1xOxidation [M20]		3	10	P52948 [573-594]	0	High	High	High	23000000	13000000	41000000
[K].SHLFDGLDDDEPSLANGAFMPK.[K-]			3	11	P52948 [573-594]	0	High	High	High	100000000	43000000	130000000
[K].NLNNSNLFSPVNR.[D]			2	8	P52948 [604-616]	0	High	High	High	190000000	100000000	240000000
[K].NLNNSNLFSPVNRDSENLASPSEYPENGER.[F]			1	4	P52948 [604-633]	1	High	High	High	13000000	6700000	23000000
[R].DSENLASPSEYPENGER.[F]			1	8	P52948 [617-633]	0	High	High	High	18000000	10000000	29000000
[R].FSFLSKPVDENHQQDGDEDSLVSHFYTNPIAKPIPQTPESAGNK.[H]			1	3	P52948 [634-677]	0	High	Not Found	High	31000000		79000000
[K].HSNSNSVDDTIVALNMR.[A]	1xOxidation [M16]		1	5	P52948 [678-694]	0	High	High	High	21000000	9500000	29000000
[K].HSNSNSVDDTIVALNMR.[A]			1	9	P52948 [678-694]	0	High	High	High	87000000	54000000	120000000
[R].NGLEGSSEETSFHDESLQDDREEIENNSYHMHPAGIILTK.[V]			1	5	P52948 [699-738]	1	High	High	High	32000000	17000000	62000000
[R].NGLEGSSEETSFHDESLQDDREEIENNSYHMHPAGIILTK.[V]	1xOxidation [M31]		1	1	P52948 [699-738]	1	Not Found	Not Found	High			17000000
[K].VGYYTIPSMDDLAK.[I]	1xOxidation [M9]		1	9	P52948 [739-752]	0	High	High	High	11000000	4500000	10000000
[K].VGYYTIPSMDDLAK.[I]			1	7	P52948 [739-752]	0	High	High	High	120000000	37000000	100000000
[R].RKEVVVYLDDNQKPPVGEGLNR.[K]			1	9	P52948 [796-817]	2	High	High	High	50000000	34000000	88000000
[R].KEVVVYLDDNQKPPVGEGLNR.[K]			1	1	P52948 [797-817]	1	High	Not Found	Not Found	430000
[K].EVVVYLDDNQKPPVGEGLNR.[K]			1	9	P52948 [798-817]	0	High	High	High	120000000	49000000	170000000
[R].KAEVTLDGVWPTDK.[T]			1	10	P52948 [818-831]	1	High	High	High	46000000	26000000	54000000
[R].KAEVTLDGVWPTDKTSR.[C]			1	11	P52948 [818-834]	2	High	High	High	100000000	61000000	130000000
[K].AEVTLDGVWPTDK.[T]			1	4	P52948 [819-831]	0	High	Not Found	High	5700000		6700000
[K].AEVTLDGVWPTDKTSR.[C]			1	5	P52948 [819-834]	1	High	High	High	16000000	7300000	20000000
[K].SPDRLADINYEGR.[L]			1	5	P52948 [839-851]	1	High	High	High	48000000	18000000	59000000
[K].SPDRLADINYEGRLEAVSR.[K]			1	4	P52948 [839-857]	2	High	High	High	29000000	15000000	38000000
[R].LADINYEGR.[L]			1	6	P52948 [843-851]	0	High	High	High	130000000	54000000	160000000
[R].LADINYEGRLEAVSR.[K]			1	4	P52948 [843-857]	1	High	High	High	68000000	43000000	77000000
[K].EYRPETGSWVFK.[V]			1	7	P52948 [865-876]	0	High	High	High	320000000	160000000	350000000
[K].ASLLTDEEDVDMALDQR.[F]			2	2	P52948 [996-1012]	0	High	Not Found	High	1100000		1400000

## Sheet: Nup98_2A_depleted_peptides
	Annotated Sequence			# Proteins	# PSMs	Positions in Master Proteins	# Missed Cleavages	Found in Sample: [S1] F1: Sample	Found in Sample: [S2] F2: Sample	Found in Sample: [S3] F3: Sample	Area: F1: Sample	Area: F2: Sample	Area: F3: Sample
	[K].ASLLTDEEDVDMALDQR.[F]			2	2	996-1012	0	High	Not Found	High	1100000		1400000
	[K].AEVTLDGVWPTDK.[T]			1	4	819-831	0	High	Not Found	High	5700000		6700000
	[R].KEVVVYLDDNQKPPVGEGLNR.[K]			1	1	797-817	1	High	Not Found	Not Found	430000
	[R].NGLEGSSEETSFHDESLQDDREEIENNSYHMHPAGIILTK.[V]			1	1	699-738	1	Not Found	Not Found	High			17000000
	[R].FSFLSKPVDENHQQDGDEDSLVSHFYTNPIAKPIPQTPESAGNK.[H]			1	3	634-677	0	High	Not Found	High	31000000		79000000
	[K].SLEELRLEDYQANRK.[G]			1	4	199-213	2	High	Not Found	High	40000000		52000000
	[R].SLTQSYLR.[E]			2	1	1803-1810	0	High	Not Found	Not Found	34000000
	[R].VVLSLHHPPDR.[T]			2	4	1757-1767	0	High	Not Found	High	3800000		4700000
	[K].FNPPTGTDTMVK.[A]			1	6	164-175	0	High	Not Found	High	42000000		46000000
	[R].ALSMYEEAFQNTSDSDR.[Y]			3	1	1445-1461	0	High	Not Found	Not Found	570000
	[K].LYQTPLELK.[L]			2	1	1214-1222	0	High	Not Found	Not Found	27000000
	[K].LLMDMALFMGR.[S]			2	1	1131-1141	0	High	Not Found	Not Found	530000
								GFP	2A	2AC110A	GFP	2A	2AC110A
		Missing peptides:
		Nup98						Nup96
		GLEBS	GLEBS	SLIM?	SLIM?	APD	APD	Unstructured	DIM	DIM	A-helical	CTD?	CTD?
		164-175	199-213	634-677	699-738	797-817	819-831	996-1012	1131-1141	1214-1222	1445-1461	1757-1767	1803-1810

## Sheet: Nup98_fewer_columns_sorted_pos
Annotated Sequence	Modifications	Modifications in Master Proteins	# Proteins	# PSMs	Positions in Master Proteins	# Missed Cleavages	Found in Sample: [S1] F1: Sample	Found in Sample: [S2] F2: Sample	Found in Sample: [S3] F3: Sample	Area: F1: Sample	Area: F2: Sample	Area: F3: Sample				Positions in Master Proteins
[K].FNPPTGTDTMVK.[A]			1	10	164-175	0	High	High	High	200000000	23000000	240000000		197000000		164	175
[K].FNPPTGTDTMVK.[A]	1xOxidation [M10]		1	6	164-175	0	High	Not Found	High	42000000		46000000		44000000		164	175
[K].AGVSTNISTK.[H]			1	5	176-185	0	High	High	High	32000000	29000000	200000000		87000000		176	185
[K].SLEELRLEDYQANR.[K]			1	9	199-212	1	High	High	High	190000000	46000000	250000000		174000000		199	212
[K].SLEELRLEDYQANRK.[G]			1	4	199-213	2	High	Not Found	High	40000000		52000000		46000000		199	213
[R].LEDYQANR.[K]			1	4	205-212	0	High	High	High	2900000	3300000	30000000		13150000		205	212
[K].ALTTPTHYK.[L]			3	5	543-551	0	High	High	High	26000000	15000000	44000000		20000000		543	551
[K].SHLFDGLDDDEPSLANGAFMPK.[K-]	1xOxidation [M20]		3	10	573-594	0	High	High	High	23000000	13000000	41000000		19000000		573	594
[K].SHLFDGLDDDEPSLANGAFMPK.[K-]			3	11	573-594	0	High	High	High	100000000	43000000	130000000		72000000		573	594
[K].NLNNSNLFSPVNR.[D]			2	8	604-616	0	High	High	High	190000000	100000000	240000000		115000000		604	616
[K].NLNNSNLFSPVNRDSENLASPSEYPENGER.[F]			1	4	604-633	1	High	High	High	13000000	6700000	23000000		11300000		604	633
[R].DSENLASPSEYPENGER.[F]			1	8	617-633	0	High	High	High	18000000	10000000	29000000		13500000		617	633
[R].FSFLSKPVDENHQQDGDEDSLVSHFYTNPIAKPIPQTPESAGNK.[H]			1	3	634-677	0	High	Not Found	High	31000000		79000000		55000000		634	677
[K].HSNSNSVDDTIVALNMR.[A]	1xOxidation [M16]		1	5	678-694	0	High	High	High	21000000	9500000	29000000		15500000		678	694
[K].HSNSNSVDDTIVALNMR.[A]			1	9	678-694	0	High	High	High	87000000	54000000	120000000		49500000		678	694
[R].NGLEGSSEETSFHDESLQDDREEIENNSYHMHPAGIILTK.[V]			1	5	699-738	1	High	High	High	32000000	17000000	62000000		30000000		699	738
[R].NGLEGSSEETSFHDESLQDDREEIENNSYHMHPAGIILTK.[V]	1xOxidation [M31]		1	1	699-738	1	Not Found	Not Found	High			17000000		8500000		699	738
[K].VGYYTIPSMDDLAK.[I]	1xOxidation [M9]		1	9	739-752	0	High	High	High	11000000	4500000	10000000		6000000		739	752
[K].VGYYTIPSMDDLAK.[I]			1	7	739-752	0	High	High	High	120000000	37000000	100000000		73000000		739	752
[R].RKEVVVYLDDNQKPPVGEGLNR.[K]			1	9	796-817	2	High	High	High	50000000	34000000	88000000		35000000		796	817
[R].KEVVVYLDDNQKPPVGEGLNR.[K]			1	1	797-817	1	High	Not Found	Not Found	430000				215000		797	817
[K].EVVVYLDDNQKPPVGEGLNR.[K]			1	9	798-817	0	High	High	High	120000000	49000000	170000000		96000000		798	817
[R].KAEVTLDGVWPTDK.[T]			1	10	818-831	1	High	High	High	46000000	26000000	54000000		24000000		818	831
[R].KAEVTLDGVWPTDKTSR.[C]			1	11	818-834	2	High	High	High	100000000	61000000	130000000		54000000		818	834
[K].AEVTLDGVWPTDK.[T]			1	4	819-831	0	High	Not Found	High	5700000		6700000		6200000		819	831
[K].AEVTLDGVWPTDKTSR.[C]			1	5	819-834	1	High	High	High	16000000	7300000	20000000		10700000		819	834
[K].SPDRLADINYEGR.[L]			1	5	839-851	1	High	High	High	48000000	18000000	59000000		35500000		839	851
[K].SPDRLADINYEGRLEAVSR.[K]			1	4	839-857	2	High	High	High	29000000	15000000	38000000		18500000		839	857
[R].LADINYEGR.[L]			1	6	843-851	0	High	High	High	130000000	54000000	160000000		91000000		843	851
[R].LADINYEGRLEAVSR.[K]			1	4	843-857	1	High	High	High	68000000	43000000	77000000		29500000		843	857
[K].EYRPETGSWVFK.[V]			1	7	865-876	0	High	High	High	320000000	160000000	350000000		175000000		865	876
[K].ASLLTDEEDVDMALDQR.[F]			2	2	996-1012	0	High	Not Found	High	1100000		1400000		1250000		996	1012
[R].LPISASHSSK.[T]			2	2	1031-1040	0	Not Found	High	High		1100000	2500000		150000		1031	1040
[R].SLVGGLLQSK.[F]			2	4	1043-1052	0	High	High	High	29000000	26000000	28000000		2500000		1043	1052
[R].QLGLVPR.[E]			1	4	1114-1120	0	High	High	High	24000000	18000000	23000000		5500000		1114	1120
[K].LLMDMALFMGR.[S]			2	4	1131-1141	0	High	High	High	860000	820000	1000000		110000		1131	1141
[K].LLMDMALFMGR.[S]	1xOxidation [M9]		2	1	1131-1141	0	High	Not Found	Not Found	530000				265000		1131	1141
[K].LYQTPLELK.[L]			2	1	1214-1222	0	High	Not Found	Not Found	27000000				13500000		1214	1222
[K].EASGDLPEAQIVK.[H]			2	5	1255-1267	0	High	High	High	12000000	10000000	11000000		1500000		1255	1267
[K].ELDSQLNEPR.[E]			2	3	1285-1294	0	High	High	High	3100000	3800000	4300000		-100000		1285	1294
[R].EYIQILER.[R]			2	5	1295-1302	0	High	High	High	20000000	13000000	18000000		6000000		1295	1302
[K].NSPVEAVFSYLTGK.[R]			2	10	1328-1341	0	High	High	High	2600000	1600000	2300000		850000		1328	1341
[K].NSPVEAVFSYLTGKR.[I]			2	10	1328-1342	1	High	High	High	5000000	3000000	4100000		1550000		1328	1342
[R].LALLLSQFVGSQSVR.[E]			2	6	1358-1372	0	High	High	High	4700000	3600000	4500000		1000000		1358	1372
[R].IFALLAGKPVWQLSEK.[K]			3	3	1398-1413	0	High	High	High	8200000	6200000	7900000		1850000		1398	1413
[R].SLAIHLWYLLPPTASISR.[A]			3	5	1427-1444	0	High	High	High	1600000	850000	1900000		900000		1427	1444
[R].ALSMYEEAFQNTSDSDR.[Y]			3	1	1445-1461	0	High	Not Found	Not Found	570000				285000		1445	1461
[K].LYSDRHYDLNQLLEPR.[S]			3	4	1498-1513	1	High	High	High	3600000	3000000	3000000		300000		1498	1513
[R].HYDLNQLLEPR.[S]			3	7	1503-1513	0	High	High	High	7300000	8000000	7500000		-600000		1503	1513
[R].SITADPLDYR.[L]			3	5	1514-1523	0	High	High	High	30000000	22000000	27000000		6500000		1514	1523
[R].LSWHLWEVLR.[A]			3	3	1524-1533	0	High	High	High	2600000	2000000	2100000		350000		1524	1533
[K].ETFLTQK.[L]			2	2	1602-1608	0	Not Found	High	High		14000000	18000000		-5000000		1602	1608
[R].HLASDAIINENYDYLK.[G]			2	3	1653-1668	0	High	High	High	9300000	7800000	8500000		1100000		1653	1668
[K].GFLEDLAPPER.[S]			3	6	1669-1679	0	High	High	High	15000000	14000000	13000000		0		1669	1679
[R].VVLSLHHPPDR.[T]			2	4	1757-1767	0	High	Not Found	High	3800000		4700000		4250000		1757	1767
[R].LLAPHIGRLPMPEDYAMDELR.[S]			2	4	1782-1802	1	High	High	High	5500000	2400000	4000000		2350000		1782	1802
[R].SLTQSYLR.[E]			2	1	1803-1810	0	High	Not Found	Not Found	34000000				17000000		1803	1810
