# Supplementary material for: Proteomic elucidation of the targets and primary functions of the picornavirus 2A protease
Source: J Biol Chem. 2022 Mar 31;298(6):101882. doi: 10.1016/j.jbc.2022.101882 (PMC9168619; doi:10.1016/j.jbc.2022.101882)
Supplement: Supplemental Table S4 [file mmc4.xlsx]

## Sheet: PolyT FISH quant Fig 5
	PolyT FISH GFP
		area	Mean	Min	Max	IntDen	RawIntDen	mean-bg
Nucleus	1	3600	334.8	251	527	1205000	1205000	166.16	avg nuc	156.682
Cytosol	2	3600	269.4	205	345	970000	970000	100.76	avg cyto	104.238
Nucleus	3	3600	296.6	232	374	1068000	1068000	127.96	nuc/cyt	1.50312
Cytosol	4	3600	263	177	367	946600	946600	94.36
Nucleus	5	3600	270.5	189	363	973900	973900	101.86
Cytosol	6	3600	271.5	204	373	977400	977400	102.86
Nucleus	7	3600	405.9	305	549	1461000	1461000	237.26
Cytosol	8	3600	267.3	215	408	962400	962400	98.66
Nucleus	9	3600	325.7	231	454	1173000	1173000	157.06
Cytosol	10	3600	289.5	227	360	1042000	1042000	120.86
Nucleus	11	3600	356.2	244	559	1282000	1282000	187.56
Cytosol	12	3600	292.5	203	418	1053000	1053000	123.86
Nucleus	13	3600	311.1	209	537	1120000	1120000	142.46
Cytosol	14	3600	276.5	198	355	995400	995400	107.86
Nucleus	15	3600	333.2	247	452	1199000	1199000	164.56
Cytosol	16	3600	263.5	208	327	948600	948600	94.86
Nucleus	17	3600	293.9	200	433	1058000	1058000	125.26
Cytosol	18	3600	262.7	199	387	945800	945800	94.06
bg	19	3600	167.9	139	219	604500	604500	168.64
bg	20	3600	173.6	140	269	624800	624800
bg	21	3600	168.6	139	316	606900	606900
bg	22	3600	168.7	139	210	607400	607400
bg	23	3600	164.4	131	196	591900	591900
	PolyT FISH 2A - 1
Nucleus	1	3721	235.3	188	398	875600	875600	77.4	avg nuc	66.26
Cytosol	2	3721	194	150	340	721800	721800	36.1	avg cyto	42.1
Nucleus	3	3721	207.2	153	273	770900	770900	49.3	nuc/cyt	1.57387
Cytosol	4	3364	196.9	153	246	662300	662300	39
Nucleus	5	3364	233	175	303	784000	784000	75.1
Cytosol	6	3364	192	156	325	645900	645900	34.1
Nucleus	7	3364	228.5	176	322	768600	768600	70.6
Cytosol	8	3364	210.5	158	268	708100	708100	52.6
Nucleus	9	3364	216.8	173	272	729200	729200	58.9
Cytosol	10	3364	206.6	158	346	695000	695000	48.7
bg	11	3364	160.1	132	240	538700	538700	157.9
bg	12	3364	159.9	134	202	538000	538000
bg	13	3364	158.4	133	187	532900	532900
bg	14	3364	154.9	115	272	521200	521200
bg	15	3364	156.2	131	264	525300	525300
	PolyT FISH 2A - 2
Nucleus	1	3249	254.9	201	308	828300	828300	99.8333	avg nuc	124.905
Cytosol	2	3249	263.9	201	434	857400	857400	108.833	avg cyto	88.3905
Nucleus	3	3249	251	190	397	815500	815500	95.9333	nuc/cyt	1.4131
Cytosol	4	3249	231.6	168	315	752500	752500	76.5333
Nucleus	5	3249	354.7	255	466	1153000	1153000	199.633
Cytosol	6	3249	253.5	191	409	823500	823500	98.4333
Nucleus	7	3249	232.5	180	448	755300	755300	77.4333
Cytosol	8	3249	247.9	192	374	805300	805300	92.8333
Nucleus	9	3249	401	265	535	1303000	1303000	245.933
Cytosol	10	3249	252.3	179	358	819800	819800	97.2333
Nucleus	11	3249	234.1	183	290	760700	760700	79.0333
Cytosol	12	3249	246	181	316	799100	799100	90.9333
Nucleus	13	3249	231.6	178	296	752400	752400	76.5333
Cytosol	14	3249	209	161	315	679200	679200	53.9333
bg	15	3249	154.4	128	305	501500	501500	155.067
bg	16	3249	158.8	128	198	515800	515800
bg	17	3249	154.6	128	274	502200	502200
bg	18	3249	153.5	128	278	498700	498700
bg	19	3249	154.3	130	289	501300	501300
bg	20	3249	154.8	128	318	502900	502900
	PolyT FISH 2A - 3
Nucleus	1	3249	280.4	205	361	910900	910900	121.625
Cytosol	2	3249	204.3	158	268	663600	663600	0.425
Nucleus	3	3249	269.5	212	400	875700	875700	2.525
Cytosol	4	3249	234.5	173	302	761900	761900	-0.475
Nucleus	5	3249	218.5	171	357	709800	709800	-2.475
Cytosol	6	3249	183.6	144	271	596400	596400	-157.275
Nucleus	7	3249	235.2	179	305	764100	764100	-157.275
Cytosol	8	3249	278.9	210	434	906100	906100	221.125
bg	9	3249	157.7	131	348	512400	512400	157.275
bg	10	3249	159.8	133	188	519300	519300
bg	11	3249	156.8	131	294	509500	509500
bg	12	3249	154.8	130	213	502900	502900
	PolyT FISH 2A - 4
Nucleus	1	2601	378.4	296	453	984200	984200	114.067
Cytosol	2	2601	351.2	235	487	913500	913500	-0.733333
Nucleus	3	2601	290.8	233	450	756300	756300	-0.533333
Cytosol	4	2601	260.2	173	353	676700	676700	1.46667
Nucleus	5	2601	302.6	236	397	787000	787000	2.36667
Cytosol	6	2601	318.3	205	398	827800	827800	-2.03333
Nucleus	7	2601	376.9	291	471	980300	980300	-0.533333
Cytosol	8	2601	290.1	178	487	754400	754400	-157.333
Nucleus	9	2601	487.1	393	619	1267000	1267000	-157.333
Cytosol	10	2601	353.1	230	518	918500	918500	-157.333
Nucleus	11	2601	285.2	211	370	741700	741700	-157.333
Cytosol	12	2601	271.4	176	388	705900	705900	178.267
bg	13	2601	156.6	128	306	407400	407400	157.333
bg	14	2601	156.8	132	193	407900	407900
bg	15	2601	158.8	134	206	412900	412900
bg	16	2601	159.7	128	194	415300	415300
bg	17	2601	155.3	131	310	403900	403900
bg	18	2601	156.8	125	318	407900	407900
	PolyT FISH 2A mut - 1
Nucleus	1	2704	335.6	256	429	907500	907500	180.533	avg nuc	188.922
Cytosol	2	2704	310.6	232	398	839800	839800	155.533	avg cyto	162.789
Nucleus	3	2704	308.5	225	461	834100	834100	153.433	nuc/cyt	1.16054
Cytosol	4	2704	322	251	414	870600	870600	166.933
Nucleus	5	2704	293.2	228	394	792700	792700	138.133
Cytosol	6	2704	261	190	338	705600	705600	105.933
Nucleus	7	2704	406.2	305	537	1098000	1098000	251.133
Cytosol	8	2704	321.8	250	410	870200	870200	166.733
Nucleus	9	2704	378	276	563	1022000	1022000	222.933
Cytosol	10	2704	392.3	314	481	1061000	1061000	237.233
Nucleus	11	2704	386	278	583	1044000	1044000	230.933
Cytosol	12	2548	360.7	295	427	919000	919000	205.633
Nucleus	13	2548	356.9	257	479	909500	909500	201.833
Cytosol	14	2548	327.4	255	408	834100	834100	172.333
Nucleus	15	2548	315.3	226	444	803400	803400	160.233
Cytosol	16	2548	291.5	229	400	742800	742800	136.433
Nucleus	17	2548	316.2	231	451	805600	805600	161.133
Cytosol	18	2548	273.4	221	479	696500	696500	118.333
bg	19	2548	153.3	132	186	390600	390600	155.067
bg	20	2548	154.3	131	296	393300	393300
bg	21	2548	155	130	196	394900	394900
bg	22	2548	155.9	130	197	397300	397300
bg	23	2548	154.4	128	283	393300	393300
bg	24	2548	155	129	292	395000	395000
bg	25	2548	154.1	133	205	392600	392600
bg	26	2548	155.9	134	189	397100	397100
bg	27	2548	157.7	130	248	401700	401700
	PolyT FISH 2A mut - 2
Nucleus	1	2809	314.3	222	449	883000	883000	155.993	avg nuc	210.771
Cytosol	2	2809	280.4	215	339	787800	787800	122.093	avg cyto	145.371
Nucleus	3	2809	335	261	467	940900	940900	176.693	nuc/cyt	1.44988
Cytosol	4	2809	331.1	261	421	930000	930000	172.793
Nucleus	5	2809	404.6	294	662	1137000	1137000	246.293
Cytosol	6	2809	406.7	323	520	1143000	1143000	248.393
Nucleus	7	2809	471.4	327	891	1324000	1324000	313.093
Cytosol	8	2809	358.7	277	453	1008000	1008000	200.393
Nucleus	9	2809	479.9	286	871	1348000	1348000	321.593
Cytosol	10	2809	373.7	294	504	1050000	1050000	215.393
Nucleus	11	2809	361.3	248	519	1015000	1015000	202.993
Cytosol	12	2809	273.8	214	351	769100	769100	115.493
Nucleus	13	2809	325.8	240	566	915200	915200	167.493
Cytosol	14	2809	266	209	334	747300	747300	107.693
Nucleus	15	2809	389.4	251	618	1094000	1094000	231.093
Cytosol	16	2809	280.2	218	355	787200	787200	121.893
Nucleus	17	2809	362.6	245	535	1018000	1018000	204.293
Cytosol	18	2809	275.5	216	343	773900	773900	117.193
Nucleus	19	2968	376.3	241	647	1117000	1117000	217.993
Cytosol	20	2968	257.4	204	331	763900	763900	99.0929
Nucleus	21	2968	376.8	269	580	1118000	1118000	218.493
Cytosol	22	2968	293.2	230	361	870200	870200	134.893
Nucleus	23	2968	305.2	235	447	905900	905900	146.893
Cytosol	24	2968	282.7	226	346	839100	839100	124.393
Nucleus	25	2968	351.5	258	521	1043000	1043000	193.193
Cytosol	26	2968	332.9	257	479	988000	988000	174.593
Nucleus	27	2968	313	240	433	928900	928900	154.693
Cytosol	28	2968	239.2	183	390	709900	709900	80.8929
bg	29	2968	155.3	129	250	460900	460900	158.307
bg	30	2968	155.7	132	301	462100	462100
bg	31	2968	155.8	130	254	462300	462300
bg	32	2968	156	126	292	463100	463100
bg	33	2968	156.6	124	293	464700	464700
bg	34	3021	156.8	130	288	473600	473600
bg	35	3021	157.3	129	269	475200	475200
bg	36	3021	157.9	132	236	477000	477000
bg	37	3021	158.8	130	245	479700	479700
bg	38	3021	159.2	135	301	481000	481000
bg	39	3021	160.4	132	292	484600	484600
bg	40	3021	161.3	136	264	487400	487400
bg	41	3021	162.4	130	285	490500	490500
bg	42	3021	162.8	134	202	491700	491700
												% std dev
									avg gfp	156.682	39.7151	0.253475	0.126738
									avg 2a	90.3885	61.7605	0.683278
									gfp / 2a	1.73343
									avg 2amut	202.222	39.4703	0.195183
									gfp / 2Amut	0.829348
									2a / gfp	0.576891	0.576891	0.341639
									2amut / gfp	1.20577	1.20577	0.0975916
