# Supplementary material for: Proteomic elucidation of the targets and primary functions of the picornavirus 2A protease
Source: J Biol Chem. 2022 Mar 31;298(6):101882. doi: 10.1016/j.jbc.2022.101882 (PMC9168619; doi:10.1016/j.jbc.2022.101882)
Supplement: Supplemental Table S5 [file mmc5.xlsx]

## Sheet: GFP2 Quant Fig 6
	GFP 2 NES Control
		area	Mean	Min	Max	IntDen	RawIntDen	mean-bg		avg	std dev	avg-stddev	std dev
nucleus	1	1024	2300	1922	2764	2355000	2355000	1990.26	avg nuc	1804.97	401.153	1403.82
Cytoplasm	2	1024	2647	1751	3766	2710000	2710000	2337.26	avg cyto	1867.83	530.578	1337.25
nucleus	3	1024	1782	1577	2004	1825000	1825000	1472.26	nuc/cyt	0.966347		1.04978	0.083432
Cytoplasm	4	1024	1997	1597	2591	2045000	2045000	1687.26
nucleus	5	1024	2860	2505	3408	2929000	2929000	2550.26
Cytoplasm	6	1024	2289	1389	3607	2344000	2344000	1979.26
nucleus	7	1024	2174	1800	2613	2226000	2226000	1864.26
Cytoplasm	8	1024	1653	1154	2213	1692000	1692000	1343.26
nucleus	9	1024	1991	1746	2220	2038000	2038000	1681.26
Cytoplasm	10	1088	2968	2465	3511	3229000	3229000	2658.26
nucleus	11	1088	2076	1818	2373	2259000	2259000	1766.26
Cytoplasm	12	1088	2233	1664	2757	2430000	2430000	1923.26
nucleus	13	1088	1620	1428	1851	1763000	1763000	1310.26
Cytoplasm	14	1088	1456	1162	2017	1585000	1585000	1146.26
bg	15	1088	304.9	253	369	331800	331800	309.743
bg	16	1088	348.6	288	424	379200	379200
bg	17	1088	298.3	249	367	324600	324600
bg	18	1088	306.8	252	365	333800	333800
bg	19	1088	316.1	262	389	343900	343900
bg	20	1088	300.7	247	349	327200	327200
bg	21	1088	292.8	242	342	318500	318500
	GFP 2 NES 2A
nucleus	1	3136	410.3	318	525	1287000	1287000	231.8	avg nuc	262.65	22.8556	239.794
Cytoplasm	2	3136	269.1	207	341	843800	843800	90.6	avg cyto	116.175	23.1391	93.0359
nucleus	3	3136	438.5	333	542	1375000	1375000	260	nuc/cyt	2.26081		2.57744	0.316625
Cytoplasm	4	3136	283.3	228	356	888500	888500	104.8
nucleus	5	3136	442.2	354	546	1387000	1387000	263.7
Cytoplasm	6	3136	299.6	217	424	939700	939700	121.1
nucleus	7	3136	420.4	321	538	1318000	1318000	241.9
Cytoplasm	8	3136	328.5	232	415	1030000	1030000	150
nucleus	9	3136	441.1	319	575	1383000	1383000	262.6
Cytoplasm	10	3136	325.7	245	456	1021000	1021000	147.2
nucleus	11	3136	488.3	394	600	1531000	1531000	309.8
Cytoplasm	12	3136	283.6	222	350	889500	889500	105.1
nucleus	13	3136	447.7	346	579	1404000	1404000	269.2
Cytoplasm	14	3136	268.4	186	385	841600	841600	89.9
nucleus	15	3136	440.7	347	548	1382000	1382000	262.2
Cytoplasm	16	3136	299.2	223	389	938400	938400	120.7
bg	17	3136	178.6	140	219	560100	560100	178.5
bg	18	3136	178.1	149	213	558600	558600
bg	19	3136	179.2	148	218	562100	562100
bg	20	3136	177.4	147	210	556200	556200
bg	21	3136	176.8	141	220	554600	554600
bg	22	3136	179.9	146	217	564000	564000
bg	23	3136	183.6	148	227	575900	575900
bg	24	3136	174.4	145	211	546800	546800
	GFP 2 NES 2Amut
nucleus	1	1444	705	583	815	1018000	1018000	534.25	avg nuc	583.66	214.76	368.9
Cytoplasm	2	1444	525.3	381	726	758500	758500	354.55	avg cyto	583.24	257.681	325.559
nucleus	3	1444	669.7	522	790	967100	967100	498.95	nuc/cyt	1.00072		1.13313	0.132411
Cytoplasm	4	1444	735.7	577	907	1062000	1062000	564.95
nucleus	5	1444	731.4	547	892	1056000	1056000	560.65
Cytoplasm	6	1444	673.1	426	881	971900	971900	502.35
nucleus	7	1444	579.9	482	689	837400	837400	409.15
Cytoplasm	8	1444	617.3	436	754	891400	891400	446.55
nucleus	9	1444	1038	826	1239	1499000	1499000	867.25
Cytoplasm	10	1444	1407	763	1744	2032000	2032000	1236.25
nucleus	11	1444	692.6	571	841	1000000	1000000	521.85
Cytoplasm	12	1444	726.3	588	909	1049000	1049000	555.55
nucleus	13	1444	1226	1034	1419	1770000	1770000	1055.25
Cytoplasm	14	1444	881.6	575	1446	1273000	1273000	710.85
nucleus	15	1444	703.2	575	817	1015000	1015000	532.45
Cytoplasm	16	1444	828.5	568	1146	1196000	1196000	657.75
nucleus	17	1444	691.4	569	901	998300	998300	520.65
Cytoplasm	18	1444	621.9	480	855	898000	898000	451.15
nucleus	19	1444	506.9	423	636	732000	732000	336.15
Cytoplasm	20	1444	523.2	392	662	755500	755500	352.45
bg	21	1444	168.4	142	198	243100	243100	170.75
bg	22	1444	169.7	145	210	245100	245100
bg	23	1444	170.5	146	202	246200	246200
bg	24	1444	180.4	148	249	260500	260500
bg	25	1444	173	147	203	249800	249800
bg	26	1444	172.3	146	212	248800	248800
bg	27	1444	170	142	201	245400	245400
bg	28	1444	167.9	140	206	242500	242500
bg	29	1444	167.4	134	201	241700	241700
bg	30	1444	167.9	142	270	242500	242500
	GFP 2 NLS Ctrl
nucleus	1	1444	931	690	1215	1344000	1344000	718.067	avg nuc	683.2	157.801	525.399
Cytoplasm	2	1444	375.9	292	473	542900	542900	162.967	avg cyto	141.311	58.7657	82.5454
nucleus	3	1444	1052	886	1220	1519000	1519000	839.067	nuc/cyt	4.83472		6.36497	1.53025
Cytoplasm	4	1444	349.9	269	453	505200	505200	136.967
nucleus	5	1444	967.2	805	1159	1397000	1397000	754.267
Cytoplasm	6	1444	346.2	261	504	500000	500000	133.267
nucleus	7	1444	872.6	618	1052	1260000	1260000	659.667
Cytoplasm	8	1444	351.2	253	483	507100	507100	138.267
nucleus	9	1444	995	825	1173	1437000	1437000	782.067
Cytoplasm	10	1444	421.5	326	519	608600	608600	208.567
nucleus	11	1444	986.8	801	1239	1425000	1425000	773.867
Cytoplasm	12	1444	378.9	295	497	547100	547100	165.967
nucleus	13	1444	925.8	756	1119	1337000	1337000	712.867
Cytoplasm	14	1444	429.9	348	553	620700	620700	216.967
nucleus	15	1444	518.1	418	653	748200	748200	305.167
Cytoplasm	16	1444	243.8	186	340	352000	352000	30.8667
nucleus	17	1444	816.7	671	973	1179000	1179000	603.767
Cytoplasm	18	1444	290.9	233	368	420100	420100	77.9667
bg	19	1296	213.1	173	287	276200	276200	212.933
bg	20	1296	218.1	173	273	282700	282700
bg	21	1296	221.4	178	293	287000	287000
bg	22	1296	214	174	259	277400	277400
bg	23	1296	214.9	174	259	278500	278500
bg	24	1296	222.7	174	286	288600	288600
bg	25	1296	208.2	175	249	269800	269800
bg	26	1296	197.9	165	247	256500	256500
bg	27	1296	206.1	162	257	267000	267000
	GFP 2 NLS 2A
nucleus	1	2401	356.4	271	454	855600	855600	211.175	avg nuc	166.55	63.8345	102.716
Cytoplasm	2	2401	164.6	136	216	395100	395100	19.375	avg cyto	31.85	13.3072	18.5428
nucleus	3	2401	262.4	196	326	630100	630100	117.175	nuc/cyt	5.2292		5.53938	0.310183
Cytoplasm	4	2401	189.2	153	230	454300	454300	43.975
nucleus	5	2401	397.7	294	516	954800	954800	252.475
Cytoplasm	6	2401	170	141	209	408200	408200	24.775
nucleus	7	2401	296.9	172	405	712800	712800	151.675
Cytoplasm	8	2401	170.4	140	204	409100	409100	25.175
nucleus	9	2401	362.6	254	467	870500	870500	217.375
Cytoplasm	10	2401	176	148	208	422600	422600	30.775
nucleus	11	2401	341.9	232	450	820900	820900	196.675
Cytoplasm	12	2401	182.1	145	235	437100	437100	36.875
nucleus	13	2401	271	217	343	650700	650700	125.775
Cytoplasm	14	2401	201.7	153	258	484300	484300	56.475
nucleus	15	2401	205.3	154	262	492900	492900	60.075
Cytoplasm	16	2401	162.6	132	250	390400	390400	17.375
bg	17	2401	144.6	123	169	347300	347300	145.225
bg	18	2401	146	127	235	350600	350600
bg	19	2401	145	129	167	348300	348300
bg	20	2401	144.1	117	171	345900	345900
bg	21	2401	145.5	126	167	349500	349500
bg	22	2401	144.5	126	171	347000	347000
bg	23	2401	144.7	126	168	347300	347300
bg	24	2401	147.4	125	178	353800	353800
	GFP 2 NLS 2Amut
nucleus	1	2601	500.8	402	662	1303000	1303000	355.775	avg nuc	405.375	118.063	287.312
Cytoplasm	2	2601	228	183	275	593100	593100	82.975	avg cyto	79.175	34.82	44.355
nucleus	3	2601	711.6	554	977	1851000	1851000	566.575	nuc/cyt	5.11999		6.47755	1.35756
Cytoplasm	4	2601	284.4	212	376	739600	739600	139.375
nucleus	5	2601	658.9	519	809	1714000	1714000	513.875
Cytoplasm	6	2601	215	175	267	559300	559300	69.975
nucleus	7	2601	487.9	342	632	1269000	1269000	342.875
Cytoplasm	8	2601	215.7	172	286	561000	561000	70.675
nucleus	9	2601	429.7	276	564	1118000	1118000	284.675
Cytoplasm	10	2601	202.6	157	254	526900	526900	57.575
nucleus	11	2601	429.1	316	544	1116000	1116000	284.075
Cytoplasm	12	2601	267.7	201	356	696400	696400	122.675
nucleus	13	2601	491.1	370	643	1277000	1277000	346.075
Cytoplasm	14	2601	192	157	234	499500	499500	46.975
nucleus	15	2601	694.1	512	871	1805000	1805000	549.075
Cytoplasm	16	2601	188.2	148	233	489400	489400	43.175
bg	17	2601	148.6	123	174	386500	386500	145.025
bg	18	2601	145.9	125	173	379400	379400
bg	19	2601	144.6	126	168	376000	376000
bg	20	2601	144.1	126	197	374700	374700
bg	21	2601	143.8	124	174	374100	374100
bg	22	2601	144.3	126	170	375400	375400
bg	23	2601	144.7	124	166	376300	376300
bg	24	2601	144.2	122	168	375100	375100
	GFP 2 NLSNES Ctrl
nucleus	1	2401	633.8	506	740	1522000	1522000	390.825	avg nuc	409.175	95.3601	313.815
Cytoplasm	2	2401	705.7	497	955	1694000	1694000	462.725	avg cyto	333.15	114.84	218.31
nucleus	3	2401	658.7	562	842	1582000	1582000	415.725	nuc/cyt	1.2282		1.43747	0.209272
Cytoplasm	4	2401	729.1	565	929	1751000	1751000	486.125
nucleus	5	2401	698.4	507	884	1677000	1677000	455.425
Cytoplasm	6	2401	599.3	460	760	1439000	1439000	356.325
nucleus	7	2401	646.9	537	762	1553000	1553000	403.925
Cytoplasm	8	2401	429.5	337	535	1031000	1031000	186.525
nucleus	9	2401	728.3	603	922	1749000	1749000	485.325
Cytoplasm	10	2401	647.7	493	821	1555000	1555000	404.725
nucleus	11	2401	471.5	368	600	1132000	1132000	228.525
Cytoplasm	12	2401	568.5	445	725	1365000	1365000	325.525
nucleus	13	2401	789.4	625	945	1895000	1895000	546.425
Cytoplasm	14	2401	460.5	334	654	1106000	1106000	217.525
nucleus	15	2401	590.2	487	722	1417000	1417000	347.225
Cytoplasm	16	2401	468.7	362	598	1125000	1125000	225.725
bg	17	2401	247	196	294	593000	593000	242.975
bg	18	2401	243.1	199	320	583700	583700
bg	19	2401	241.1	194	285	578800	578800
bg	20	2401	241.2	188	343	579100	579100
bg	21	2401	241	197	290	578500	578500
bg	22	2401	243.9	194	347	585500	585500
bg	23	2401	243.6	197	330	584900	584900
bg	24	2401	242.9	203	473	583200	583200
	GFP 2 NLSNES 2A
nucleus	1	3600	569.6	433	695	2051000	2051000	255.089	avg nuc	509.456	207.799	301.657
Cytoplasm	2	3600	394.3	313	521	1419000	1419000	79.7889	avg cyto	165.478	74.6131	90.8647
nucleus	3	3600	590.3	437	734	2125000	2125000	275.789	nuc/cyt	3.07869		3.31985	0.241155
Cytoplasm	4	3600	346.3	270	505	1247000	1247000	31.7889
nucleus	5	3600	884.6	718	1080	3184000	3184000	570.089
Cytoplasm	6	3600	557.9	436	688	2009000	2009000	243.389
nucleus	7	3600	730.2	601	886	2629000	2629000	415.689
Cytoplasm	8	3600	543.3	439	686	1956000	1956000	228.789
nucleus	9	3600	706.5	553	962	2544000	2544000	391.989
Cytoplasm	10	3600	523.8	412	631	1886000	1886000	209.289
nucleus	11	3600	1237	1005	1506	4453000	4453000	922.489
Cytoplasm	12	3600	435.1	352	565	1566000	1566000	120.589
nucleus	13	3600	846.2	675	1082	3046000	3046000	531.689
Cytoplasm	14	3600	483.8	395	706	1742000	1742000	169.289
nucleus	15	3600	862	680	1086	3103000	3103000	547.489
Cytoplasm	16	3600	482.7	372	632	1738000	1738000	168.189
nucleus	17	3600	989.3	772	1209	3561000	3561000	674.789
Cytoplasm	18	3600	552.7	437	670	1990000	1990000	238.189
bg	19	3600	319.6	244	424	1150000	1150000	314.511
bg	20	3600	324.1	258	438	1167000	1167000
bg	21	3600	327.2	261	423	1178000	1178000
bg	22	3600	307.5	252	400	1107000	1107000
bg	23	3600	313.6	256	412	1129000	1129000
bg	24	3600	310.7	250	403	1118000	1118000
bg	25	3600	309.5	248	398	1114000	1114000
bg	26	3600	310.1	239	388	1116000	1116000
bg	27	3600	308.3	249	396	1110000	1110000
	GFP 2 NLSNES 2Amut
nucleus	1	2601	604.4	496	740	1572000	1572000	355.15	avg nuc	308.35	66.1852	242.165
Cytoplasm	2	2601	461.3	357	637	1200000	1200000	212.05	avg cyto	213.45	1.9799	211.47
nucleus	3	2601	510.8	408	612	1329000	1329000	261.55	nuc/cyt	1.4446		1.14515	-0.299451
Cytoplasm	4	2601	464.1	328	618	1207000	1207000	214.85
bg	5	2601	250.4	197	329	651200	651200	249.25
bg	6	2601	248.1	202	307	645300	645300
