# Supplementary material for: Proteomic elucidation of the targets and primary functions of the picornavirus 2A protease
Source: J Biol Chem. 2022 Mar 31;298(6):101882. doi: 10.1016/j.jbc.2022.101882 (PMC9168619; doi:10.1016/j.jbc.2022.101882)
Supplement: Supplemental Table S6 [file mmc6.xlsx]

## Sheet: Sheet1
AAR2
AATF
ABCC2
ABCD3
ABCF1
ACIN1
ACSS3
ACTA1
ACTA2
ACTB
ACTBL2
ACTC1
ACTG1
ACTG2
ACTL6A
ACTL6B
ACTR1A
ADAR
AFF4
AGBL1
AHCTF1
AHSA1
AIFM1
AIMP1
AIMP2
AK9
AKAP17A
AKAP8L
ALYREF
AP2M1
APOBEC3B
APOBEC3C
APOBEC3D
APOBEC3F
AQR
ARGLU1
ARHGAP35
ARHGAP42
ARHGAP9
ARHGEF2
ARHGEF28
ARHGEF39
ARID2
ARL6IP4
ASCC1
ASCC3
ASH2L
ASPH
ASPHD1
ATAD3A
ATP11A
ATP11B
ATP11C
ATP2A2
ATP2A3
ATP5A1
ATP5B
ATP5C1
ATP5J2
ATP5L
ATRX
ATXN10
AURKA
AURKB
BACH2
BAG2
BANF1
BAZ1B
BAZ2A
BCAS2
BCCIP
BCL2L2-PABPN1
BCLAF1
BLM
BMS1
BOP1
BRD7
BRD9
BRIX1
BRPF1
BRPF3
BRWD1
BRWD3
BUB3
BUD13
BUD31
BYSL
C10orf2
C11orf57
C14orf166
C15orf52
C16orf80
C17orf85
C19orf53
C1orf226
C1orf35
C7orf50
C7orf55-LUC7L2
C8orf34
C8orf59
C8orf76
C9orf114
C9orf43
CAAP1
CACTIN
CALM1
CALM2
CALM3
CALU
CAPRIN1
CASP8
CBFA2T3
CBLL1
CBX1
CBX3
CBX5
CBX8
CBY3
CCDC112
CCDC12
CCDC124
CCDC137
CCDC59
CCDC71
CCDC86
CCDC9
CCNB1
CCNB2
CCNK
CCNL1
CCNT1
CCT3
CD2BP2
CD3EAP
CDC14A
CDC40
CDC42BPA
CDC42BPB
CDC5L
CDC73
CDCA2
CDCA8
CDHR1
CDK1
CDK11A
CDK11B
CDK12
CDK13
CDK14
CDK15
CDK16
CDK17
CDK18
CDK2
CDK3
CDK4
CDK5
CDK6
CDK9
CDX1
CDYL
CEBPZ
CENPB
CENPF
CENPV
CEP290
CETN2
CHAMP1
CHD1
CHD2
CHD4
CHD6
CHD7
CHD8
CHD9
CHERP
CHMP3
CHMP4B
CHTOP
CIR1
CIRBP
CIRH1A
CKAP2
CKAP4
CLASRP
CLK1
CLK2
CLK3
CLK4
CLTC
CLTCL1
CMSS1
CNTNAP5
COG1
COIL
COL15A1
COL4A1
COPA
CPS1
CPSF1
CPSF2
CPSF3
CPSF4
CPSF6
CPSF7
CRNKL1
CRTAP
CSMD2
CSNK1A1
CSNK1A1L
CSNK1D
CSNK1E
CSNK2A1
CSNK2B
CTGF
CTNNBL1
CTR9
CTSZ
CUL4A
CUL4B
CWC15
CWC22
CWC25
CWF19L2
CYR61
DARS
DDB1
DDX1
DDX17
DDX18
DDX20
DDX21
DDX23
DDX24
DDX27
DDX28
DDX31
DDX39A
DDX39B
DDX3X
DDX3Y
DDX41
DDX46
DDX47
DDX5
DDX50
DDX51
DDX52
DDX54
DDX55
DDX56
DECR1
DEK
DES
DFNB31
DGCR14
DHX15
DHX16
DHX29
DHX30
DHX33
DHX35
DHX37
DHX57
DHX8
DHX9
DIDO1
DIMT1
DISP1
DKC1
DNAJA1
DNAJA3
DNAJC17
DNTTIP2
DOCK6
DOT1L
DPEP1
DPM1
DPY30
DPYSL5
DROSHA
DSC2
DSCAML1
DST
DSTYK
DUSP11
DYNC1H1
DYNC1LI1
DYNLL1
EBF2
EBNA1BP2
ECT2
EED
EEF1A1
EEF1A2
EEF1E1
EEF1G
EEF2
EEFSEC
EFTUD2
EHMT1
EIF2AK2
EIF2S1
EIF2S2
EIF2S3
EIF4A1
EIF4A2
EIF4A3
EIF5B
EIF6
ELAVL1
ELL2
ELOF1
EMB
EMD
EMG1
ENY2
EPB41L4B
EPB41L5
EPHB4
EPPK1
EPRS
ERH
ERLIN1
ERLIN2
ESCO2
ESPL1
EXOSC1
EXOSC10
EXOSC2
EXOSC3
EXOSC4
EXOSC5
EXOSC6
EXOSC7
EXOSC8
EXOSC9
F5
FAM133A
FAM133B
FAM207A
FAM208A
FAM32A
FAM98A
FARSA
FAU
FBL
FER
FGF2
FIP1L1
FLOT1
FLYWCH1
FMN2
FMR1
FNBP4
FRG1
FTSJ3
FUS
FXR1
FXR2
FYTTD1
G3BP1
G3BP2
GALNT15
GAPDH
GAR1
GCK
GCN1L1
GEMIN4
GEMIN8
GFAP
GLTSCR2
GLUD1
GLUD2
GLYR1
GNL2
GNL3
GNL3L
GPALPP1
GPATCH1
GPATCH11
GPATCH4
GPATCH8
GPKOW
GRWD1
GTF2H4
GTPBP4
GTSE1
H1F0
H1FX
H2AFJ
H2AFV
H2AFX
H2AFY
H2AFY2
H2AFZ
H3F3A
H3F3B
H3F3C
HAS1
HBA1
HBA2
HBB
HBD
HBE1
HBG1
HBG2
HDAC1
HDAC2
HDGF
HEATR1
HERC5
HIST1H1A
HIST1H1B
HIST1H1C
HIST1H1D
HIST1H1E
HIST1H1T
HIST1H2AA
HIST1H2AB
HIST1H2AC
HIST1H2AD
HIST1H2AE
HIST1H2AG
HIST1H2AH
HIST1H2AI
HIST1H2AJ
HIST1H2AK
HIST1H2AL
HIST1H2AM
HIST1H2BA
HIST1H2BB
HIST1H2BC
HIST1H2BD
HIST1H2BE
HIST1H2BF
HIST1H2BG
HIST1H2BH
HIST1H2BI
HIST1H2BJ
HIST1H2BK
HIST1H2BL
HIST1H2BM
HIST1H2BN
HIST1H2BO
HIST1H3A
HIST1H3B
HIST1H3C
HIST1H3D
HIST1H3E
HIST1H3F
HIST1H3G
HIST1H3H
HIST1H3I
HIST1H3J
HIST1H4A
HIST1H4B
HIST1H4C
HIST1H4D
HIST1H4E
HIST1H4F
HIST1H4H
HIST1H4I
HIST1H4J
HIST1H4K
HIST1H4L
HIST2H2AA3
HIST2H2AA4
HIST2H2AB
HIST2H2AC
HIST2H2BE
HIST2H2BF
HIST2H3A
HIST2H3C
HIST2H3D
HIST2H4A
HIST3H2A
HIST3H2BB
HIST3H3
HIST4H4
HMG20A
HMGN1
HMGN2
HMGN4
HMGXB4
HNRNPA0
HNRNPA1
HNRNPA1L2
HNRNPA2B1
HNRNPAB
HNRNPC
HNRNPCL1
HNRNPD
HNRNPDL
HNRNPF
HNRNPH1
HNRNPH2
HNRNPK
HNRNPL
HNRNPLL
HNRNPM
HNRNPR
HNRNPU
HNRNPUL2
HP1BP3
HPS6
HS2ST1
HSP90AB1
HSPA1A
HSPA1B
HSPA1L
HSPA2
HSPA5
HSPA6
HSPA8
HSPA9
HSPB1
HSPD1
HSPG2
IARS
IFI16
IGF2BP1
IGF2BP2
IGF2BP3
IK
IKZF4
ILF2
ILF3
IMP3
IMP4
INA
INCENP
ING4
ING5
IQGAP1
IQSEC2
ISG20L2
ISY1
ISY1-RAB43
ITGA10
IWS1
JPH1
KARS
KAT7
KCTD10
KCTD13
KDM2A
KDM3A
KEAP1
KIAA0020
KIAA1429
KIF18A
KIF22
KIF23
KIF2A
KIF2B
KIF2C
KIFC1
KLB
KMT2A
KNOP1
KPNA1
KPNA2
KPNA5
KPNA6
KRI1
KRR1
KRT1
KRT10
KRT13
KRT14
KRT15
KRT16
KRT17
KRT18
KRT19
KRT2
KRT24
KRT25
KRT27
KRT28
KRT3
KRT31
KRT32
KRT33B
KRT35
KRT36
KRT37
KRT38
KRT4
KRT5
KRT6A
KRT6B
KRT6C
KRT7
KRT71
KRT72
KRT73
KRT74
KRT75
KRT76
KRT77
KRT79
KRT8
KRT80
KRT84
KRT9
LACTB
LARP1
LARP1B
LARP4
LARS
LAS1L
LEO1
LEPRE1
LGALS7
LGALS7B
LIG3
LIMK1
LLPH
LMNA
LMNB1
LMNB2
LRRC59
LRWD1
LSM11
LSM2
LSM3
LSM4
LSM5
LSM6
LSM7
LUC7L
LUC7L3
LYAR
MAGOH
MAGOHB
MAK16
MAP4
MAP7
MAPKAPK2
MARS
MATR3
MB21D1
MBD4
MDC1
MDM1
MEAF6
MED19
MEPCE
MFAP1
MIB1
MICAL3
MKI67
MKI67IP
MLH3
MLLT4
MLLT6
MORF4L2
MOS
MOV10
MPG
MPHOSPH10
MPHOSPH6
MPHOSPH8
MPP7
MPV17
MRPL11
MRPL22
MRPL46
MRPL47
MRPS12
MRPS28
MRPS34
MRPS5
MRPS7
MRPS9
MRTO4
MSH6
MTDH
MTF2
MTHFD1L
MTM1
MTPAP
MXRA8
MYBBP1A
MYH11
MYH14
MYH9
MYL6
MYL6B
MYO1C
MYO1E
MYO1F
NAA38
NAP1L1
NAT10
NCBP1
NCBP2
NCL
NCOA5
NDUFA9
NDUFB10
NEFH
NEFM
NFKBIL1
NFX1
NHP2
NHP2L1
NIP7
NIPBL
NKAP
NKAPL
NKRF
NKTR
NLE1
NLRC3
NOC2L
NOC3L
NOC4L
NOL10
NOL11
NOL6
NOL7
NOL8
NOL9
NOLC1
NOM1
NONO
NOP10
NOP16
NOP2
NOP56
NOP58
NOS1AP
NOS3
NPM1
NSA2
NSUN2
NSUN5
NTHL1
NUCKS1
TMOD3
NUMA1
NUPL2
NUSAP1
NVL
NXF1
OASL
ORC1
ORC3
OS9
PABPC1
PABPC3
PABPN1
PAF1
PAK1IP1
PALB2
PALM
PAPD5
PARP1
PARP2
PARP4
PARVB
PAXBP1
PCBP1
PCBP2
PCBP3
PCBP4
PCSK1
PDCD11
PDCD6
PDP2
PDRG1
PELP1
PES1
PFKFB4
PGAM5
PHC3
PHF14
PHF15
PHF16
PHF17
PHF3
PHF5A
PHF6
PHGDH
PHIP
PHLDA2
PHRF1
PIP4K2A
PIWIL2
PKP2
PKP3
PLCG1
PLEC
PLRG1
PNISR
PNN
PNPLA6
POGZ
POLDIP3
POLR1A
POLR1B
POLR1C
POLR1D
POLR1E
POLR2A
POLR2B
POLR2C
POLR2D
POLR2E
POLR2F
POLR2G
POLR2H
POLR2I
POLR2J
POLR2J3
POLR2K
POLR2L
POLR3A
POLRMT
POP1
POTEE
POTEF
PPAN
PPAN-P2RY11
PPHLN1
PPIA
PPIB
PPIE
PPIG
PPIH
PPIL1
PPIL2
PPIL3
PPP6R2
PPWD1
PQBP1
PRC1
PRDX1
PRDX2
PRDX4
PRKCDBP
PRKDC
PRKRA
PRMT1
PRPF19
PRPF3
PRPF31
PRPF38A
PRPF38B
PRPF4
PRPF40A
PRPF40B
PRPF4B
PRPF6
PRPF8
PRPH
PRR3
PRRC2A
PRRC2B
PRRC2C
PRSS23
PRSS56
PSEN2
PSIP1
PTCD1
PTK6
PTPMT1
PTRF
PUF60
PVRL4
PWP1
PWP2
QARS
QSER1
RACGAP1
RAD23B
RAI1
RALY
RARS
RBBP4
RBBP6
RBBP7
RBM10
RBM14
RBM14-RBM4
RBM15
RBM15B
RBM17
RBM19
RBM22
RBM23
RBM25
RBM26
RBM27
RBM28
RBM3
RBM34
RBM39
RBM42
RBM5
RBM7
RBM8A
RBMX
RBMX2
RBMXL1
RBMXL2
RBMXL3
RCN2
RECQL5
REXO4
RFC1
RFC2
RFC3
RFC4
RFC5
RICTOR
RING1
RNF113A
RNF13
RNF2
RNMTL1
RNPC3
RNPS1
RP9
RPAP1
RPAP2
RPF1
RPF2
RPL10
RPL10A
RPL10L
RPL11
RPL12
RPL13
RPL13A
RPL14
RPL15
RPL17
RPL17-C18orf32
RPL18
RPL18A
RPL19
RPL21
RPL22
RPL22L1
RPL23
RPL23A
RPL24
RPL26
RPL26L1
RPL27
RPL27A
RPL28
RPL29
RPL3
RPL30
RPL31
RPL32
RPL34
RPL35
RPL35A
RPL36
RPL36A
RPL36AL
RPL37
RPL37A
RPL38
RPL39
RPL3L
RPL4
RPL5
RPL6
RPL7
RPL7A
RPL7L1
RPL8
RPL9
RPLP0
RPLP1
RPLP2
RPN1
RPN2
RPP30
RPRD1A
RPRD1B
RPRD2
RPRML
RPS10
RPS10-NUDT3
RPS11
RPS12
RPS13
RPS14
RPS15
RPS15A
RPS16
RPS17
RPS17L
RPS18
RPS19
RPS2
RPS20
RPS23
RPS24
RPS25
RPS26
RPS27
RPS27A
RPS27L
RPS28
RPS29
RPS3
RPS3A
RPS4X
RPS4Y1
RPS4Y2
RPS5
RPS6
RPS7
RPS8
RPS9
RRBP1
RRNAD1
RRP1
RRP12
RRP15
RRP1B
RRP36
RRP7A
RRP8
RRS1
RSBN1
RSBN1L
RSF1
RSL1D1
RSL24D1
RSRC1
RSRC2
RTCB
RTF1
RUVBL1
RUVBL2
S100A4
SAFB
SAFB2
SAP18
SAP30BP
SART1
SCAF1
SCAF11
SCAF4
SCAF8
SCYL2
SDAD1
SDCBP
SEMA3B
SENP2
SENP3
SERBP1
SERPINH1
SETD2
SF3A1
SF3A2
SF3A3
SF3B1
SF3B2
SF3B3
SF3B4
SF3B5
SFN
SFPQ
SFSWAP
SGSM1
SKIV2L
SKIV2L2
SLC1A2
SLC22A24
SLC25A1
SLC25A10
SLC25A11
SLC25A13
SLC25A3
SLC25A31
SLC25A4
SLC25A5
SLC25A6
SLC3A2
SLC6A7
SLTM
SLU7
SMARCA1
SMARCA2
SMARCA4
SMARCA5
SMARCC1
SMC2
SMN1
SMN2
SMNDC1
SMU1
SNIP1
SNRNP200
SNRNP27
SNRNP40
SNRNP70
SNRPA
SNRPA1
SNRPB
SNRPB2
SNRPC
SNRPD1
SNRPD2
SNRPD3
SNRPE
SNRPF
SNRPG
SNRPN
SNW1
SOAT1
SON
SOWAHA
SPATS2
SPATS2L
SPEN
SPPL3
SPTAN1
SPTY2D1
SQSTM1
SRBD1
SREK1
SREK1IP1
SRGAP1
SRP14
SRP19
SRP68
SRP72
SRP9
SRPK1
SRPK2
SRPK3
SRRM1
SRRM2
SRRT
SRSF1
SRSF10
SRSF11
SRSF12
SRSF2
SRSF3
SRSF4
SRSF5
SRSF6
SRSF7
SRSF9
SSR1
SSR3
SSR4
SSRP1
STAMBPL1
STAU2
STOML2
STT3A
STYK1
SUB1
SUGP1
SUGP2
SUPT16H
SUPT4H1
SUPT5H
SUPT6H
SURF6
SUV39H1
SUV420H2
SUZ12
SYF2
SYMPK
SYNCRIP
TAF1
TAF10
TAF11
TAF12
TAF13
TAF1D
TAF1L
TAF2
TAF3
TAF4
TAF4B
TAF5
TAF6
TAF7
TAF8
TAF9
TAF9B
TBL2
TBL3
TBP
TBPL2
TBX4
TCEA1
TCEA2
TCEB3
TCERG1
TCF20
TCOF1
TCTEX1D1
TDRD3
TECR
TEX10
TFB1M
TFIP11
TGFBR3
THAP11
THEM6
THOC1
THOC2
THOC3
THOC5
THOC6
THOC7
THRAP3
THSD7A
TIAM1
TIMM13
TIMM50
TIMM8B
TJP2
TMA16
TMCO1
TMEM26
TMEM33
TMPO
TNFAIP1
TNFRSF10B
TNRC18
TOE1
TOP1
TOP1MT
TOP2A
TOP2B
TOP3B
TOPORS
TPX2
TRA2A
TRA2B
TRAP1
TRIM21
TRIM26
TRIM27
TRIM28
TRIM56
TRIM7
TRIP13
TRMT10C
TRMT1L
TRPC1
TSGA10IP
TSPYL1
TSR1
TSSK2
TUBA1A
TUBA1B
TUBA1C
TUBA3C
TUBA3D
TUBA3E
TUBA4A
TUBA8
TUBAL3
TUBB
TUBB1
TUBB2A
TUBB2B
TUBB4A
TUBB4B
TUBB6
TUBB8
TUFM
TWISTNB
TXNDC11
TXNL4A
U2AF1
U2AF1L4
U2AF2
U2SURP
UBA52
UBAP2L
UBB
UBC
UBL5
UBTF
UFM1
UHMK1
UPF3B
URB1
URI1
USP10
USP24
USP36
USP39
USP42
UTP14A
UTP14C
UTP18
UTP23
UTP3
VASH2
VIM
VRK3
WASF3
WBP11
WBP4
WBSCR16
WDR18
WDR3
WDR33
WDR36
WDR61
WDR74
WDR75
WDR76
WDR82
WHSC1
WIBG
WRAP53
WTAP
XAB2
XIRP2
XPC
XPO1
XPO5
XRCC5
XRN2
YBX1
YBX2
YBX3
YTHDC1
YTHDC2
YWHAB
YWHAE
YWHAG
YWHAH
YWHAQ
YWHAZ
ZC3H11A
ZC3H13
ZC3H14
ZC3H18
ZC3H4
ZC3HAV1
ZCCHC10
ZCCHC17
ZCCHC8
ZFC3H1
ZFP1
ZHX1-C8ORF76
ZMYM1
ZMYM4
ZMYND11
ZNF280B
ZNF280C
ZNF280D
ZNF281
ZNF326
ZNF451
ZNF512
ZNF593
ZNF616
ZNF638
ZNF655
ZNF830
ZNF839
ZRANB2
